# Supplementary material for: HS-5 and HS-27A Stromal Cell Lines to Study Bone Marrow Mesenchymal Stromal Cell-Mediated Support to Cancer Development
Source: Front Cell Dev Biol. 2020 Nov 5;8:584232. doi: 10.3389/fcell.2020.584232 (PMC7674674; doi:10.3389/fcell.2020.584232)
Supplement: Supplementary file 7 [file Table_2.XLSX]

## Sheet: HS5vsMSC
C5	logFC	AveExpr	t	P.Value	adj.P.Val	B
GO_NEGATIVE_REGULATION_OF_TRIGLYCERIDE_BIOSYNTHETIC_PROCESS	-0.964084	0.0465756	-8.21727	5.06276e-08	0.000505567	7.85547
GO_POSITIVE_REGULATION_OF_CELL_PROLIFERATION_INVOLVED_IN_HEART_MORPHOGENESIS	-0.628681	0.0452118	-6.8677	8.34308e-07	0.0041657	5.54476
GO_COMMA_SHAPED_BODY_MORPHOGENESIS	-0.57422	0.0306233	-6.33129	2.71682e-06	0.0090434	4.54132
GO_SMOOTH_MUSCLE_TISSUE_DEVELOPMENT	-0.312882	-0.0139675	-6.16971	3.90476e-06	0.009337	4.22997
GO_SEPTIN_CYTOSKELETON	-1.05035	0.0242338	-6.09002	4.67504e-06	0.009337	4.07495
GO_PROTEIN_INSERTION_INTO_MITOCHONDRIAL_OUTER_MEMBRANE	0.817105	-0.0100934	5.76776	9.75615e-06	0.0162375	3.43831
GO_THIAMINE_PYROPHOSPHATE_BINDING	0.61226	-0.00439201	5.54388	1.63734e-05	0.0188792	2.98739
GO_ANGIOGENESIS_INVOLVED_IN_WOUND_HEALING	-0.470547	0.00739417	-5.48432	1.88073e-05	0.0188792	2.86632
GO_NEGATIVE_REGULATION_OF_ACUTE_INFLAMMATORY_RESPONSE_TO_ANTIGENIC_STIMULUS	-0.766916	-0.00778715	-5.47988	1.9003e-05	0.0188792	2.85727
GO_NEGATIVE_REGULATION_OF_REGULATORY_T_CELL_DIFFERENTIATION	-0.891289	0.00485252	-5.46387	1.97254e-05	0.0188792	2.82465
GO_LIVER_REGENERATION	0.346715	-0.0141035	5.44121	2.07963e-05	0.0188792	2.77841
GO_REGULATION_OF_TELOMERASE_ACTIVITY	0.355159	-0.0145997	5.37328	2.43747e-05	0.0202838	2.63941
GO_NSL_COMPLEX	0.889489	-0.0246196	5.19914	3.66876e-05	0.0270249	2.28062
GO_BASEMENT_MEMBRANE_ORGANIZATION	-0.388257	0.00137409	-5.18548	3.78879e-05	0.0270249	2.25232
GO_REGULATION_OF_HISTONE_H4_K16_ACETYLATION	0.646669	-0.00894922	5.06562	5.02834e-05	0.029897	2.00325
GO_GALACTOSE_CATABOLIC_PROCESS_VIA_UDP_GALACTOSE	0.619163	0.015646	5.04552	5.27323e-05	0.029897	1.96136
GO_REGULATION_OF_ACUTE_INFLAMMATORY_RESPONSE_TO_ANTIGENIC_STIMULUS	-0.454688	-0.0079107	-5.04479	5.28241e-05	0.029897	1.95983
GO_VASCULAR_WOUND_HEALING	-0.45264	0.0104025	-5.03635	5.389e-05	0.029897	1.94222
GO_PRP19_COMPLEX	0.550747	-0.00755014	4.96039	6.45228e-05	0.0339118	1.78344
GO_S_SHAPED_BODY_MORPHOGENESIS	-0.440935	-0.00643235	-4.86308	8.13113e-05	0.0405987	1.57926
GO_REGULATION_OF_MEMBRANE_DEPOLARIZATION_DURING_ACTION_POTENTIAL	-0.593861	0.0405878	-4.81519	9.11317e-05	0.0433353	1.47849
GO_SPLICEOSOMAL_CONFORMATIONAL_CHANGES_TO_GENERATE_CATALYTIC_CONFORMATION	0.675541	-0.010501	4.77333	0.000100693	0.0454478	1.39026
GO_SKIN_MORPHOGENESIS	-0.552408	0.0159854	-4.75653	0.00010481	0.0454478	1.35481
GO_NEGATIVE_REGULATION_OF_HEMOPOIESIS	-0.240643	0.00501596	-4.73922	0.000109228	0.0454478	1.31828
GO_POSITIVE_REGULATION_OF_HISTONE_H4_ACETYLATION	0.566122	-0.00602452	4.69497	0.000121398	0.0484913	1.22477
GO_TRANSFORMING_GROWTH_FACTOR_BETA1_PRODUCTION	-0.463102	7.62205e-05	-4.65668	0.00013303	0.0510936	1.14375
GO_HISTONE_H4_K16_ACETYLATION	0.529309	-0.0222917	4.63004	0.000141777	0.0524363	1.08733
GO_U1_SNRNA_BINDING	0.684504	-0.0398025	4.56639	0.0001651	0.0588818	0.952352
GO_RESPONSE_TO_LAMINAR_FLUID_SHEAR_STRESS	-0.390137	0.00625187	-4.53549	0.000177777	0.0612167	0.886754
GO_SCARNA_LOCALIZATION_TO_CAJAL_BODY	0.872714	-0.00764153	4.47294	0.000206516	0.0687424	0.753828
GO_CDP_CHOLINE_PATHWAY	-0.495781	0.00735712	-4.4086	0.000240954	0.0755572	0.616946
GO_HYPERSENSITIVITY	-0.54837	0.0314907	-4.3915	0.000251042	0.0755572	0.580532
GO_TRANSFORMING_GROWTH_FACTOR_BETA_RECEPTOR_BINDING	-0.34352	-0.00500857	-4.39078	0.000251477	0.0755572	0.578994
GO_POSITIVE_REGULATION_OF_TRANSFORMING_GROWTH_FACTOR_BETA1_PRODUCTION	-0.570482	0.0328754	-4.34218	0.000282569	0.0755572	0.475477
GO_ENDOTHELIAL_CELL_MORPHOGENESIS	-0.407203	-0.00446209	-4.34077	0.000283528	0.0755572	0.47247
GO_ACYL_COA_DEHYDROGENASE_ACTIVITY	0.546793	-0.0181847	4.32113	0.000297204	0.0755572	0.430628
GO_REGULATION_OF_ALPHA_BETA_T_CELL_ACTIVATION	-0.249539	0.0050366	-4.31466	0.000301857	0.0755572	0.416828
GO_POSITIVE_REGULATION_OF_ALPHA_BETA_T_CELL_PROLIFERATION	-0.356449	0.00567262	-4.29484	0.00031656	0.0755572	0.37458
GO_EXOGENOUS_PROTEIN_BINDING	-0.262703	0.00890853	-4.28774	0.000321998	0.0755572	0.359447
GO_CATALYTIC_STEP_1_SPLICEOSOME	0.723288	0.00838829	4.28411	0.000324819	0.0755572	0.351697
GO_NEGATIVE_REGULATION_OF_LEUKOCYTE_DIFFERENTIATION	-0.272639	0.00445744	-4.28145	0.000326894	0.0755572	0.34604
GO_REGULATION_OF_T_CELL_DIFFERENTIATION	-0.199891	0.00555151	-4.27664	0.000330688	0.0755572	0.335786
GO_5_3_DNA_HELICASE_ACTIVITY	0.618173	-0.00762603	4.27527	0.000331779	0.0755572	0.332859
GO_PROTEIN_DISULFIDE_ISOMERASE_ACTIVITY	-0.464392	0.0233154	-4.24177	0.000359551	0.0755572	0.261431
GO_TYPE_I_TRANSFORMING_GROWTH_FACTOR_BETA_RECEPTOR_BINDING	-0.584534	-0.0103707	-4.23801	0.000362815	0.0755572	0.2534
GO_POSITIVE_REGULATION_OF_B_CELL_DIFFERENTIATION	-0.397264	-0.0265296	-4.23315	0.000367071	0.0755572	0.243038
GO_TERTIARY_GRANULE_MEMBRANE	-0.283475	-0.0127342	-4.22582	0.000373579	0.0755572	0.22742
GO_MOLYBDOPTERIN_COFACTOR_BIOSYNTHETIC_PROCESS	0.665536	-0.00289236	4.21998	0.000378857	0.0755572	0.214952
GO_PLATELET_ALPHA_GRANULE	-0.262447	-0.0189205	-4.21754	0.000381078	0.0755572	0.209757
GO_NEGATIVE_REGULATION_OF_TELOMERE_MAINTENANCE_VIA_TELOMERASE	0.38233	-0.00641104	4.2154	0.000383044	0.0755572	0.205183
GO_MAINTENANCE_OF_PROTEIN_LOCALIZATION_IN_ENDOPLASMIC_RETICULUM	-0.375426	0.0158617	-4.20507	0.000392661	0.0755572	0.183146
GO_REGULATION_OF_CD4_POSITIVE_ALPHA_BETA_T_CELL_ACTIVATION	-0.281836	0.00836084	-4.20208	0.000395488	0.0755572	0.176769
GO_REGULATION_OF_HIGH_DENSITY_LIPOPROTEIN_PARTICLE_CLEARANCE	-0.689302	0.0342387	-4.18455	0.000412473	0.0755572	0.139396
GO_C3HC4_TYPE_RING_FINGER_DOMAIN_BINDING	-0.620284	0.0316174	-4.17729	0.000419727	0.0755572	0.123898
GO_REGULATION_OF_LYMPHOCYTE_DIFFERENTIATION	-0.192853	-0.000630936	-4.17469	0.000422353	0.0755572	0.118355
GO_ALPHA_BETA_T_CELL_DIFFERENTIATION	-0.202455	0.00214684	-4.17335	0.000423713	0.0755572	0.115497
GO_PULMONARY_VALVE_DEVELOPMENT	-0.379208	0.0107359	-4.1535	0.000444384	0.0769752	0.0731576
GO_ENDOSOME_TO_LYSOSOME_TRANSPORT_VIA_MULTIVESICULAR_BODY_SORTING_PATHWAY	-0.748287	0.0526795	-4.14677	0.000451621	0.0769752	0.0587976
GO_PROTEIN_RETENTION_IN_GOLGI_APPARATUS	-0.680674	0.0472804	-4.13911	0.000459998	0.0769752	0.0424593
GO_N_FORMYL_PEPTIDE_RECEPTOR_ACTIVITY	-0.654374	0.00980159	-4.13685	0.000462499	0.0769752	0.0376397
GO_NEGATIVE_REGULATION_OF_MULTICELLULAR_ORGANISM_GROWTH	-0.402611	-0.0245037	-4.10837	0.000495205	0.0810676	-0.0231042
GO_EMBRYONIC_BRAIN_DEVELOPMENT	0.380317	-0.0045115	4.06942	0.000543693	0.0866922	-0.106152
GO_NEGATIVE_REGULATION_OF_T_CELL_RECEPTOR_SIGNALING_PATHWAY	-0.308678	0.0207385	-4.06412	0.000550654	0.0866922	-0.117463
GO_NEGATIVE_REGULATION_OF_MYELOID_LEUKOCYTE_DIFFERENTIATION	-0.276045	0.00438145	-4.06038	0.000555608	0.0866922	-0.125427
GO_NEGATIVE_REGULATION_OF_RESPONSE_TO_ENDOPLASMIC_RETICULUM_STRESS	-0.333421	0.00688441	-4.04184	0.000580876	0.0876934	-0.164968
GO_PYRIMIDINE_RIBONUCLEOSIDE_TRIPHOSPHATE_BIOSYNTHETIC_PROCESS	0.414755	0.0146531	4.03951	0.000584132	0.0876934	-0.169937
GO_GLUCOSYLTRANSFERASE_ACTIVITY	-0.30747	-0.0196071	-4.03649	0.000588369	0.0876934	-0.176365
GO_NEGATIVE_REGULATION_OF_MEMBRANE_DEPOLARIZATION	0.54077	-0.0261601	4.00345	0.000636866	0.0912558	-0.246786
GO_OXOGLUTARATE_DEHYDROGENASE_COMPLEX	0.551375	-0.00183101	3.95875	0.000708864	0.0912558	-0.342013
GO_SECRETORY_GRANULE_MEMBRANE	-0.234376	-0.00444468	-3.95683	0.000712129	0.0912558	-0.346099
GO_AMP_BINDING	0.383121	-0.00344413	3.95505	0.000715186	0.0912558	-0.349908
GO_RE_ENTRY_INTO_MITOTIC_CELL_CYCLE	0.63316	0.0591678	3.95286	0.000718945	0.0912558	-0.354569
GO_GLYCOSIDE_CATABOLIC_PROCESS	-0.53348	-0.00725736	-3.95224	0.000720004	0.0912558	-0.355877
GO_NEGATIVE_REGULATION_OF_HUMORAL_IMMUNE_RESPONSE	-0.421313	-0.00584765	-3.94847	0.000726532	0.0912558	-0.363902
GO_TELOMERASE_HOLOENZYME_COMPLEX	0.491087	-0.00755	3.94085	0.000739926	0.0912558	-0.380143
GO_PEPTIDYL_METHIONINE_MODIFICATION	-0.418264	-0.00142839	-3.93874	0.000743672	0.0912558	-0.384633
GO_COMPLEMENT_RECEPTOR_MEDIATED_SIGNALING_PATHWAY	-0.485258	-0.0049204	-3.93652	0.000747638	0.0912558	-0.389362
GO_NEGATIVE_REGULATION_OF_INTERLEUKIN_17_PRODUCTION	-0.491316	0.00430287	-3.92427	0.000769894	0.0912558	-0.415442
GO_CENTRIOLE_ELONGATION	-0.672598	0.0340131	-3.91734	0.000782768	0.0912558	-0.430186
GO_RESPIRATORY_CHAIN_COMPLEX_II	0.606158	0.0434733	3.91472	0.000787685	0.0912558	-0.435752
GO_SUCCINATE_DEHYDROGENASE_ACTIVITY	0.606158	0.0434733	3.91472	0.000787685	0.0912558	-0.435752
GO_COLLAGEN_ACTIVATED_TYROSINE_KINASE_RECEPTOR_SIGNALING_PATHWAY	-0.555028	0.0273402	-3.91032	0.000796028	0.0912558	-0.44512
GO_ALPHA_BETA_T_CELL_ACTIVATION	-0.202952	0.00404099	-3.90884	0.000798856	0.0912558	-0.448273
GO_SPECIFIC_GRANULE_MEMBRANE	-0.256339	-0.0148896	-3.90176	0.000812503	0.0912558	-0.463332
GO_POSITIVE_REGULATION_OF_CYTOKINE_BIOSYNTHETIC_PROCESS	-0.238886	-0.00437734	-3.90157	0.000812881	0.0912558	-0.463745
GO_OUTER_MITOCHONDRIAL_MEMBRANE_ORGANIZATION	0.607377	0.0108219	3.89501	0.000825748	0.0912558	-0.477707
GO_AMINO_ACID_ACTIVATION	0.436642	0.00561662	3.89476	0.000826229	0.0912558	-0.478225
GO_PLATELET_ALPHA_GRANULE_MEMBRANE	-0.381007	0.000911654	-3.89377	0.000828186	0.0912558	-0.480328
GO_SPLICEOSOMAL_TRI_SNRNP_COMPLEX_ASSEMBLY	0.415785	-0.0167682	3.89116	0.000833385	0.0912558	-0.485892
GO_OXIDOREDUCTASE_ACTIVITY_ACTING_ON_CH_OR_CH2_GROUPS	0.36886	0.0147076	3.88354	0.000848716	0.0912558	-0.502096
GO_SARCOPLASMIC_RETICULUM_LUMEN	-0.399575	0.00109996	-3.87656	0.000863008	0.0912558	-0.516942
GO_SNRNA_BINDING	0.379755	0.00924281	3.87546	0.000865281	0.0912558	-0.51928
GO_NEGATIVE_REGULATION_OF_RHO_PROTEIN_SIGNAL_TRANSDUCTION	-0.30393	0.0147016	-3.87205	0.000872371	0.0912558	-0.526534
GO_RNA_SPLICING_VIA_ENDONUCLEOLYTIC_CLEAVAGE_AND_LIGATION	0.376378	-0.0241043	3.87199	0.000872502	0.0912558	-0.526668
GO_REGULATION_OF_ALPHA_BETA_T_CELL_DIFFERENTIATION	-0.237068	0.00662921	-3.87151	0.000873489	0.0912558	-0.527673
GO_HISTONE_METHYLTRANSFERASE_ACTIVITY	0.257135	-0.00472341	3.86572	0.00088567	0.0912558	-0.539984
GO_PRIMARY_ACTIVE_TRANSMEMBRANE_TRANSPORTER_ACTIVITY	-0.250836	-0.000127511	-3.86422	0.00088887	0.0912558	-0.54319
GO_PLATELET_ALPHA_GRANULE_LUMEN	-0.255885	-0.0214711	-3.85697	0.000904407	0.0912558	-0.558593
GO_NEGATIVE_REGULATION_BY_HOST_OF_VIRAL_TRANSCRIPTION	0.374319	-0.00622668	3.85321	0.000912583	0.0912558	-0.566594
GO_MAINTENANCE_OF_SISTER_CHROMATID_COHESION	-0.411052	0.0192164	-3.85263	0.000913837	0.0912558	-0.567814
GO_ENDOPLASMIC_RETICULUM_LUMEN	-0.281969	0.0039913	-3.84818	0.00092362	0.0912896	-0.577279
GO_T_HELPER_1_TYPE_IMMUNE_RESPONSE	-0.252722	0.00109695	-3.84419	0.00093246	0.0912896	-0.585746
GO_CD4_POSITIVE_ALPHA_BETA_T_CELL_ACTIVATION	-0.212015	0.00397935	-3.83788	0.000946636	0.0917777	-0.599158
GO_REGULATION_OF_T_CELL_RECEPTOR_SIGNALING_PATHWAY	-0.277914	0.0263724	-3.83218	0.000959638	0.0921437	-0.611283
GO_COPII_COATED_ER_TO_GOLGI_TRANSPORT_VESICLE	-0.310562	0.00784151	-3.82575	0.000974478	0.0926775	-0.624923
GO_NEGATIVE_REGULATION_OF_GRANULOCYTE_DIFFERENTIATION	-0.472642	-0.0169477	-3.81362	0.00100315	0.0945046	-0.650699
GO_RNA_POLYMERASE_I_PREINITIATION_COMPLEX_ASSEMBLY	0.543256	0.00217434	3.80551	0.00102276	0.0951861	-0.667903
GO_PROTOPORPHYRINOGEN_IX_BIOSYNTHETIC_PROCESS	0.45622	0.0557482	3.80279	0.00102945	0.0951861	-0.673698
GO_POSITIVE_REGULATION_OF_ALPHA_BETA_T_CELL_ACTIVATION	-0.240681	-0.00404497	-3.79865	0.00103966	0.0952482	-0.682469
GO_DNA_CATABOLIC_PROCESS_EXONUCLEOLYTIC	0.512792	0.0336854	3.79465	0.00104965	0.0952889	-0.690965
GO_NEGATIVE_REGULATION_OF_T_HELPER_1_TYPE_IMMUNE_RESPONSE	-0.470188	-0.0393547	-3.78806	0.00106629	0.0959277	-0.704944
GO_POLYNUCLEOTIDE_DEPHOSPHORYLATION	0.562915	0.0555826	3.78384	0.00107709	0.0959383	-0.713901
GO_POSITIVE_REGULATION_OF_TELOMERASE_ACTIVITY	0.303384	-0.00346106	3.78054	0.00108562	0.0959383	-0.720912
GO_POSITIVE_REGULATION_OF_LYMPHOCYTE_DIFFERENTIATION	-0.20667	-0.00535415	-3.7767	0.00109561	0.095972	-0.729053
GO_N_TERMINAL_PEPTIDYL_METHIONINE_ACETYLATION	-0.484838	-0.0182341	-3.77074	0.0011113	0.0961308	-0.741686
GO_REGULATION_OF_NEUROMUSCULAR_JUNCTION_DEVELOPMENT	0.42698	0.0014512	3.76731	0.00112045	0.0961308	-0.748968
GO_GONADAL_MESODERM_DEVELOPMENT	-0.812591	0.0130134	-3.76512	0.00112631	0.0961308	-0.753604
GO_VASCULOGENESIS_INVOLVED_IN_CORONARY_VASCULAR_MORPHOGENESIS	0.507549	-0.00413121	3.75833	0.00114472	0.0968743	-0.768012
GO_ESTABLISHMENT_OF_PROTEIN_LOCALIZATION_TO_MITOCHONDRIAL_MEMBRANE	0.443915	0.0125709	3.75114	0.00116453	0.0977087	-0.783258
GO_NEGATIVE_REGULATION_OF_METALLOENDOPEPTIDASE_ACTIVITY	-0.549271	-0.0267128	-3.74769	0.00117415	0.0977087	-0.790566
GO_FICOLIN_1_RICH_GRANULE_MEMBRANE	-0.296962	-0.02843	-3.74194	0.00119037	0.097923	-0.802754
GO_NEGATIVE_REGULATION_OF_TELOMERASE_ACTIVITY	0.525453	-0.0160139	3.73869	0.00119962	0.097923	-0.809634
GO_CAMP_DEPENDENT_PROTEIN_KINASE_REGULATOR_ACTIVITY	0.490555	-0.00091416	3.73352	0.0012145	0.097923	-0.820586
GO_GRANZYME_MEDIATED_APOPTOTIC_SIGNALING_PATHWAY	-0.438233	0.019513	-3.72788	0.00123093	0.097923	-0.832521
GO_AZUROPHIL_GRANULE_MEMBRANE	-0.311232	0.0012705	-3.71969	0.0012552	0.097923	-0.84987
GO_NEGATIVE_REGULATION_OF_T_CELL_DIFFERENTIATION	-0.294721	0.0107916	-3.71624	0.00126558	0.097923	-0.857184
GO_PYRIMIDINE_NUCLEOSIDE_TRIPHOSPHATE_BIOSYNTHETIC_PROCESS	0.381984	0.00682842	3.71475	0.00127006	0.097923	-0.860322
GO_TRICARBOXYLIC_ACID_CYCLE_ENZYME_COMPLEX	0.563624	-0.00425475	3.7141	0.00127203	0.097923	-0.861702
GO_MCM_COMPLEX	0.737622	0.00789898	3.71395	0.0012725	0.097923	-0.862027
GO_CLATHRIN_COATED_VESICLE_MEMBRANE	-0.248901	0.00683717	-3.7132	0.00127478	0.097923	-0.863622
GO_HEPATOCYTE_APOPTOTIC_PROCESS	-0.435074	0.00842127	-3.70074	0.00131317	0.100102	-0.889973
GO_RESPONSE_TO_CGMP	-0.546091	0.0219224	-3.69019	0.00134659	0.100915	-0.912293
GO_POSITIVE_REGULATION_OF_NITRIC_OXIDE_MEDIATED_SIGNAL_TRANSDUCTION	0.684856	0.00991756	3.68924	0.00134964	0.100915	-0.914307
GO_INTERCELLULAR_BRIDGE	0.252003	0.00572947	3.68784	0.00135416	0.100915	-0.917276
GO_TRANSCYTOSIS	-0.445691	-0.00832734	-3.67681	0.00139018	0.102832	-0.940591
GO_OXIDOREDUCTASE_ACTIVITY_OXIDIZING_METAL_IONS_NAD_OR_NADP_AS_ACCEPTOR	0.370953	-0.0113762	3.67257	0.00140429	0.103112	-0.949558
GO_MEIOTIC_SISTER_CHROMATID_COHESION_CENTROMERIC	0.71133	-0.033228	3.6455	0.0014977	0.109168	-1.00674
GO_REGULATION_OF_ANTIGEN_RECEPTOR_MEDIATED_SIGNALING_PATHWAY	-0.225877	0.00753151	-3.64142	0.00151229	0.109229	-1.01535
GO_NEGATIVE_REGULATION_OF_CELLULAR_RESPONSE_TO_VASCULAR_ENDOTHELIAL_GROWTH_FACTOR_STIMULUS	-0.374696	-0.00860416	-3.63917	0.00152041	0.109229	-1.0201
GO_HEPARAN_SULFATE_SULFOTRANSFERASE_ACTIVITY	0.371508	-4.58726e-05	3.63614	0.0015314	0.109232	-1.02649
GO_NEGATIVE_REGULATION_OF_MYELOID_CELL_DIFFERENTIATION	-0.193662	0.00964325	-3.63083	0.00155085	0.109457	-1.0377
GO_METALLOENDOPEPTIDASE_ACTIVITY	-0.206066	0.00474413	-3.62871	0.00155868	0.109457	-1.04217
GO_NEGATIVE_REGULATION_OF_B_CELL_PROLIFERATION	-0.314462	0.0108365	-3.62636	0.00156743	0.109457	-1.04714
GO_REGULATION_OF_RESPONSE_TO_OSMOTIC_STRESS	0.327838	0.0223505	3.61974	0.00159229	0.110421	-1.06111
GO_ATP_DEPENDENT_5_3_DNA_HELICASE_ACTIVITY	0.536572	-0.00629301	3.60382	0.00165364	0.113335	-1.09466
GO_REGULATION_OF_HISTONE_UBIQUITINATION	0.361253	0.00613145	3.59642	0.00168295	0.113335	-1.11026
GO_IRE1_MEDIATED_UNFOLDED_PROTEIN_RESPONSE	-0.286184	-0.00524902	-3.59528	0.0016875	0.113335	-1.11265
GO_MOLYBDOPTERIN_COFACTOR_BINDING	0.441725	0.00492216	3.59409	0.00169227	0.113335	-1.11516
GO_REGULATION_OF_SYSTEMIC_ARTERIAL_BLOOD_PRESSURE_BY_NOREPINEPHRINE_EPINEPHRINE	-0.497568	0.00607756	-3.59154	0.00170256	0.113335	-1.12054
GO_POSITIVE_REGULATION_OF_NEUROMUSCULAR_JUNCTION_DEVELOPMENT	0.427797	0.00626701	3.59111	0.00170428	0.113335	-1.12144
GO_ACTIVATION_OF_ADENYLATE_CYCLASE_ACTIVITY	-0.261278	0.00621621	-3.58667	0.00172234	0.113335	-1.13079
GO_GLYCOPROTEIN_CATABOLIC_PROCESS	-0.308743	-0.0170482	-3.58599	0.00172511	0.113335	-1.13221
GO_POSITIVE_REGULATION_OF_TRANSCRIPTION_ELONGATION_FROM_RNA_POLYMERASE_II_PROMOTER	0.364966	0.0235015	3.57625	0.00176544	0.115227	-1.15272
GO_SKELETAL_MUSCLE_SATELLITE_CELL_ACTIVATION	0.428084	0.0262007	3.5674	0.00180291	0.116251	-1.17135
GO_TRANSFORMING_GROWTH_FACTOR_BETA_PRODUCTION	-0.282654	0.00354256	-3.56705	0.00180442	0.116251	-1.1721
GO_COATED_VESICLE_MEMBRANE	-0.269186	0.0167258	-3.55051	0.00187654	0.119221	-1.20687
GO_DEOXYRIBONUCLEASE_I_ACTIVITY	-0.478523	0.0323142	-3.54901	0.00188322	0.119221	-1.21002
GO_U6_SNRNA_BINDING	0.487404	0.00485349	3.54832	0.00188633	0.119221	-1.21148
GO_PROTEIN_COMPLEX_INVOLVED_IN_CELL_ADHESION	-0.275847	-0.00480543	-3.54446	0.00190364	0.119558	-1.21958
GO_ENDOPLASMIC_RETICULUM_UNFOLDED_PROTEIN_RESPONSE	-0.242633	0.00593367	-3.53488	0.00194733	0.120524	-1.23971
GO_POSITIVE_REGULATION_OF_COMPLEMENT_ACTIVATION	0.596513	-0.017343	3.53135	0.00196371	0.120524	-1.24714
GO_NEGATIVE_REGULATION_OF_TRANSLATION_IN_RESPONSE_TO_STRESS	-0.39908	-0.0246021	-3.53091	0.00196574	0.120524	-1.24805
GO_NPBAF_COMPLEX	0.412634	0.0275598	3.52906	0.00197437	0.120524	-1.25194
GO_BASEMENT_MEMBRANE_ASSEMBLY	-0.277245	0.0120744	-3.52799	0.00197936	0.120524	-1.25418
GO_TELOMERASE_RNA_BINDING	0.360385	-0.00249896	3.525	0.00199345	0.120646	-1.26047
GO_POSITIVE_REGULATION_OF_TORC1_SIGNALING	0.432986	-0.0105681	3.52066	0.00201402	0.121157	-1.26957
GO_POSITIVE_REGULATION_OF_PATHWAY_RESTRICTED_SMAD_PROTEIN_PHOSPHORYLATION	-0.257937	-0.00773313	-3.51749	0.00202918	0.121338	-1.27622
GO_GOLGI_TRANS_CISTERNA	-0.492016	0.0465607	-3.51185	0.00205645	0.121695	-1.28806
GO_SODIUM_ION_BINDING	-0.402465	-0.0304744	-3.51122	0.00205953	0.121695	-1.28938
GO_REGULATORY_T_CELL_DIFFERENTIATION	-0.247865	-0.00343607	-3.50845	0.00207308	0.121775	-1.2952
GO_L_AMINO_ACID_TRANSPORT	-0.267889	0.00349304	-3.50256	0.00210212	0.12203	-1.30753
GO_HEPARAN_SULFATE_PROTEOGLYCAN_BIOSYNTHETIC_PROCESS_ENZYMATIC_MODIFICATION	0.412872	0.00724681	3.50134	0.00210824	0.12203	-1.31011
GO_RESPONSE_TO_TUMOR_CELL	-0.336392	-0.00532476	-3.50017	0.00211408	0.12203	-1.31256
GO_LOCOMOTION_INVOLVED_IN_LOCOMOTORY_BEHAVIOR	-0.33614	0.00635699	-3.49027	0.00216412	0.123885	-1.3333
GO_REGULATION_OF_B_CELL_PROLIFERATION	-0.24901	0.00722436	-3.48892	0.00217103	0.123885	-1.33613
GO_N_METHYLTRANSFERASE_ACTIVITY	0.20472	0.00047792	3.48198	0.00220692	0.125218	-1.35066
GO_NEGATIVE_REGULATION_OF_ESTABLISHMENT_OF_PROTEIN_LOCALIZATION_TO_MITOCHONDRION	-0.460805	0.025652	-3.47668	0.00223476	0.125513	-1.36177
GO_RRNA_TRANSPORT	0.402906	0.0104476	3.47474	0.00224503	0.125513	-1.36583
GO_NEGATIVE_REGULATION_OF_TELOMERE_MAINTENANCE_VIA_TELOMERE_LENGTHENING	0.322917	0.0161949	3.47383	0.00224983	0.125513	-1.36773
GO_NEGATIVE_REGULATION_OF_MUSCLE_HYPERTROPHY	-0.279548	0.0140173	-3.47007	0.00226993	0.12593	-1.37561
GO_T_CELL_CYTOKINE_PRODUCTION	-0.232107	0.0263889	-3.46569	0.00229353	0.126282	-1.38477
GO_CLATHRIN_COAT_ASSEMBLY	-0.312524	0.00347791	-3.46247	0.002311	0.126282	-1.3915
GO_LIGASE_ACTIVITY_FORMING_CARBON_OXYGEN_BONDS	0.413226	0.00743429	3.46116	0.00231818	0.126282	-1.39425
GO_HISTONE_H4_K20_METHYLATION	0.55762	-0.00148393	3.45781	0.00233659	0.126282	-1.40125
GO_CHONDROITIN_SULFATE_PROTEOGLYCAN_METABOLIC_PROCESS	-0.281823	-0.0143667	-3.45455	0.00235462	0.126282	-1.40806
GO_DEOXYRIBOSE_PHOSPHATE_BIOSYNTHETIC_PROCESS	0.313137	-0.000953526	3.45209	0.00236836	0.126282	-1.41322
GO_COLLAGEN_ACTIVATED_SIGNALING_PATHWAY	-0.436712	0.0297421	-3.44708	0.00239651	0.126282	-1.42369
GO_CIA_COMPLEX	0.54889	0.0591247	3.4464	0.00240034	0.126282	-1.4251
GO_POSITIVE_REGULATION_OF_MYELINATION	-0.355756	-0.0149623	-3.44634	0.00240069	0.126282	-1.42523
GO_NEGATIVE_REGULATION_OF_ENDOPLASMIC_RETICULUM_STRESS_INDUCED_INTRINSIC_APOPTOTIC_SIGNALING_PATHWAY	-0.375459	-0.00991838	-3.44385	0.00241482	0.126282	-1.43043
GO_HISTONE_H3_K27_METHYLATION	0.303712	-0.00106881	3.44228	0.00242378	0.126282	-1.43371
GO_COATED_VESICLE	-0.205425	0.006263	-3.43818	0.00244731	0.126282	-1.44227
GO_PRE_MRNA_BINDING	0.29066	0.0104891	3.43724	0.00245275	0.126282	-1.44424
GO_OLIGOSACCHARYL_TRANSFERASE_ACTIVITY	-0.434331	0.00797893	-3.43714	0.00245331	0.126282	-1.44444
GO_DIHYDROLIPOYL_DEHYDROGENASE_COMPLEX	0.523634	-0.00249261	3.43058	0.00249155	0.127593	-1.45814
GO_DNA_TOPOISOMERASE_BINDING	0.611738	-0.0230779	3.42775	0.00250825	0.127683	-1.46406
GO_PLATELET_DEGRANULATION	-0.22506	-0.0157061	-3.42596	0.00251888	0.127683	-1.4678
GO_POSITIVE_REGULATION_OF_MEMORY_T_CELL_DIFFERENTIATION	-0.508498	0.000380043	-3.41313	0.00259616	0.130723	-1.49456
GO_TRANSFORMING_GROWTH_FACTOR_BETA_RECEPTOR_CYTOPLASMIC_MEDIATOR_ACTIVITY	-0.43311	0.000372668	-3.40883	0.00262261	0.130723	-1.50354
GO_FEMALE_MEIOSIS_CHROMOSOME_SEGREGATION	0.694972	0.0319211	3.40735	0.00263172	0.130723	-1.50661
GO_ESTABLISHMENT_OF_GOLGI_LOCALIZATION	0.526547	-0.0316241	3.40733	0.00263183	0.130723	-1.50665
GO_PULMONARY_VALVE_MORPHOGENESIS	-0.346807	0.00963947	-3.40406	0.0026522	0.130723	-1.51347
GO_REGULATION_OF_CELLULAR_EXTRAVASATION	-0.210805	0.011378	-3.40186	0.00266594	0.130723	-1.51805
GO_PULMONARY_ARTERY_MORPHOGENESIS	-0.526841	0.0239656	-3.40114	0.00267049	0.130723	-1.51956
GO_RESPONSE_TO_THYROID_HORMONE	-0.257382	-0.0115767	-3.39805	0.00268995	0.131033	-1.52598
GO_HISTONE_ACETYLTRANSFERASE_ACTIVITY_H4_K5_SPECIFIC_	0.483532	-0.0276257	3.39077	0.00273645	0.132652	-1.54116
GO_AZOLE_TRANSPORT	-0.337487	0.0164399	-3.38303	0.0027867	0.133914	-1.55726
GO_GLOMERULAR_EPITHELIAL_CELL_DEVELOPMENT	-0.390467	0.00227193	-3.38264	0.00278931	0.133914	-1.55809
GO_ZINC_ION_IMPORT_ACROSS_PLASMA_MEMBRANE	-0.332921	-0.00191912	-3.36742	0.00289091	0.138127	-1.58975
GO_RETINA_VASCULATURE_MORPHOGENESIS_IN_CAMERA_TYPE_EYE	-0.396682	0.0226113	-3.35857	0.00295158	0.140355	-1.60813
GO_PROTON_EXPORTING_ATPASE_ACTIVITY	-0.416933	-0.0102498	-3.35651	0.00296589	0.140367	-1.61241
GO_L_ALPHA_AMINO_ACID_TRANSMEMBRANE_TRANSPORT	-0.271168	0.000458635	-3.34808	0.00302521	0.141724	-1.62993
GO_INTERLEUKIN_13_PRODUCTION	-0.280912	-0.00037804	-3.34684	0.00303401	0.141724	-1.6325
GO_REGULATION_OF_LEUKOCYTE_DIFFERENTIATION	-0.160851	0.00114033	-3.3464	0.00303714	0.141724	-1.63341
GO_MULTIVESICULAR_BODY	-0.243188	0.00531757	-3.33552	0.00311572	0.144714	-1.656
GO_CHONDROITIN_SULFATE_PROTEOGLYCAN_BIOSYNTHETIC_PROCESS	-0.31034	-0.00708565	-3.32754	0.00317457	0.146765	-1.67255
GO_T_CELL_MEDIATED_IMMUNITY	-0.18551	0.00764702	-3.32428	0.00319891	0.147209	-1.6793
GO_NEGATIVE_REGULATION_OF_INTERLEUKIN_13_PRODUCTION	-0.451202	0.00678194	-3.32068	0.00322595	0.147772	-1.68674
GO_POSITIVE_REGULATION_OF_INTERLEUKIN_13_PRODUCTION	-0.317572	-0.0113738	-3.30461	0.00334971	0.152092	-1.72002
GO_POSITIVE_REGULATION_OF_BLOOD_PRESSURE_BY_EPINEPHRINE_NOREPINEPHRINE	-0.478255	-0.023803	-3.30347	0.00335872	0.152092	-1.7224
GO_MITOTIC_CELL_CYCLE_ARREST	-0.276161	0.00838556	-3.30255	0.00336594	0.152092	-1.7243
GO_REGULATION_OF_RESPONSE_TO_ENDOPLASMIC_RETICULUM_STRESS	-0.226261	-0.00805481	-3.29692	0.0034106	0.153088	-1.73595
GO_NEGATIVE_REGULATION_OF_GASTRIC_ACID_SECRETION	0.391936	-0.0319398	3.29591	0.00341866	0.153088	-1.73803
GO_4_IRON_4_SULFUR_CLUSTER_BINDING	0.376053	0.0172176	3.29199	0.00345016	0.153792	-1.74614
GO_POSITIVE_REGULATION_OF_T_HELPER_2_CELL_DIFFERENTIATION	-0.410757	-0.00849751	-3.29013	0.00346518	0.153792	-1.74998
GO_TRANSCRIPTION_EXPORT_COMPLEX	0.449844	-0.0181071	3.28144	0.00353634	0.156256	-1.76793
GO_LUNG_ALVEOLUS_DEVELOPMENT	-0.234949	-0.00053027	-3.2777	0.00356737	0.156933	-1.77565
GO_PROTEIN_LOCALIZATION_TO_CILIARY_MEMBRANE	0.37354	-0.00997162	3.27083	0.00362511	0.157407	-1.78984
GO_NEGATIVE_REGULATION_OF_VASCULAR_ASSOCIATED_SMOOTH_MUSCLE_CELL_APOPTOTIC_PROCESS	0.688597	0.044005	3.27082	0.00362522	0.157407	-1.78986
GO_REGULATION_OF_PLATELET_DERIVED_GROWTH_FACTOR_RECEPTOR_BETA_SIGNALING_PATHWAY	-0.404073	-0.00787376	-3.26791	0.00364991	0.157407	-1.79586
GO_PROTEIN_RETENTION_IN_ER_LUMEN	-0.438526	0.0159865	-3.26515	0.00367358	0.157407	-1.80157
GO_MMXD_COMPLEX	0.571468	0.0216921	3.26491	0.00367559	0.157407	-1.80205
GO_LIPOPROTEIN_METABOLIC_PROCESS	-0.247457	0.0208222	-3.26338	0.00368875	0.157407	-1.80521
GO_RNA_POLYMERASE_I_REGULATORY_REGION_DNA_BINDING	0.497653	-0.0115782	3.26315	0.00369072	0.157407	-1.80568
GO_AXIS_SPECIFICATION	-0.19696	0.01888	-3.26159	0.00370424	0.157407	-1.80891
GO_NEGATIVE_REGULATION_OF_CELLULAR_RESPONSE_TO_TRANSFORMING_GROWTH_FACTOR_BETA_STIMULUS	-0.180096	0.000126762	-3.2577	0.00373806	0.158016	-1.81694
GO_REGULATION_OF_METANEPHRIC_GLOMERULUS_DEVELOPMENT	0.452474	-0.0181839	3.2563	0.00375024	0.158016	-1.81981
GO_LEUKOCYTE_MEDIATED_CYTOTOXICITY	-0.196328	-0.0043198	-3.25138	0.00379355	0.158241	-1.82995
GO_SERINE_TYPE_ENDOPEPTIDASE_INHIBITOR_ACTIVITY	-0.222141	0.0187233	-3.25109	0.00379612	0.158241	-1.83055
GO_EPIDERMAL_GROWTH_FACTOR_RECEPTOR_SIGNALING_PATHWAY	-0.175588	0.0032664	-3.2503	0.00380312	0.158241	-1.83217
GO_PLATELET_DERIVED_GROWTH_FACTOR_RECEPTOR_BINDING	-0.409619	-0.00360031	-3.24678	0.00383452	0.158886	-1.83943
GO_PROTEIN_CONTAINING_COMPLEX_DISASSEMBLY	0.202205	0.00336437	3.24046	0.00389142	0.159377	-1.85244
GO_NEGATIVE_REGULATION_OF_VIRAL_PROCESS	0.217181	0.00650813	3.23967	0.00389868	0.159377	-1.85408
GO_CONDENSED_NUCLEAR_CHROMOSOME_CENTROMERIC_REGION	0.46618	0.029629	3.23937	0.00390137	0.159377	-1.85469
GO_NEGATIVE_REGULATION_OF_B_CELL_MEDIATED_IMMUNITY	-0.270933	-0.0118901	-3.2384	0.00391022	0.159377	-1.85669
GO_REGULATION_OF_SYSTEMIC_ARTERIAL_BLOOD_PRESSURE_MEDIATED_BY_A_CHEMICAL_SIGNAL	-0.263227	0.00558883	-3.23267	0.00396283	0.160798	-1.86849
GO_NEGATIVE_REGULATION_OF_HUMORAL_IMMUNE_RESPONSE_MEDIATED_BY_CIRCULATING_IMMUNOGLOBULIN	-0.440686	-0.0370993	-3.22905	0.00399635	0.160798	-1.87592
GO_PROTEIN_METHYLTRANSFERASE_ACTIVITY	0.186909	-0.00111625	3.22776	0.00400839	0.160798	-1.87858
GO_CHROMATIN_DISASSEMBLY	0.408904	0.0137646	3.22764	0.00400949	0.160798	-1.87882
GO_RESPONSE_TO_HYPOBARIC_HYPOXIA	-0.446173	-0.00437297	-3.21976	0.00408384	0.162562	-1.89503
GO_REGULATION_OF_ERAD_PATHWAY	-0.222516	0.00404621	-3.21953	0.00408602	0.162562	-1.8955
GO_NEGATIVE_REGULATION_OF_PROTEIN_K63_LINKED_UBIQUITINATION	0.507335	-0.0112972	3.21473	0.00413195	0.163737	-1.90537
GO_MRNA_3_SPLICE_SITE_RECOGNITION	0.510165	0.0156026	3.2129	0.00414959	0.163786	-1.90912
GO_RETINAL_BLOOD_VESSEL_MORPHOGENESIS	-0.515364	-0.0144703	-3.21052	0.00417261	0.164046	-1.914
GO_REGULATION_OF_CD4_POSITIVE_ALPHA_BETA_T_CELL_DIFFERENTIATION	-0.231435	0.00200248	-3.20748	0.00420226	0.164204	-1.92025
GO_REGULATION_OF_DNA_BIOSYNTHETIC_PROCESS	0.219903	0.00193823	3.20674	0.00420952	0.164204	-1.92177
GO_NEGATIVE_REGULATION_OF_OSTEOBLAST_PROLIFERATION	0.343366	0.0156463	3.20113	0.00426474	0.1648	-1.93327
GO_ANTERIOR_POSTERIOR_AXIS_SPECIFICATION	-0.223194	0.0277306	-3.20111	0.004265	0.1648	-1.93332
GO_REGULATION_OF_LIPOPROTEIN_METABOLIC_PROCESS	-0.399885	0.0202058	-3.19973	0.00427873	0.1648	-1.93616
GO_LAMELLAR_BODY	-0.361744	-0.0126062	-3.19851	0.0042908	0.1648	-1.93864
GO_COLLAGEN_TRIMER	-0.269152	-0.00596019	-3.19501	0.00432589	0.165511	-1.94583
GO_DIOL_BIOSYNTHETIC_PROCESS	0.258467	1.16996e-06	3.18598	0.00441767	0.168377	-1.96434
GO_CLATHRIN_COAT_OF_ENDOCYTIC_VESICLE	-0.361071	-0.00710233	-3.1811	0.00446802	0.169649	-1.97433
GO_REGULATION_OF_SYNAPSE_STRUCTURAL_PLASTICITY	0.386621	0.00460051	3.17304	0.00455245	0.171328	-1.99084
GO_SMOOTH_ENDOPLASMIC_RETICULUM	-0.238621	-0.00585485	-3.17006	0.00458407	0.171328	-1.99694
GO_MITOCHONDRIAL_TRANSLATIONAL_TERMINATION	0.436661	0.0361729	3.1699	0.00458571	0.171328	-1.99725
GO_REGULATION_OF_LIPOPHAGY	-0.475326	0.0278206	-3.16959	0.00458904	0.171328	-1.99789
GO_REGULATION_OF_MRNA_BINDING	0.460471	-0.0121455	3.16604	0.00462697	0.171328	-2.00515
GO_PROTEIN_HETEROTETRAMERIZATION	0.324309	0.000121181	3.16512	0.00463686	0.171328	-2.00703
GO_DENDRITIC_CELL_ANTIGEN_PROCESSING_AND_PRESENTATION	-0.411139	-0.018293	-3.16013	0.00469088	0.171328	-2.01724
GO_RETINA_VASCULATURE_DEVELOPMENT_IN_CAMERA_TYPE_EYE	-0.293218	-0.00213295	-3.15797	0.00471441	0.171328	-2.02164
GO_INVADOPODIUM_MEMBRANE	-0.413435	-0.00355159	-3.1575	0.00471957	0.171328	-2.02261
GO_PYRIMIDINE_DEOXYRIBONUCLEOTIDE_BIOSYNTHETIC_PROCESS	0.333341	-0.0154866	3.15564	0.00473998	0.171328	-2.02641
GO_LYSINE_CATABOLIC_PROCESS	0.434211	-0.0226518	3.15491	0.004748	0.171328	-2.0279
GO_REGULATION_OF_PHOSPHATIDYLINOSITOL_DEPHOSPHORYLATION	-0.432098	0.00684334	-3.15485	0.00474868	0.171328	-2.02803
GO_POSITIVE_REGULATION_OF_ANION_TRANSMEMBRANE_TRANSPORT	-0.416185	0.0300666	-3.15397	0.00475842	0.171328	-2.02983
GO_PHOSPHATIDYLCHOLINE_BIOSYNTHETIC_PROCESS	-0.256393	-0.0153931	-3.15339	0.00476477	0.171328	-2.03101
GO_REGULATION_OF_LIPOPOLYSACCHARIDE_MEDIATED_SIGNALING_PATHWAY	-0.26656	-0.00197705	-3.15296	0.00476959	0.171328	-2.0319
GO_LIPOPOLYSACCHARIDE_RECEPTOR_ACTIVITY	-0.546283	-0.0169008	-3.14629	0.00484387	0.173372	-2.04551
GO_PEPTIDYL_ASPARAGINE_MODIFICATION	-0.316245	0.010829	-3.14343	0.0048761	0.173903	-2.05135
GO_CERAMIDE_TRANSPORTER_ACTIVITY	-0.366783	0.0266589	-3.14103	0.0049032	0.174247	-2.05624
GO_RESPONSE_TO_METHYLMERCURY	-0.416992	-0.00669894	-3.13908	0.0049254	0.174414	-2.06021
GO_REGULATION_OF_PENILE_ERECTION	0.323442	0.0244773	3.13756	0.00494284	0.174414	-2.06333
GO_TRANSLATIONAL_TERMINATION	0.417729	0.0344692	3.13474	0.00497516	0.174937	-2.06907
GO_RESPONSE_TO_COCAINE	0.160446	0.00858229	3.13218	0.0050047	0.175358	-2.07428
GO_N_ACETYLLACTOSAMINE_SYNTHASE_ACTIVITY	-0.4755	0.0187866	-3.13025	0.0050272	0.175506	-2.07823
GO_NUCLEOSOMAL_DNA_BINDING	0.419672	0.01996	3.1288	0.00504408	0.175506	-2.08118
GO_POSITIVE_REGULATION_OF_VASCULAR_ENDOTHELIAL_GROWTH_FACTOR_RECEPTOR_SIGNALING_PATHWAY	-0.351628	-0.00110661	-3.12547	0.00508311	0.17625	-2.08797
GO_T_CELL_ACTIVATION_INVOLVED_IN_IMMUNE_RESPONSE	-0.180735	-0.000567831	-3.1233	0.00510868	0.176523	-2.09239
GO_CONDENSED_CHROMOSOME_OUTER_KINETOCHORE	0.561363	0.0610215	3.12008	0.00514684	0.177014	-2.09894
GO_REGULATION_OF_RETROGRADE_PROTEIN_TRANSPORT_ER_TO_CYTOSOL	-0.347285	0.0339059	-3.11912	0.00515832	0.177014	-2.1009
GO_POSITIVE_REGULATION_OF_LYMPHOCYTE_ACTIVATION	-0.148994	-0.00354734	-3.11744	0.00517831	0.177091	-2.1043
GO_CONDENSED_NUCLEAR_CHROMOSOME_KINETOCHORE	0.586395	0.0436367	3.10891	0.00528143	0.180001	-2.12166
GO_GPI_LINKED_EPHRIN_RECEPTOR_ACTIVITY	-0.345466	-0.023863	-3.10458	0.00533453	0.180733	-2.13046
GO_REGULATION_OF_SHORT_TERM_NEURONAL_SYNAPTIC_PLASTICITY	-0.300226	0.0164554	-3.10421	0.00533908	0.180733	-2.13121
GO_NEGATIVE_REGULATION_OF_PROTEIN_MATURATION	-0.248326	-0.0199495	-3.10041	0.00538619	0.180784	-2.13894
GO_LYMPHOID_PROGENITOR_CELL_DIFFERENTIATION	-0.292179	0.02087	-3.10018	0.00538903	0.180784	-2.13941
GO_GOLGI_ASSOCIATED_VESICLE_MEMBRANE	-0.28333	0.0125574	-3.09834	0.00541196	0.180784	-2.14314
GO_REGULATION_OF_T_CELL_MEDIATED_IMMUNITY	-0.221348	0.00792539	-3.09805	0.00541558	0.180784	-2.14373
GO_INTERLEUKIN_1_RECEPTOR_ACTIVITY	-0.515279	0.00661919	-3.09681	0.00543114	0.180784	-2.14625
GO_MANNOSYL_OLIGOSACCHARIDE_MANNOSIDASE_ACTIVITY	-0.454789	-0.0151646	-3.09085	0.00550636	0.181944	-2.15836
GO_REGULATION_OF_CELLULAR_RESPONSE_TO_OSMOTIC_STRESS	0.357127	0.0359559	3.08975	0.00552036	0.181944	-2.16059
GO_OXIDOREDUCTASE_ACTIVITY_ACTING_ON_OTHER_NITROGENOUS_COMPOUNDS_AS_DONORS	0.537042	-0.00914708	3.08947	0.00552386	0.181944	-2.16115
GO_REGULATION_OF_CENTRIOLE_ELONGATION	-0.592449	0.0230183	-3.08741	0.00555018	0.181944	-2.16533
GO_REGULATION_OF_SARCOMERE_ORGANIZATION	-0.406192	0.0185172	-3.08533	0.00557699	0.181944	-2.16957
GO_OLIGOSACCHARYLTRANSFERASE_COMPLEX	-0.365084	0.0197446	-3.08486	0.00558305	0.181944	-2.17052
GO_MEIOTIC_CHROMOSOME_CONDENSATION	0.578557	0.0212429	3.08404	0.00559351	0.181944	-2.17217
GO_CLATHRIN_VESICLE_COAT	-0.30148	0.0173538	-3.07627	0.00569463	0.184434	-2.18792
GO_PHOSPHATIDYLINOSITOL_3_5_BISPHOSPHATE_3_PHOSPHATASE_ACTIVITY	-0.49693	0.00971514	-3.07533	0.00570701	0.184434	-2.18983
GO_PUTRESCINE_BIOSYNTHETIC_PROCESS	0.499495	0.0020257	3.07355	0.00573049	0.184596	-2.19344
GO_PROTEIN_LOCALIZATION_TO_GOLGI_APPARATUS	-0.282111	0.0133098	-3.0688	0.0057935	0.185936	-2.20306
GO_FACE_DEVELOPMENT	-0.236925	-0.0118174	-3.06727	0.00581405	0.185936	-2.20617
GO_POSITIVE_REGULATION_OF_CELL_ACTIVATION	-0.150325	-0.00630497	-3.06424	0.00585475	0.185936	-2.2123
GO_NEGATIVE_REGULATION_OF_VIRAL_TRANSCRIPTION	0.239647	0.00113215	3.06367	0.00586237	0.185936	-2.21345
GO_NEGATIVE_REGULATION_OF_CYCLIC_NUCLEOTIDE_PHOSPHODIESTERASE_ACTIVITY	0.457752	-0.0120552	3.06244	0.00587903	0.185936	-2.21594
GO_CLATHRIN_COAT_OF_COATED_PIT	-0.291973	0.0024395	-3.06208	0.00588383	0.185936	-2.21666
GO_PROTEIN_SUMOYLATION	0.227346	0.0123266	3.05832	0.00593507	0.18674	-2.22428
GO_HISTONE_H4_K5_ACETYLATION	0.395937	-0.0101048	3.05639	0.00596141	0.18674	-2.22817
GO_NEGATIVE_REGULATION_OF_INTERLEUKIN_10_PRODUCTION	-0.329628	-0.00599632	-3.05208	0.00602085	0.18674	-2.23689
GO_REGULATION_OF_INFLAMMATORY_RESPONSE	-0.133452	0.000575538	-3.05044	0.00604357	0.18674	-2.2402
GO_PHOSPHATIDYLINOSITOL_3_5_BISPHOSPHATE_PHOSPHATASE_ACTIVITY	-0.358484	0.016446	-3.04679	0.0060945	0.18674	-2.24757
GO_ENDOPLASMIC_RETICULUM_GOLGI_INTERMEDIATE_COMPARTMENT	-0.237141	0.0090999	-3.04678	0.00609468	0.18674	-2.2476
GO_REGULATION_OF_B_CELL_ACTIVATION	-0.209799	-0.00113274	-3.04625	0.00610209	0.18674	-2.24867
GO_AXON_GUIDANCE_RECEPTOR_ACTIVITY	0.368137	-0.0143379	3.04521	0.00611669	0.18674	-2.25077
GO_DNA_REPLICATION_SYNTHESIS_OF_RNA_PRIMER	0.623621	-0.0116769	3.04382	0.00613632	0.18674	-2.25358
GO_GOLGI_ASSOCIATED_VESICLE	-0.247025	0.00105957	-3.04078	0.00617931	0.18674	-2.25972
GO_LIGASE_ACTIVITY	0.222728	0.00230942	3.04034	0.00618554	0.18674	-2.2606
GO_COBALT_ION_TRANSPORT	-0.444537	0.0567227	-3.0381	0.00621757	0.18674	-2.26514
GO_FORMATION_OF_PRIMARY_GERM_LAYER	-0.212792	0.00793168	-3.03791	0.00622031	0.18674	-2.26552
GO_VACUOLAR_TRANSPORT	-0.257441	-0.00229928	-3.03699	0.00623342	0.18674	-2.26737
GO_EXTRACELLULAR_MATRIX_PROTEIN_BINDING	-0.543564	0.0159015	-3.03667	0.00623798	0.18674	-2.26802
GO_ACTIVE_ION_TRANSMEMBRANE_TRANSPORTER_ACTIVITY	-0.270571	-0.012203	-3.03646	0.00624101	0.18674	-2.26844
GO_PROTEIN_DEMANNOSYLATION	-0.3646	-0.0022592	-3.03645	0.00624119	0.18674	-2.26847
GO_MRNA_EXPORT_FROM_NUCLEUS	0.319174	0.00137465	3.03225	0.0063016	0.18674	-2.27693
GO_NEGATIVE_REGULATION_OF_EXTRACELLULAR_MATRIX_ORGANIZATION	-0.313329	-0.0261017	-3.03135	0.00631469	0.18674	-2.27875
GO_REGULATION_OF_METAPHASE_PLATE_CONGRESSION	0.454107	0.00257934	3.03075	0.00632341	0.18674	-2.27996
GO_VIRAL_RNA_GENOME_REPLICATION	0.281297	0.0101403	3.0306	0.00632554	0.18674	-2.28026
GO_PHAGOLYSOSOME	-0.495682	-0.00476868	-3.02991	0.00633562	0.18674	-2.28166
GO_NUCLEOLAR_LARGE_RRNA_TRANSCRIPTION_BY_RNA_POLYMERASE_I	0.462517	0.00831816	3.02965	0.00633935	0.18674	-2.28217
GO_EXTRACELLULAR_MATRIX_STRUCTURAL_CONSTITUENT_CONFERRING_TENSILE_STRENGTH	-0.348594	-0.0136843	-3.02546	0.00640063	0.187349	-2.29062
GO_PLATELET_MORPHOGENESIS	-0.279621	0.00616196	-3.02512	0.00640572	0.187349	-2.29132
GO_PH_REDUCTION	-0.315278	-0.0247124	-3.02262	0.00644245	0.187349	-2.29634
GO_REGULATION_OF_EPIDERMAL_GROWTH_FACTOR_ACTIVATED_RECEPTOR_ACTIVITY	-0.232673	0.00136527	-3.02212	0.00644988	0.187349	-2.29735
GO_RAGULATOR_COMPLEX	0.527273	-0.0232883	3.02185	0.00645386	0.187349	-2.29789
GO_CENTROMERIC_DNA_BINDING	0.645511	-0.0404931	3.01784	0.00651357	0.188535	-2.30598
GO_HISTONE_METHYLTRANSFERASE_ACTIVITY_H3_K27_SPECIFIC_	0.527393	-0.0118116	3.01229	0.00659702	0.190398	-2.31715
GO_NEGATIVE_REGULATION_OF_IMMUNE_SYSTEM_PROCESS	-0.153356	-0.00153451	-3.00598	0.00669307	0.19201	-2.32984
GO_POSITIVE_REGULATION_OF_INTERLEUKIN_5_PRODUCTION	-0.300533	0.0161932	-3.00587	0.00669482	0.19201	-2.33007
GO_SYNAPTIC_GROWTH_AT_NEUROMUSCULAR_JUNCTION	0.329009	-0.00680373	3.00484	0.00671054	0.19201	-2.33213
GO_THIOREDOXIN_PEROXIDASE_ACTIVITY	-0.366943	-0.0122522	-2.99946	0.00679376	0.192068	-2.34294
GO_MANNOSE_BINDING	-0.32747	0.000330201	-2.99928	0.0067966	0.192068	-2.34331
GO_UDP_GLYCOSYLTRANSFERASE_ACTIVITY	-0.153878	-0.00657975	-2.99773	0.00682083	0.192068	-2.34643
GO_L_AMINO_ACID_TRANSMEMBRANE_TRANSPORTER_ACTIVITY	-0.237083	-0.00614592	-2.99757	0.00682334	0.192068	-2.34675
GO_POSITIVE_REGULATION_OF_MAST_CELL_ACTIVATION	-0.256412	0.00318653	-2.99742	0.00682572	0.192068	-2.34706
GO_CONDENSED_CHROMOSOME_CENTROMERIC_REGION	0.384389	0.0190713	2.99696	0.00683283	0.192068	-2.34797
GO_NEGATIVE_REGULATION_OF_INFLAMMATORY_RESPONSE	-0.137033	0.00876931	-2.99604	0.0068472	0.192068	-2.34981
GO_NEGATIVE_REGULATION_OF_VASCULAR_ENDOTHELIAL_GROWTH_FACTOR_RECEPTOR_SIGNALING_PATHWAY	0.322582	0.00739648	2.99277	0.00689875	0.192491	-2.35639
GO_POSITIVE_REGULATION_OF_CELLULAR_RESPONSE_TO_INSULIN_STIMULUS	0.261509	-0.000566964	2.99263	0.00690083	0.192491	-2.35666
GO_REGULATION_OF_TRANSCRIPTION_INVOLVED_IN_CELL_FATE_COMMITMENT	0.276298	-0.0087644	2.99011	0.00694076	0.192932	-2.36172
GO_ORGANELLAR_LARGE_RIBOSOMAL_SUBUNIT	0.400194	0.0300652	2.9892	0.00695527	0.192932	-2.36355
GO_PROTEIN_INSERTION_INTO_MITOCHONDRIAL_MEMBRANE	0.268513	-0.00949416	2.98589	0.00700808	0.193519	-2.37019
GO_NEGATIVE_REGULATION_OF_CYTOKINE_SECRETION	-0.244292	0.0144715	-2.9849	0.00702409	0.193519	-2.37219
GO_ALKALI_METAL_ION_BINDING	-0.318892	-0.0194766	-2.98419	0.00703546	0.193519	-2.37361
GO_CELLULAR_PROTEIN_COMPLEX_DISASSEMBLY	0.255246	0.0045919	2.97948	0.00711158	0.193519	-2.38304
GO_NFAT_PROTEIN_BINDING	-0.397135	0.0573559	-2.97906	0.0071185	0.193519	-2.38389
GO_MRNA_TRANSPORT	0.287492	0.00234114	2.97861	0.00712576	0.193519	-2.38479
GO_POSITIVE_REGULATION_OF_CARDIAC_MUSCLE_ADAPTATION	0.717611	-0.0227803	2.97811	0.00713391	0.193519	-2.38579
GO_SNARE_COMPLEX	-0.290855	0.00780496	-2.97465	0.00719067	0.193519	-2.39274
GO_REGULATION_OF_B_CELL_DIFFERENTIATION	-0.256707	-0.0378077	-2.97458	0.00719176	0.193519	-2.39287
GO_REGULATION_OF_NEURONAL_ACTION_POTENTIAL	0.407486	-0.0274198	2.97443	0.00719424	0.193519	-2.39317
GO_SCF_COMPLEX_ASSEMBLY	-0.330906	-0.017271	-2.97218	0.00723134	0.193519	-2.39768
GO_ATPASE_ACTIVITY_COUPLED_TO_MOVEMENT_OF_SUBSTANCES	-0.215022	-0.00385509	-2.9721	0.00723265	0.193519	-2.39784
GO_ROUNDABOUT_BINDING	0.533493	0.014176	2.97184	0.00723689	0.193519	-2.39835
GO_POSITIVE_REGULATION_OF_INTERFERON_GAMMA_BIOSYNTHETIC_PROCESS	-0.407345	-0.0327461	-2.97119	0.00724775	0.193519	-2.39967
GO_EXTRACELLULAR_STRUCTURE_ORGANIZATION	-0.21551	-0.0135285	-2.96432	0.00736234	0.195897	-2.41342
GO_METANEPHRIC_MESENCHYMAL_CELL_DIFFERENTIATION	0.565143	-0.0173681	2.9635	0.00737605	0.195897	-2.41505
GO_ANIMAL_ORGAN_REGENERATION	0.195599	-0.0114024	2.95959	0.00744228	0.196772	-2.42288
GO_PLATELET_DENSE_GRANULE_MEMBRANE	-0.452985	0.0098742	-2.95895	0.00745308	0.196772	-2.42415
GO_MESENCHYMAL_STEM_CELL_PROLIFERATION	-0.558857	0.00837081	-2.95807	0.00746813	0.196772	-2.42592
GO_SEQUESTERING_OF_EXTRACELLULAR_LIGAND_FROM_RECEPTOR	0.393545	0.0405025	2.95552	0.00751173	0.1974	-2.43102
GO_TRANSITION_METAL_ION_TRANSPORT	-0.214398	0.00345537	-2.94904	0.00762355	0.199813	-2.44397
GO_POLY_N_ACETYLLACTOSAMINE_BIOSYNTHETIC_PROCESS	-0.349812	-0.00495928	-2.94658	0.00766634	0.200409	-2.44887
GO_NEGATIVE_REGULATION_OF_PEPTIDYL_CYSTEINE_S_NITROSYLATION	-0.447065	-0.0388086	-2.94058	0.00777184	0.20232	-2.46084
GO_CELLULAR_RESPONSE_TO_ETHANOL	-0.347953	0.0174058	-2.94013	0.00777997	0.20232	-2.46176
GO_NEGATIVE_REGULATION_OF_PRI_MIRNA_TRANSCRIPTION_BY_RNA_POLYMERASE_II	-0.397426	-0.010908	-2.93656	0.00784337	0.202394	-2.46886
GO_PROTEIN_DEGLYCOSYLATION	-0.319229	0.00265875	-2.93652	0.00784405	0.202394	-2.46894
GO_COLLAGEN_CATABOLIC_PROCESS	-0.233317	-0.0149095	-2.93594	0.00785446	0.202394	-2.4701
GO_DNA_REPLICATION_PREINITIATION_COMPLEX	0.625101	0.038395	2.93502	0.0078709	0.202394	-2.47193
GO_NEGATIVE_REGULATION_OF_SEQUESTERING_OF_TRIGLYCERIDE	-0.452186	-0.0129527	-2.93238	0.00791849	0.202394	-2.47721
GO_ENDOPLASMIC_RETICULUM_GOLGI_INTERMEDIATE_COMPARTMENT_MEMBRANE	-0.290631	0.0104737	-2.93142	0.00793578	0.202394	-2.47912
GO_CORECEPTOR_ACTIVITY	-0.237598	-0.00889774	-2.92938	0.00797262	0.202394	-2.48317
GO_RESPONSE_TO_REDOX_STATE	-0.269146	0.00492506	-2.92892	0.007981	0.202394	-2.48409
GO_CELLULAR_RESPONSE_TO_GLUCOSE_STARVATION	-0.192736	-0.00263485	-2.92892	0.00798104	0.202394	-2.4841
GO_ASCENDING_AORTA_DEVELOPMENT	-0.554081	0.00647285	-2.92867	0.0079855	0.202394	-2.48459
GO_PROTEIN_TETRAMERIZATION	0.170269	-0.000689253	2.9266	0.0080232	0.202562	-2.48871
GO_POSITIVE_REGULATION_OF_ER_ASSOCIATED_UBIQUITIN_DEPENDENT_PROTEIN_CATABOLIC_PROCESS	-0.372049	0.0112193	-2.92576	0.00803859	0.202562	-2.49039
GO_INTEGRIN_BIOSYNTHETIC_PROCESS	-0.51694	0.00737186	-2.92498	0.00805298	0.202562	-2.49195
GO_TERTIARY_GRANULE	-0.172704	-0.0127629	-2.92295	0.00809017	0.202986	-2.49598
GO_REGULATION_OF_FEVER_GENERATION	0.406866	-0.00512956	2.91173	0.00829925	0.207255	-2.51831
GO_L_THREONINE_CATABOLIC_PROCESS_TO_GLYCINE	-0.511105	0.0408652	-2.90945	0.00834229	0.207255	-2.52284
GO_ENDOPLASMIC_RETICULUM_TO_CYTOSOL_TRANSPORT	-0.316895	0.0229155	-2.90512	0.00842471	0.207255	-2.53144
GO_CLATHRIN_COATED_ENDOCYTIC_VESICLE_MEMBRANE	-0.281326	-0.0126486	-2.90475	0.00843184	0.207255	-2.53218
GO_SPECIFIC_GRANULE	-0.168195	-0.0125387	-2.90128	0.0084984	0.207255	-2.53905
GO_NEGATIVE_REGULATION_OF_DNA_BIOSYNTHETIC_PROCESS	0.227064	-0.00497366	2.90122	0.0084997	0.207255	-2.53919
GO_TRANSFORMING_GROWTH_FACTOR_BETA_ACTIVATION	-0.346271	-0.0225478	-2.89974	0.00852817	0.207255	-2.54211
GO_PEPTIDE_CROSS_LINKING	-0.212854	0.00857421	-2.89582	0.00860443	0.207255	-2.5499
GO_T_CELL_DIFFERENTIATION_INVOLVED_IN_IMMUNE_RESPONSE	-0.184335	0.00176859	-2.89412	0.00863763	0.207255	-2.55326
GO_REGULATION_OF_PROTEIN_ADP_RIBOSYLATION	0.37961	0.0171678	2.89395	0.00864098	0.207255	-2.5536
GO_LIPOPOLYSACCHARIDE_MEDIATED_SIGNALING_PATHWAY	-0.195856	0.00774655	-2.8937	0.00864592	0.207255	-2.5541
GO_NUCLEAR_EXPORT_SIGNAL_RECEPTOR_ACTIVITY	0.48292	0.0159527	2.89032	0.00871253	0.207255	-2.56081
GO_POSITIVE_REGULATION_OF_T_CELL_PROLIFERATION	-0.164018	-0.0195992	-2.89021	0.00871464	0.207255	-2.56102
GO_ESTABLISHMENT_OR_MAINTENANCE_OF_ACTIN_CYTOSKELETON_POLARITY	-0.212529	-0.00221372	-2.89003	0.00871812	0.207255	-2.56137
GO_INTERLEUKIN_1_BIOSYNTHETIC_PROCESS	-0.351237	-0.0333725	-2.88942	0.00873019	0.207255	-2.56258
GO_DEACETYLASE_ACTIVITY	0.242535	0.00555529	2.88891	0.00874033	0.207255	-2.5636
GO_POSITIVE_REGULATION_OF_PENILE_ERECTION	0.390008	-0.00748387	2.88851	0.00874821	0.207255	-2.56439
GO_N_ACETYLLACTOSAMINIDE_BETA_1_3_N_ACETYLGLUCOSAMINYLTRANSFERASE_ACTIVITY	-0.401036	-0.017311	-2.88686	0.00878111	0.207255	-2.56767
GO_PTERIDINE_CONTAINING_COMPOUND_BIOSYNTHETIC_PROCESS	0.332446	0.0239254	2.88609	0.00879636	0.207255	-2.56918
GO_NEUTRAL_AMINO_ACID_TRANSMEMBRANE_TRANSPORTER_ACTIVITY	-0.268545	-0.00874059	-2.88565	0.00880524	0.207255	-2.57006
GO_REGULATION_OF_GLYCOGEN_CATABOLIC_PROCESS	0.389277	0.0405308	2.8855	0.00880812	0.207255	-2.57035
GO_AMYLOID_BETA_FORMATION	-0.232071	0.0114854	-2.88462	0.00882578	0.207255	-2.5721
GO_DEOXYRIBONUCLEOTIDE_BIOSYNTHETIC_PROCESS	0.342074	0.00101323	2.88417	0.00883477	0.207255	-2.57299
GO_MRNA_3_END_PROCESSING	0.286016	0.00634967	2.88321	0.00885398	0.207255	-2.57489
GO_AMINO_ACID_IMPORT	-0.29085	-0.0038812	-2.883	0.00885818	0.207255	-2.5753
GO_MANNOSYL_OLIGOSACCHARIDE_1_2_ALPHA_MANNOSIDASE_ACTIVITY	-0.50338	-0.0273297	-2.88279	0.00886242	0.207255	-2.57572
GO_THIAMINE_CONTAINING_COMPOUND_METABOLIC_PROCESS	-0.368932	0.0157243	-2.88257	0.00886679	0.207255	-2.57615
GO_POSITIVE_REGULATION_OF_INTERLEUKIN_10_PRODUCTION	-0.262364	-0.00679472	-2.88049	0.00890879	0.207255	-2.58028
GO_ROUGH_ENDOPLASMIC_RETICULUM	-0.194745	0.0140088	-2.8793	0.00893273	0.207255	-2.58263
GO_MANGANESE_ION_BINDING	-0.181546	-0.0101276	-2.87487	0.00902292	0.207255	-2.59141
GO_CYTOLYTIC_GRANULE	-0.425615	0.0327752	-2.87451	0.00903018	0.207255	-2.59211
GO_CYTOKINE_BINDING	-0.162023	-0.0135293	-2.87444	0.0090316	0.207255	-2.59225
GO_POST_MRNA_RELEASE_SPLICEOSOMAL_COMPLEX	0.433894	-0.00167833	2.87402	0.00904014	0.207255	-2.59307
GO_OXIDOREDUCTASE_ACTIVITY_ACTING_ON_A_SULFUR_GROUP_OF_DONORS_NAD_P_AS_ACCEPTOR	0.290542	0.0150207	2.87392	0.00904229	0.207255	-2.59328
GO_NBAF_COMPLEX	0.35251	0.0299311	2.8721	0.00907957	0.207255	-2.59688
GO_ACUTE_INFLAMMATORY_RESPONSE_TO_ANTIGENIC_STIMULUS	-0.286202	2.91505e-05	-2.87185	0.00908469	0.207255	-2.59737
GO_NEGATIVE_REGULATION_OF_CD4_POSITIVE_ALPHA_BETA_T_CELL_ACTIVATION	-0.310198	-0.000406079	-2.87176	0.00908654	0.207255	-2.59755
GO_FEMALE_MEIOTIC_NUCLEAR_DIVISION	0.408615	0.0171976	2.8715	0.00909186	0.207255	-2.59806
GO_CELLULAR_RESPONSE_TO_ESTRADIOL_STIMULUS	0.22835	0.0117231	2.87015	0.00911974	0.207255	-2.60073
GO_RNA_DEPENDENT_DNA_BIOSYNTHETIC_PROCESS	0.228429	-0.00230513	2.8701	0.00912079	0.207255	-2.60083
GO_HISTONE_LYSINE_N_METHYLTRANSFERASE_ACTIVITY	0.243186	-0.0132618	2.86877	0.00914829	0.207255	-2.60346
GO_POSITIVE_REGULATION_OF_INTERLEUKIN_12_BIOSYNTHETIC_PROCESS	-0.483944	0.0132396	-2.86876	0.00914852	0.207255	-2.60348
GO_SPROUTING_ANGIOGENESIS	-0.177504	-0.00486211	-2.86855	0.00915274	0.207255	-2.60389
GO_PROTEIN_DNA_COMPLEX_DISASSEMBLY	0.393964	0.0229245	2.86525	0.00922145	0.20824	-2.61042
GO_HISTAMINE_TRANSPORT	-0.389341	0.021573	-2.86442	0.00923869	0.20824	-2.61205
GO_CELLULAR_RESPONSE_TO_TOPOLOGICALLY_INCORRECT_PROTEIN	-0.178041	0.000378998	-2.86256	0.00927776	0.20824	-2.61574
GO_B_1_B_CELL_DIFFERENTIATION	-0.394883	-0.0176357	-2.86246	0.00927969	0.20824	-2.61592
GO_NEGATIVE_REGULATION_OF_CELLULAR_RESPONSE_TO_DRUG	-0.236957	0.0215061	-2.85715	0.00939188	0.209398	-2.62641
GO_LIPOPHAGY	-0.484703	0.0281502	-2.85668	0.00940184	0.209398	-2.62734
GO_REGULATION_OF_ER_ASSOCIATED_UBIQUITIN_DEPENDENT_PROTEIN_CATABOLIC_PROCESS	-0.377857	0.0124022	-2.85604	0.00941544	0.209398	-2.6286
GO_REGULATION_OF_METALLOENDOPEPTIDASE_ACTIVITY	-0.441662	-0.00828035	-2.8551	0.00943551	0.209398	-2.63046
GO_TELOMERE_MAINTENANCE_IN_RESPONSE_TO_DNA_DAMAGE	0.386457	0.0117767	2.85507	0.0094361	0.209398	-2.63051
GO_CYTOPLASMIC_TRANSLATIONAL_ELONGATION	-0.432791	0.00845546	-2.85241	0.00949301	0.209763	-2.63576
GO_NEGATIVE_REGULATION_OF_COLD_INDUCED_THERMOGENESIS	-0.247519	-0.00860071	-2.85233	0.00949456	0.209763	-2.63591
GO_MITOCHONDRIAL_PROTEIN_COMPLEX	0.308565	0.0178126	2.84726	0.0096039	0.211177	-2.6459
GO_POSITIVE_REGULATION_OF_T_HELPER_17_CELL_DIFFERENTIATION	-0.367297	0.0176848	-2.84645	0.00962163	0.211177	-2.64751
GO_RESPONSE_TO_MAGNESIUM_ION	-0.322352	0.0109655	-2.84643	0.00962204	0.211177	-2.64755
GO_REGULATION_OF_SYSTEMIC_ARTERIAL_BLOOD_PRESSURE	-0.182944	0.00663336	-2.8451	0.00965094	0.211347	-2.65017
GO_NUCLEOCYTOPLASMIC_CARRIER_ACTIVITY	0.343463	1.896e-05	2.84322	0.00969194	0.211781	-2.65387
GO_REGULATION_OF_INTERLEUKIN_1_BIOSYNTHETIC_PROCESS	-0.419201	-0.0509233	-2.84115	0.00973733	0.212226	-2.65794
GO_REGULATION_OF_MULTICELLULAR_ORGANISM_GROWTH	-0.200809	-0.00680618	-2.84036	0.00975484	0.212226	-2.65951
GO_TRACHEA_CARTILAGE_DEVELOPMENT	-0.323588	-0.005254	-2.83788	0.00980947	0.212465	-2.66438
GO_RESPONSE_TO_ANESTHETIC	0.153531	0.000824594	2.83739	0.00982036	0.212465	-2.66535
GO_CALCIUM_POTASSIUM_SODIUM_ANTIPORTER_ACTIVITY	0.529954	0.0269948	2.83559	0.00986023	0.212465	-2.66889
GO_DNA_REPAIR_COMPLEX	0.290893	-0.00817063	2.83344	0.00990821	0.212465	-2.67312
GO_AMINO_ACID_TRANSMEMBRANE_TRANSPORT	-0.216	-0.000604718	-2.8312	0.00995839	0.212465	-2.67753
GO_MULTIVESICULAR_BODY_SORTING_PATHWAY	-0.246841	-0.0116563	-2.83089	0.0099654	0.212465	-2.67814
GO_NEGATIVE_REGULATION_OF_CD4_POSITIVE_ALPHA_BETA_T_CELL_PROLIFERATION	-0.527327	0.0208445	-2.82963	0.00999359	0.212465	-2.68061
GO_LYSOSOMAL_TRANSPORT	-0.248264	-0.00426495	-2.829	0.0100078	0.212465	-2.68184
GO_REGULATION_OF_T_CELL_ACTIVATION	-0.14232	-0.0016548	-2.82842	0.010021	0.212465	-2.68299
GO_HYDROLASE_ACTIVITY_ACTING_ON_CARBON_NITROGEN_BUT_NOT_PEPTIDE_BONDS_IN_CYCLIC_AMIDES	0.371839	-0.0171281	2.82834	0.0100226	0.212465	-2.68314
GO_NEGATIVE_REGULATION_OF_LIPID_STORAGE	-0.284192	-0.0160964	-2.82817	0.0100265	0.212465	-2.68348
GO_LATERAL_PLASMA_MEMBRANE	0.162041	-0.000768754	2.82789	0.0100328	0.212465	-2.68402
GO_TETRAHYDROBIOPTERIN_BIOSYNTHETIC_PROCESS	0.36697	0.0220688	2.8251	0.0100962	0.212465	-2.68951
GO_PHOSPHATE_ION_BINDING	-0.326459	-0.0011136	-2.82506	0.010097	0.212465	-2.68959
GO_UTERUS_DEVELOPMENT	-0.265129	-0.0059942	-2.82478	0.0101035	0.212465	-2.69015
GO_REGULATION_OF_DNA_TOPOISOMERASE_ATP_HYDROLYZING_ACTIVITY	0.502239	0.0385674	2.82466	0.0101062	0.212465	-2.69038
GO_SULFURIC_ESTER_HYDROLASE_ACTIVITY	-0.354457	0.00511892	-2.82191	0.0101688	0.212953	-2.69577
GO_GUANINE_THYMINE_MISPAIR_BINDING	0.543715	-0.00951443	2.82147	0.010179	0.212953	-2.69664
GO_POSITIVE_REGULATION_OF_PROTEIN_LOCALIZATION_TO_NUCLEUS	0.211299	0.0179877	2.82084	0.0101934	0.212953	-2.69787
GO_TRANSCRIPTION_FACTOR_TFIIA_COMPLEX	-0.552676	-0.0579147	-2.81859	0.0102452	0.213551	-2.70229
GO_INTERFERON_RECEPTOR_ACTIVITY	-0.416098	-0.00793401	-2.81748	0.0102708	0.213551	-2.70447
GO_PEPTIDASE_REGULATOR_ACTIVITY	-0.151198	-0.00308648	-2.81682	0.0102862	0.213551	-2.70577
GO_NUCLEOBASE_CONTAINING_SMALL_MOLECULE_BIOSYNTHETIC_PROCESS	0.191355	0.000809801	2.8157	0.0103121	0.213644	-2.70796
GO_PROTEIN_INSERTION_INTO_MEMBRANE	0.24277	0.000548082	2.81352	0.0103629	0.214251	-2.71224
GO_CHROMOSOME_TELOMERIC_REGION	0.314426	0.00122661	2.81176	0.0104039	0.21442	-2.71569
GO_MISMATCH_REPAIR_COMPLEX	0.439655	-0.0199274	2.81133	0.010414	0.21442	-2.71654
GO_NEGATIVE_REGULATION_OF_PROTEOLYSIS	-0.136534	0.00229099	-2.80976	0.0104507	0.21442	-2.7196
GO_REGULATION_OF_TELOMERE_MAINTENANCE_VIA_TELOMERE_LENGTHENING	0.24347	-0.00298563	2.80889	0.0104714	0.21442	-2.72133
GO_REGULATION_OF_LOCOMOTION_INVOLVED_IN_LOCOMOTORY_BEHAVIOR	-0.363069	0.0271466	-2.80779	0.0104972	0.21442	-2.72347
GO_PHAGOSOME_ACIDIFICATION	-0.378985	-0.0165455	-2.80759	0.0105019	0.21442	-2.72386
GO_TRANSLATIONAL_ELONGATION	0.330949	0.0321377	2.80663	0.0105247	0.21442	-2.72575
GO_NUCLEAR_CHROMOSOME_TELOMERIC_REGION	0.32079	0.00733823	2.80545	0.0105526	0.21442	-2.72806
GO_NEGATIVE_REGULATION_OF_LEUKOCYTE_CELL_CELL_ADHESION	-0.195156	-0.001841	-2.80364	0.0105956	0.21442	-2.7316
GO_REGULATION_OF_LYMPHOCYTE_ACTIVATION	-0.136839	-0.000842226	-2.80297	0.0106117	0.21442	-2.73292
GO_ANGIOTENSIN_RECEPTOR_BINDING	0.281319	0.0185149	2.80226	0.0106286	0.21442	-2.73431
GO_REGULATION_OF_CELLULAR_RESPONSE_TO_VASCULAR_ENDOTHELIAL_GROWTH_FACTOR_STIMULUS	-0.30374	-0.0154039	-2.80148	0.0106472	0.21442	-2.73583
GO_CHROMOSOMAL_REGION	0.311945	0.00398175	2.80136	0.0106501	0.21442	-2.73608
GO_AMYLOID_BETA_CLEARANCE_BY_TRANSCYTOSIS	-0.518249	-0.0212647	-2.7983	0.0107234	0.214914	-2.74205
GO_STRUCTURAL_MOLECULE_ACTIVITY_CONFERRING_ELASTICITY	0.338805	-0.0173105	2.79785	0.0107344	0.214914	-2.74294
GO_POSITIVE_REGULATION_OF_INTERFERON_GAMMA_PRODUCTION	-0.19325	-0.0158572	-2.79765	0.0107393	0.214914	-2.74334
GO_POSITIVE_REGULATION_OF_HEAT_GENERATION	0.298595	0.00135585	2.79623	0.0107734	0.215166	-2.7461
GO_ENDOSOME_TO_LYSOSOME_TRANSPORT	-0.253864	-0.0055637	-2.79424	0.0108218	0.215346	-2.75
GO_PYRIMIDINE_NUCLEOTIDE_CATABOLIC_PROCESS	0.356481	-0.0124742	2.79265	0.0108603	0.215346	-2.7531
GO_BLOC_COMPLEX	0.287253	-0.0166801	2.79116	0.0108969	0.215346	-2.75603
GO_REGULATION_OF_DENDRITE_EXTENSION	-0.239091	-0.000563472	-2.79071	0.0109078	0.215346	-2.7569
GO_TORC1_COMPLEX	0.436919	0.00516761	2.79026	0.0109187	0.215346	-2.75777
GO_REGULATION_OF_SYSTEMIC_ARTERIAL_BLOOD_PRESSURE_BY_HORMONE	-0.237181	-0.000309424	-2.78969	0.0109327	0.215346	-2.75889
GO_DNA_BIOSYNTHETIC_PROCESS	0.200637	0.00112103	2.78882	0.0109542	0.215346	-2.7606
GO_COLLAGEN_BINDING	-0.223335	-0.00265277	-2.78858	0.0109601	0.215346	-2.76106
GO_NADH_DEHYDROGENASE_COMPLEX_ASSEMBLY	0.285952	0.00980304	2.78791	0.0109765	0.215346	-2.76236
GO_REGULATION_OF_CELLULAR_RESPONSE_TO_MACROPHAGE_COLONY_STIMULATING_FACTOR_STIMULUS	-0.463782	-0.0244887	-2.78483	0.0110527	0.215426	-2.76839
GO_INTERLEUKIN_5_PRODUCTION	-0.255329	0.0108659	-2.78254	0.0111096	0.215426	-2.77286
GO_POSITIVE_THYMIC_T_CELL_SELECTION	-0.310156	0.00958226	-2.78243	0.0111123	0.215426	-2.77307
GO_DIPEPTIDASE_ACTIVITY	0.30428	-0.0239733	2.78239	0.0111133	0.215426	-2.77315
GO_IMMUNE_RESPONSE_TO_TUMOR_CELL	-0.336159	-0.0213748	-2.78075	0.0111542	0.215426	-2.77635
GO_NUCLEOTIDE_SUGAR_TRANSMEMBRANE_TRANSPORT	-0.267075	-0.0185614	-2.78032	0.0111651	0.215426	-2.7772
GO_PROTON_EXPORTING_ATPASE_ACTIVITY_PHOSPHORYLATIVE_MECHANISM	-0.371273	0.00297955	-2.77838	0.0112137	0.215426	-2.78098
GO_MONOCYTE_ACTIVATION	-0.338446	-0.00901165	-2.77803	0.0112225	0.215426	-2.78166
GO_PEPTIDE_ALPHA_N_ACETYLTRANSFERASE_ACTIVITY	-0.340815	-0.0160223	-2.77799	0.0112234	0.215426	-2.78173
GO_EPITHELIAL_STRUCTURE_MAINTENANCE	-0.256573	-0.00133078	-2.77766	0.0112318	0.215426	-2.78239
GO_TELOMERIC_DNA_BINDING	0.303532	0.0235675	2.77689	0.0112512	0.215426	-2.78388
GO_SINGLE_STRANDED_VIRAL_RNA_REPLICATION_VIA_DOUBLE_STRANDED_DNA_INTERMEDIATE	0.257714	0.01059	2.77566	0.0112822	0.215426	-2.78628
GO_CLATHRIN_COATED_ENDOCYTIC_VESICLE	-0.207527	-0.00579429	-2.77492	0.011301	0.215426	-2.78773
GO_MITOCHONDRIAL_DNA_REPAIR	0.592248	0.0470136	2.77357	0.0113352	0.215426	-2.79036
GO_NEGATIVE_REGULATION_OF_MEIOTIC_NUCLEAR_DIVISION	0.349671	0.00398994	2.77341	0.0113392	0.215426	-2.79067
GO_REGULATION_OF_CARDIAC_MUSCLE_CELL_MEMBRANE_POTENTIAL	-0.368928	0.0160543	-2.77287	0.011353	0.215426	-2.79173
GO_MITOCHONDRIAL_GENE_EXPRESSION	0.34876	0.0340094	2.77218	0.0113705	0.215426	-2.79307
GO_MRNA_CLEAVAGE_FACTOR_COMPLEX	0.296376	-0.00200096	2.77191	0.0113774	0.215426	-2.79359
GO_MITOCHONDRIAL_TRANSLATION	0.369613	0.0402216	2.7714	0.0113904	0.215426	-2.79459
GO_NEGATIVE_REGULATION_OF_PROTEIN_EXIT_FROM_ENDOPLASMIC_RETICULUM	-0.310263	0.0267583	-2.76948	0.0114395	0.215753	-2.79833
GO_TORC1_SIGNALING	0.234949	-0.00969334	2.76903	0.0114509	0.215753	-2.7992
GO_ESCRT_COMPLEX_DISASSEMBLY	-0.310761	0.0133965	-2.76666	0.011512	0.216094	-2.80383
GO_ENDOPLASMIC_RETICULUM_PART	-0.152649	0.000741434	-2.76615	0.011525	0.216094	-2.80481
GO_POSITIVE_REGULATION_OF_I_KAPPAB_KINASE_NF_KAPPAB_SIGNALING	-0.12569	0.00415118	-2.76518	0.0115502	0.216094	-2.80671
GO_POSITIVE_REGULATION_OF_HISTONE_PHOSPHORYLATION	0.436773	-0.0559479	2.76493	0.0115565	0.216094	-2.80718
GO_NETRIN_ACTIVATED_SIGNALING_PATHWAY	-0.268646	0.0125489	-2.76339	0.0115966	0.216094	-2.8102
GO_NEGATIVE_REGULATION_OF_VIRAL_ENTRY_INTO_HOST_CELL	0.202328	-0.0152736	2.7633	0.0115989	0.216094	-2.81037
GO_HYDROLASE_ACTIVITY_ACTING_ON_CARBON_NITROGEN_BUT_NOT_PEPTIDE_BONDS	0.154445	-0.00489351	2.76157	0.0116439	0.216384	-2.81374
GO_PROTON_TRANSPORTING_V_TYPE_ATPASE_COMPLEX	-0.394773	-0.0186025	-2.76079	0.0116641	0.216384	-2.81525
GO_REGULATION_OF_CELL_KILLING	-0.1827	-0.00587411	-2.76013	0.0116815	0.216384	-2.81654
GO_REGULATION_OF_TRANSLATION_IN_RESPONSE_TO_ENDOPLASMIC_RETICULUM_STRESS	-0.458221	-0.0139999	-2.75937	0.0117011	0.216384	-2.818
GO_RIBOSOMAL_SMALL_SUBUNIT_ASSEMBLY	0.339656	-0.0337043	2.75701	0.0117632	0.216879	-2.8226
GO_POSITIVE_REGULATION_OF_UTERINE_SMOOTH_MUSCLE_CONTRACTION	0.409652	-0.0365216	2.75634	0.0117809	0.216879	-2.82391
GO_PYRIMIDINE_DEOXYRIBONUCLEOSIDE_MONOPHOSPHATE_BIOSYNTHETIC_PROCESS	0.372553	-0.0145412	2.75588	0.011793	0.216879	-2.82481
GO_CLATHRIN_COATED_VESICLE	-0.155124	0.00686718	-2.75224	0.0118892	0.217303	-2.83187
GO_OXIDOREDUCTASE_ACTIVITY_ACTING_ON_A_SULFUR_GROUP_OF_DONORS_DISULFIDE_AS_ACCEPTOR	-0.34044	0.0173291	-2.75215	0.0118917	0.217303	-2.83206
GO_ENDOPLASMIC_RETICULUM_QUALITY_CONTROL_COMPARTMENT	-0.314757	-0.0068771	-2.75212	0.0118924	0.217303	-2.8321
GO_LYSINE_N_METHYLTRANSFERASE_ACTIVITY	0.219697	-0.0113947	2.75172	0.0119031	0.217303	-2.83289
GO_POSITIVE_REGULATION_OF_ALPHA_BETA_T_CELL_DIFFERENTIATION	-0.205627	0.00107563	-2.74806	0.0120009	0.218688	-2.84
GO_PROTEIN_LOCALIZATION_TO_CYTOSKELETON	0.247424	-0.0131087	2.74504	0.012082	0.21931	-2.84585
GO_REGULATION_OF_NON_MEMBRANE_SPANNING_PROTEIN_TYROSINE_KINASE_ACTIVITY	-0.290708	-0.00466909	-2.74361	0.0121206	0.21931	-2.84863
GO_GALACTOSE_METABOLIC_PROCESS	0.306172	0.00810835	2.74256	0.0121492	0.21931	-2.85068
GO_REGULATION_OF_PROTEIN_LOCALIZATION_TO_NUCLEUS	0.175781	0.0156287	2.74253	0.0121499	0.21931	-2.85073
GO_MITOTIC_NUCLEAR_ENVELOPE_DISASSEMBLY	0.312417	-0.0129825	2.74231	0.0121559	0.21931	-2.85116
GO_MEMBRANE_REPOLARIZATION_DURING_VENTRICULAR_CARDIAC_MUSCLE_CELL_ACTION_POTENTIAL	0.325418	-0.0219067	2.74191	0.0121668	0.21931	-2.85193
GO_INTERLEUKIN_17_PRODUCTION	-0.292351	0.00772472	-2.74026	0.0122117	0.219723	-2.85513
GO_ALDEHYDE_LYASE_ACTIVITY	-0.335064	0.0349145	-2.73869	0.0122544	0.219978	-2.85817
GO_MULTIVESICULAR_BODY_LUMEN	-0.357343	-0.0507018	-2.73813	0.0122699	0.219978	-2.85927
GO_TRNA_THREONYLCARBAMOYLADENOSINE_METABOLIC_PROCESS	0.321573	-0.00773842	2.7345	0.0123695	0.220752	-2.86629
GO_DEOXYRIBONUCLEOSIDE_MONOPHOSPHATE_BIOSYNTHETIC_PROCESS	0.287805	0.00965619	2.73424	0.0123767	0.220752	-2.8668
GO_POSITIVE_REGULATION_OF_TRANSFORMING_GROWTH_FACTOR_BETA_PRODUCTION	-0.261851	-0.00426959	-2.73406	0.0123817	0.220752	-2.86714
GO_NEUTRAL_AMINO_ACID_TRANSPORT	-0.258323	-0.00993608	-2.733	0.012411	0.220752	-2.8692
GO_GLYCOSYLATION	-0.186854	-0.00464492	-2.73253	0.012424	0.220752	-2.87011
GO_UBIQUITIN_CONJUGATING_ENZYME_BINDING	-0.321563	0.00836328	-2.73101	0.0124663	0.220752	-2.87306
GO_NAD_BIOSYNTHESIS_VIA_NICOTINAMIDE_RIBOSIDE_SALVAGE_PATHWAY	0.245661	-0.0101621	2.73029	0.0124864	0.220752	-2.87446
GO_POSITIVE_REGULATION_OF_AUTOPHAGOSOME_MATURATION	-0.394248	-0.0115193	-2.7299	0.0124971	0.220752	-2.87521
GO_REDUCTION_OF_FOOD_INTAKE_IN_RESPONSE_TO_DIETARY_EXCESS	-0.589336	0.0207236	-2.72936	0.0125121	0.220752	-2.87625
GO_POSITIVE_REGULATION_OF_DOUBLE_STRAND_BREAK_REPAIR_VIA_HOMOLOGOUS_RECOMBINATION	0.486707	-0.00222517	2.72659	0.0125896	0.221728	-2.88161
GO_DENDRITE_SELF_AVOIDANCE	-0.292441	0.00652782	-2.72437	0.012652	0.22212	-2.8859
GO_TERMINATION_OF_RNA_POLYMERASE_II_TRANSCRIPTION	0.342531	0.00582192	2.72422	0.0126563	0.22212	-2.8862
GO_ORGANELLAR_RIBOSOME	0.378395	0.0323876	2.72265	0.0127007	0.222507	-2.88924
GO_INTERLEUKIN_10_PRODUCTION	-0.224802	0.00306449	-2.72085	0.0127518	0.223012	-2.89273
GO_NEGATIVE_REGULATION_OF_LIPID_LOCALIZATION	-0.20498	-0.00481628	-2.71786	0.012837	0.223803	-2.89851
GO_NEGATIVE_REGULATION_OF_TELOMERE_MAINTENANCE	0.292144	0.0187517	2.71749	0.0128475	0.223803	-2.89922
GO_POSITIVE_REGULATION_OF_EXOCYTOSIS	-0.217464	-0.00171449	-2.7169	0.0128643	0.223803	-2.90036
GO_REGULATION_OF_T_HELPER_17_TYPE_IMMUNE_RESPONSE	-0.283747	0.0145272	-2.71603	0.0128894	0.22385	-2.90205
GO_HISTAMINE_PRODUCTION_INVOLVED_IN_INFLAMMATORY_RESPONSE	-0.415765	0.0185416	-2.7145	0.0129331	0.224026	-2.90499
GO_REGULATION_OF_ESTABLISHMENT_OF_PROTEIN_LOCALIZATION_TO_CHROMOSOME	0.455221	-0.0318681	2.71322	0.0129702	0.224026	-2.90747
GO_ENOYL_COA_HYDRATASE_ACTIVITY	0.43121	0.00259877	2.71261	0.0129878	0.224026	-2.90865
GO_NEGATIVE_REGULATION_OF_PEPTIDASE_ACTIVITY	-0.135863	0.000417361	-2.71123	0.0130278	0.224026	-2.91132
GO_COLLAGEN_CONTAINING_EXTRACELLULAR_MATRIX	-0.189773	-0.00633645	-2.71056	0.013047	0.224026	-2.9126
GO_UBIQUITIN_LIKE_PROTEIN_CONJUGATING_ENZYME_BINDING	-0.293512	0.0130832	-2.71053	0.0130478	0.224026	-2.91265
GO_MESANGIAL_CELL_DEVELOPMENT	0.295651	0.0214976	2.71023	0.0130566	0.224026	-2.91323
GO_ENDODERM_FORMATION	-0.232516	-0.00281684	-2.70666	0.0131606	0.225424	-2.92012
GO_DEPYRIMIDINATION	0.330875	-0.0438346	2.70253	0.0132822	0.226924	-2.9281
GO_BLOOD_VESSEL_REMODELING	-0.201156	0.014741	-2.70141	0.0133152	0.226924	-2.93025
GO_PROTEIN_DEACETYLASE_ACTIVITY	0.265565	0.0035439	2.70137	0.0133164	0.226924	-2.93033
GO_ENDOSOME_TRANSPORT_VIA_MULTIVESICULAR_BODY_SORTING_PATHWAY	-0.253526	-0.0149918	-2.69963	0.013368	0.227325	-2.93368
GO_NEGATIVE_REGULATION_OF_DENDRITIC_CELL_DIFFERENTIATION	-0.451331	0.00800281	-2.69904	0.0133855	0.227325	-2.93482
GO_MITOTIC_CYTOKINETIC_PROCESS	0.200428	0.000814889	2.69645	0.0134626	0.228248	-2.9398
GO_EMBRYONIC_AXIS_SPECIFICATION	-0.268603	0.0196105	-2.6946	0.0135181	0.228799	-2.94337
GO_CARDIAC_NEURAL_CREST_CELL_DIFFERENTIATION_INVOLVED_IN_HEART_DEVELOPMENT	-0.315465	0.00832728	-2.69318	0.0135609	0.228883	-2.94611
GO_TELOMERE_MAINTENANCE_VIA_TELOMERE_LENGTHENING	0.256978	-0.000937677	2.69291	0.0135689	0.228883	-2.94662
GO_ENDOCYTIC_VESICLE_MEMBRANE	-0.202181	-0.0122982	-2.69021	0.0136505	0.229183	-2.95182
GO_INHIBIN_BINDING	-0.474147	-0.0508314	-2.69006	0.013655	0.229183	-2.95211
GO_GASTRULATION	-0.167232	0.00352218	-2.68826	0.0137095	0.229183	-2.95556
GO_GROWTH_FACTOR_BINDING	-0.193236	-0.0108843	-2.6882	0.0137113	0.229183	-2.95568
GO_INHIBITION_OF_CYSTEINE_TYPE_ENDOPEPTIDASE_ACTIVITY_INVOLVED_IN_APOPTOTIC_PROCESS	-0.378616	-0.01059	-2.68819	0.0137118	0.229183	-2.9557
GO_NEGATIVE_REGULATION_OF_BINDING	0.126877	0.00346847	2.68778	0.0137244	0.229183	-2.9565
GO_CRANIAL_SUTURE_MORPHOGENESIS	-0.377721	-0.0097917	-2.68541	0.0137966	0.229284	-2.96105
GO_N_TERMINAL_PROTEIN_AMINO_ACID_ACETYLATION	-0.23423	-0.01836	-2.68534	0.0137987	0.229284	-2.96118
GO_GUANYLYLTRANSFERASE_ACTIVITY	0.485229	0.0211945	2.68532	0.0137993	0.229284	-2.96122
GO_ACETYLGALACTOSAMINYLTRANSFERASE_ACTIVITY	-0.207735	-0.00298439	-2.68312	0.0138667	0.229584	-2.96544
GO_ENDOPEPTIDASE_ACTIVATOR_ACTIVITY	0.443424	-0.0329454	2.68256	0.0138839	0.229584	-2.96652
GO_FORMATION_OF_EXTRACHROMOSOMAL_CIRCULAR_DNA	0.449079	0.018306	2.68249	0.0138863	0.229584	-2.96667
GO_REGULATION_OF_LYMPHOCYTE_MEDIATED_IMMUNITY	-0.164219	-0.00300532	-2.67844	0.0140114	0.231269	-2.97444
GO_PROTON_CHANNEL_ACTIVITY	0.396573	0.00240438	2.6772	0.01405	0.231377	-2.97683
GO_PROTEASOME_BINDING	0.31979	-0.00401184	2.67599	0.0140877	0.231377	-2.97915
GO_PROTEIN_IMPORT	0.165124	0.00783691	2.67538	0.0141065	0.231377	-2.9803
GO_REGULATION_OF_EPIDERMAL_CELL_DIFFERENTIATION	-0.166179	0.00147765	-2.67525	0.0141106	0.231377	-2.98056
GO_EIF2ALPHA_PHOSPHORYLATION_IN_RESPONSE_TO_ENDOPLASMIC_RETICULUM_STRESS	-0.473719	-0.0285818	-2.6731	0.014178	0.231924	-2.98469
GO_REGULATION_OF_LEUKOCYTE_PROLIFERATION	-0.147088	-0.00749338	-2.67222	0.0142056	0.231924	-2.98637
GO_G_PROTEIN_BETA_SUBUNIT_BINDING	0.323207	-0.000337757	2.67176	0.0142201	0.231924	-2.98725
GO_RRNA_TRANSCRIPTION	0.313497	0.000545555	2.67118	0.0142385	0.231924	-2.98837
GO_CONDENSIN_COMPLEX	0.510726	0.0259126	2.67049	0.0142601	0.231924	-2.98969
GO_FIBRILLAR_COLLAGEN_TRIMER	-0.47616	-0.0131887	-2.66873	0.0143158	0.232451	-2.99306
GO_REGULATION_OF_PLASMA_MEMBRANE_ORGANIZATION	-0.293055	0.0225112	-2.66735	0.0143598	0.232787	-2.99572
GO_REGULATION_OF_HISTONE_H4_ACETYLATION	0.283697	-0.0106819	2.66578	0.0144096	0.233217	-2.99872
GO_GLYCOSYL_COMPOUND_BIOSYNTHETIC_PROCESS	0.309502	0.0320167	2.66354	0.0144811	0.23345	-3.00301
GO_DE_NOVO_IMP_BIOSYNTHETIC_PROCESS	0.522033	0.0516743	2.66275	0.0145065	0.23345	-3.00452
GO_CYSTEINE_TYPE_PEPTIDASE_ACTIVITY	-0.118152	-0.00246314	-2.6625	0.0145145	0.23345	-3.005
GO_REGULATION_OF_ENDOPLASMIC_RETICULUM_STRESS_INDUCED_INTRINSIC_APOPTOTIC_SIGNALING_PATHWAY	-0.219121	-0.0134987	-2.66241	0.0145176	0.23345	-3.00518
GO_CYTOKINETIC_PROCESS	0.209564	0.00161882	2.66065	0.0145742	0.233983	-3.00855
GO_POSITIVE_REGULATION_OF_NATURAL_KILLER_CELL_MEDIATED_IMMUNE_RESPONSE_TO_TUMOR_CELL	-0.442275	0.0260411	-2.65895	0.014629	0.234271	-3.01181
GO_CELL_SURFACE	-0.135363	-0.00334694	-2.65864	0.014639	0.234271	-3.0124
GO_POSITIVE_REGULATION_OF_NATURAL_KILLER_CELL_MEDIATED_IMMUNITY	-0.280212	0.00117814	-2.65552	0.0147404	0.235342	-3.01837
GO_WD40_REPEAT_DOMAIN_BINDING	-0.387676	-0.00648032	-2.65475	0.0147654	0.235342	-3.01984
GO_POSITIVE_REGULATION_OF_TRANSCRIPTION_BY_RNA_POLYMERASE_I	0.339266	-0.0113657	2.65405	0.0147882	0.235342	-3.02118
GO_2FE_2S_CLUSTER_ASSEMBLY	0.583362	0.0111075	2.65368	0.0148002	0.235342	-3.02188
GO_DNA_POLYMERASE_BINDING	0.476676	-0.00546099	2.6526	0.0148356	0.23553	-3.02395
GO_POSITIVE_REGULATION_OF_DNA_BIOSYNTHETIC_PROCESS	0.219208	0.00556942	2.64785	0.0149922	0.237534	-3.03303
GO_INTERFERON_BETA_SECRETION	0.457826	-0.00615613	2.64733	0.0150094	0.237534	-3.03402
GO_PLATELET_DERIVED_GROWTH_FACTOR_RECEPTOR_BETA_SIGNALING_PATHWAY	-0.283102	-0.0104745	-2.64424	0.015112	0.238778	-3.03991
GO_NEGATIVE_REGULATION_OF_INTERLEUKIN_1_MEDIATED_SIGNALING_PATHWAY	-0.388704	0.0727499	-2.64315	0.0151483	0.238974	-3.04199
GO_TYPE_II_TRANSFORMING_GROWTH_FACTOR_BETA_RECEPTOR_BINDING	-0.36175	-0.0213852	-2.64128	0.0152111	0.239587	-3.04557
GO_TELOMERE_CAPPING	0.22116	0.00643926	2.63996	0.0152554	0.239608	-3.04809
GO_PENTOSE_CATABOLIC_PROCESS	0.533596	-0.0311753	2.63981	0.0152604	0.239608	-3.04837
GO_REGULATION_OF_NUCLEOTIDE_BINDING_OLIGOMERIZATION_DOMAIN_CONTAINING_SIGNALING_PATHWAY	-0.440142	0.0413312	-2.63838	0.0153085	0.239691	-3.05109
GO_POSITIVE_REGULATION_OF_EPITHELIAL_CELL_DIFFERENTIATION_INVOLVED_IN_KIDNEY_DEVELOPMENT	0.426512	-0.0135704	2.63823	0.0153137	0.239691	-3.05139
GO_NUCLEAR_MIGRATION	0.294312	0.00507075	2.63385	0.0154621	0.241076	-3.05973
GO_SMAD_PROTEIN_COMPLEX_ASSEMBLY	-0.280039	0.0121337	-2.63363	0.0154697	0.241076	-3.06015
GO_S_ADENOSYLMETHIONINE_DEPENDENT_METHYLTRANSFERASE_ACTIVITY	0.163885	-0.00869765	2.63348	0.0154747	0.241076	-3.06043
GO_EXTRACELLULAR_REGULATION_OF_SIGNAL_TRANSDUCTION	0.374014	0.0148008	2.63277	0.015499	0.24108	-3.06179
GO_REGULATION_OF_CELL_ADHESION	-0.119885	0.0029676	-2.63088	0.0155636	0.241707	-3.06538
GO_POSTSYNAPTIC_CYTOSOL	0.360783	0.000817275	2.6295	0.0156112	0.242006	-3.06802
GO_CONTRACTILE_RING	0.3546	0.00219682	2.62747	0.0156811	0.242006	-3.07188
GO_REGULATION_OF_TRANSCRIPTION_BY_RNA_POLYMERASE_I	0.251762	-0.0038367	2.62719	0.0156908	0.242006	-3.07242
GO_RESPONSE_TO_ENDOPLASMIC_RETICULUM_STRESS	-0.145428	0.00550782	-2.62659	0.0157115	0.242006	-3.07356
GO_POSITIVE_REGULATION_OF_TRANSCRIPTION_OF_NUCLEOLAR_LARGE_RRNA_BY_RNA_POLYMERASE_I	0.397903	0.0117218	2.62644	0.0157164	0.242006	-3.07383
GO_DIRECT_OSSIFICATION	-0.442902	-0.0290138	-2.6261	0.0157282	0.242006	-3.07448
GO_INTERLEUKIN_4_PRODUCTION	-0.23897	-0.0084459	-2.62516	0.0157608	0.242135	-3.07627
GO_CHROMATIN_MEDIATED_MAINTENANCE_OF_TRANSCRIPTION	0.367521	0.0371053	2.62432	0.0157901	0.242211	-3.07787
GO_MRNA_5_SPLICE_SITE_RECOGNITION	0.440321	-0.00701432	2.61999	0.0159412	0.244155	-3.08611
GO_DENDRITIC_SPINE_HEAD	0.377488	0.00755751	2.61687	0.0160511	0.245418	-3.09204
GO_PATHWAY_RESTRICTED_SMAD_PROTEIN_PHOSPHORYLATION	-0.183032	-0.00265262	-2.61608	0.016079	0.245418	-3.09354
GO_HISTONE_METHYLTRANSFERASE_ACTIVITY_H4_K20_SPECIFIC_	0.678732	-0.0484522	2.61556	0.0160974	0.245418	-3.09453
GO_SIGNAL_PEPTIDE_PROCESSING	-0.310005	-0.00434082	-2.61105	0.0162577	0.246175	-3.10309
GO_GOLGI_MEMBRANE	-0.158785	-0.00227126	-2.6108	0.0162667	0.246175	-3.10357
GO_COENZYME_A_BIOSYNTHETIC_PROCESS	0.339348	-0.0233397	2.61065	0.016272	0.246175	-3.10385
GO_OVULATION	-0.265106	0.0197073	-2.61058	0.0162744	0.246175	-3.10397
GO_ENDOPLASMIC_RETICULUM	-0.135191	0.00192813	-2.61054	0.016276	0.246175	-3.10406
GO_VESICLE_MEMBRANE	-0.148096	-7.95611e-05	-2.60977	0.0163036	0.246175	-3.10552
GO_CHROMOSOME_CENTROMERIC_REGION	0.301972	0.00720335	2.60885	0.0163365	0.246175	-3.10726
GO_NEGATIVE_REGULATION_OF_LOCOMOTION	-0.143298	0.00171767	-2.60842	0.0163519	0.246175	-3.10808
GO_CELLULAR_MONOVALENT_INORGANIC_CATION_HOMEOSTASIS	-0.180974	-0.00453305	-2.60794	0.0163689	0.246175	-3.10898
GO_FIBRONECTIN_BINDING	-0.223511	0.00701922	-2.60651	0.0164207	0.246581	-3.1117
GO_LOW_DENSITY_LIPOPROTEIN_RECEPTOR_PARTICLE_METABOLIC_PROCESS	-0.225206	0.0049833	-2.60472	0.0164854	0.246971	-3.1151
GO_FLAVIN_ADENINE_DINUCLEOTIDE_BINDING	0.172003	-0.00936927	2.60442	0.0164961	0.246971	-3.11566
GO_CARBOHYDRATE_KINASE_ACTIVITY	0.227918	0.0155386	2.60328	0.0165373	0.247029	-3.11781
GO_MICROTUBULE_DEPOLYMERIZATION	0.209125	-0.0128369	2.60295	0.0165494	0.247029	-3.11844
GO_LEUKOCYTE_CELL_CELL_ADHESION	-0.146904	0.00055069	-2.60046	0.0166399	0.248009	-3.12315
GO_PROTECTION_FROM_NON_HOMOLOGOUS_END_JOINING_AT_TELOMERE	0.327261	-0.00188895	2.5986	0.0167081	0.248654	-3.12668
GO_PYRIMIDINE_NUCLEOBASE_METABOLIC_PROCESS	0.385523	0.00953684	2.5965	0.0167851	0.24915	-3.13065
GO_MESODERM_MORPHOGENESIS	-0.167872	0.00832857	-2.59631	0.0167924	0.24915	-3.13103
GO_TIM22_MITOCHONDRIAL_IMPORT_INNER_MEMBRANE_INSERTION_COMPLEX	0.405989	-0.061856	2.59566	0.0168163	0.24915	-3.13225
GO_RELEASE_OF_SEQUESTERED_CALCIUM_ION_INTO_CYTOSOL_BY_ENDOPLASMIC_RETICULUM	-0.19137	-0.00466357	-2.59275	0.0169237	0.25037	-3.13775
GO_POTASSIUM_ION_BINDING	-0.321386	-0.0175962	-2.59045	0.0170092	0.251264	-3.1421
GO_POSITIVE_REGULATION_OF_INSULIN_LIKE_GROWTH_FACTOR_RECEPTOR_SIGNALING_PATHWAY	-0.26308	0.0288072	-2.5879	0.0171046	0.251518	-3.14692
GO_COLLAGEN_FIBRIL_ORGANIZATION	-0.326382	-0.0121661	-2.58771	0.0171118	0.251518	-3.14729
GO_TRACHEA_DEVELOPMENT	-0.225196	0.00940795	-2.58745	0.0171213	0.251518	-3.14777
GO_POSITIVE_REGULATION_OF_REACTIVE_OXYGEN_SPECIES_BIOSYNTHETIC_PROCESS	0.145654	-0.00795191	2.5873	0.0171272	0.251518	-3.14806
GO_NEGATIVE_REGULATION_OF_PROTEIN_EXPORT_FROM_NUCLEUS	0.426572	0.0291063	2.58599	0.0171764	0.251837	-3.15054
GO_KINETOCHORE	0.314069	0.0116345	2.58538	0.0171994	0.251837	-3.15169
GO_VENTRAL_SPINAL_CORD_DEVELOPMENT	0.17099	0.0136479	2.58205	0.0173251	0.252622	-3.15797
GO_REGULATION_OF_PH	-0.216186	-0.00952001	-2.58094	0.0173672	0.252622	-3.16006
GO_INTEGRIN_BINDING	-0.178651	-0.00254292	-2.58021	0.0173952	0.252622	-3.16145
GO_TELOMERE_TETHERING_AT_NUCLEAR_PERIPHERY	-0.427236	0.0137049	-2.57997	0.0174041	0.252622	-3.16189
GO_GOLGI_TO_ENDOSOME_TRANSPORT	-0.304535	-0.0217354	-2.57917	0.0174346	0.252622	-3.1634
GO_ENDOPLASMIC_RETICULUM_TO_GOLGI_VESICLE_MEDIATED_TRANSPORT	-0.22609	0.00994914	-2.57864	0.0174548	0.252622	-3.1644
GO_NEGATIVE_REGULATION_OF_MICROTUBULE_POLYMERIZATION_OR_DEPOLYMERIZATION	0.19788	-0.0190395	2.57845	0.017462	0.252622	-3.16475
GO_EXTRACELLULAR_MATRIX_COMPONENT	-0.29865	-0.0277524	-2.57655	0.017535	0.252622	-3.16835
GO_HEAD_MORPHOGENESIS	-0.221687	-0.0157745	-2.57585	0.0175618	0.252622	-3.16967
GO_POSITIVE_REGULATION_OF_PROTEIN_BINDING	-0.154819	0.00381817	-2.5758	0.0175636	0.252622	-3.16976
GO_ENDOPLASMIC_RETICULUM_EXIT_SITE	-0.249716	0.00950518	-2.57485	0.0176003	0.252622	-3.17156
GO_CELLULAR_RESPONSE_TO_PARATHYROID_HORMONE_STIMULUS	-0.330186	0.0104783	-2.5748	0.0176022	0.252622	-3.17165
GO_PROTEIN_METHYLATION	0.159376	0.00280088	2.57352	0.0176513	0.252622	-3.17405
GO_IMMUNOLOGICAL_MEMORY_FORMATION_PROCESS	-0.423313	-0.00534771	-2.57343	0.0176549	0.252622	-3.17423
GO_NEGATIVE_REGULATION_OF_ERAD_PATHWAY	-0.263979	0.00958055	-2.57228	0.0176993	0.252622	-3.17639
GO_PRIMARY_MIRNA_BINDING	-0.461791	0.000681973	-2.57053	0.0177672	0.252622	-3.17969
GO_GROWTH_FACTOR_RECEPTOR_BINDING	-0.16552	-0.000618115	-2.56956	0.017805	0.252622	-3.18152
GO_POSTSYNAPTIC_CYTOSKELETON_ORGANIZATION	0.367227	0.0139593	2.56939	0.0178117	0.252622	-3.18185
GO_CD4_POSITIVE_ALPHA_BETA_T_CELL_PROLIFERATION	-0.461267	0.0172943	-2.56925	0.0178169	0.252622	-3.1821
GO_REGULATION_OF_NUCLEAR_TRANSCRIBED_MRNA_POLY_A_TAIL_SHORTENING	-0.303784	0.000976107	-2.56904	0.0178251	0.252622	-3.18249
GO_FILOPODIUM_MEMBRANE	-0.246124	-0.00196061	-2.56892	0.0178297	0.252622	-3.18272
GO_NEPHRIC_DUCT_FORMATION	-0.341973	0.00605397	-2.56885	0.0178326	0.252622	-3.18286
GO_MEMBRANE_LIPID_CATABOLIC_PROCESS	-0.305301	-0.0319892	-2.56767	0.0178786	0.252622	-3.18508
GO_CYTOKINE_RECEPTOR_ACTIVITY	-0.144529	-0.00741436	-2.56706	0.0179024	0.252622	-3.18623
GO_CYTOKINE_METABOLIC_PROCESS	-0.137087	-0.00311719	-2.56685	0.0179104	0.252622	-3.18661
GO_GOLGI_CISTERNA	-0.217688	0.00408637	-2.56655	0.0179225	0.252622	-3.18719
GO_B_CELL_PROLIFERATION	-0.172332	-0.00152008	-2.56574	0.0179542	0.252622	-3.18871
GO_POSITIVE_REGULATION_OF_LEUKOCYTE_DEGRANULATION	-0.271231	0.00137189	-2.56556	0.0179613	0.252622	-3.18906
GO_REGULATION_OF_CELLULAR_RESPONSE_TO_TRANSFORMING_GROWTH_FACTOR_BETA_STIMULUS	-0.15123	-0.00061602	-2.56464	0.0179971	0.25277	-3.19077
GO_NEGATIVE_REGULATION_OF_CELL_ADHESION	-0.144488	0.00464103	-2.56344	0.0180444	0.252947	-3.19303
GO_SECRETORY_GRANULE	-0.126669	-0.00536616	-2.56304	0.0180604	0.252947	-3.1938
GO_RIPOPTOSOME	0.404087	-0.0182814	2.56082	0.0181479	0.253191	-3.19796
GO_GOLGI_APPARATUS	-0.143501	-0.000578997	-2.56023	0.0181712	0.253191	-3.19906
GO_POSITIVE_REGULATION_OF_CARTILAGE_DEVELOPMENT	-0.225372	0.000778542	-2.55976	0.0181899	0.253191	-3.19995
GO_NATURAL_KILLER_CELL_MEDIATED_IMMUNE_RESPONSE_TO_TUMOR_CELL	-0.35932	-0.0108057	-2.55975	0.0181903	0.253191	-3.19997
GO_PHAGOSOME_MATURATION	-0.237164	-0.00212338	-2.5587	0.0182322	0.253191	-3.20195
GO_PWP2P_CONTAINING_SUBCOMPLEX_OF_90S_PRERIBOSOME	0.426366	0.0241216	2.55803	0.0182587	0.253191	-3.2032
GO_ENDOPEPTIDASE_REGULATOR_ACTIVITY	-0.150991	-0.00174447	-2.55779	0.0182685	0.253191	-3.20366
GO_POSITIVE_T_CELL_SELECTION	-0.219695	0.00802979	-2.55648	0.0183206	0.253191	-3.20611
GO_GALACTOSE_CATABOLIC_PROCESS	0.298246	0.0291848	2.55624	0.0183301	0.253191	-3.20656
GO_GLYCOPROTEIN_BIOSYNTHETIC_PROCESS	-0.144513	-0.00164279	-2.55621	0.0183314	0.253191	-3.20662
GO_TRANSFORMING_GROWTH_FACTOR_BETA_BINDING	-0.276597	-0.0136886	-2.55486	0.0183857	0.25359	-3.20917
GO_PROTEIN_LOCALIZATION_TO_NUCLEAR_ENVELOPE	0.449411	-0.0178085	2.55209	0.0184969	0.254407	-3.21436
GO_EXOSOME_RNASE_COMPLEX_	0.276372	0.0184607	2.55099	0.0185411	0.254407	-3.21642
GO_MAINTENANCE_OF_DNA_METHYLATION	0.446078	0.0742751	2.55009	0.0185776	0.254407	-3.21811
GO_NETRIN_RECEPTOR_ACTIVITY	-0.318441	0.00227467	-2.54986	0.018587	0.254407	-3.21855
GO_REGULATION_OF_CYCLIC_NUCLEOTIDE_PHOSPHODIESTERASE_ACTIVITY	0.304237	-0.0230023	2.54895	0.0186237	0.254407	-3.22024
GO_CYTOSOLIC_PART	0.187744	0.00329719	2.54812	0.0186574	0.254407	-3.2218
GO_ACTIN_CORTICAL_PATCH	-0.280787	0.0148647	-2.54725	0.0186929	0.254407	-3.22344
GO_NURD_COMPLEX	0.323118	0.00655058	2.5452	0.0187767	0.254407	-3.22729
GO_SEMINIFEROUS_TUBULE_DEVELOPMENT	-0.332979	0.0365366	-2.54367	0.0188392	0.254407	-3.23015
GO_COMPLEX_OF_COLLAGEN_TRIMERS	-0.437451	-0.00528919	-2.54345	0.0188484	0.254407	-3.23057
GO_CELL_DIVISION_SITE	0.190355	0.0142528	2.54322	0.0188579	0.254407	-3.231
GO_TRAIL_BINDING	0.359765	0.00707983	2.54282	0.0188742	0.254407	-3.23174
GO_POSITIVE_REGULATION_OF_ARP2_3_COMPLEX_MEDIATED_ACTIN_NUCLEATION	-0.391646	-0.00757384	-2.54248	0.0188884	0.254407	-3.23239
GO_REGULATION_OF_CELL_ACTIVATION	-0.124876	-0.0010154	-2.54167	0.0189216	0.254407	-3.2339
GO_UTP_BIOSYNTHETIC_PROCESS	0.358175	0.0148984	2.54162	0.0189234	0.254407	-3.23398
GO_HYDRO_LYASE_ACTIVITY	0.208066	0.014416	2.54155	0.0189266	0.254407	-3.23413
GO_REGULATION_OF_HELICASE_ACTIVITY	0.428154	-0.00703613	2.54117	0.0189421	0.254407	-3.23484
GO_FAD_BINDING	0.221169	-0.0229056	2.54079	0.018958	0.254407	-3.23556
GO_POSITIVE_REGULATION_OF_NUCLEOCYTOPLASMIC_TRANSPORT	0.203473	0.0142173	2.53903	0.0190305	0.254407	-3.23884
GO_KINETOCHORE_ASSEMBLY	0.39995	0.0122604	2.53886	0.0190378	0.254407	-3.23917
GO_REGULATION_OF_TELOMERE_MAINTENANCE	0.217745	0.00247059	2.53876	0.0190416	0.254407	-3.23934
GO_L_PROLINE_TRANSMEMBRANE_TRANSPORTER_ACTIVITY	-0.47341	0.00264515	-2.53507	0.0191952	0.254407	-3.24625
GO_PROLINE_TRANSMEMBRANE_TRANSPORT	-0.47341	0.00264515	-2.53507	0.0191952	0.254407	-3.24625
GO_PYROPTOSIS	0.3293	-0.00204043	2.53429	0.019228	0.254407	-3.24772
GO_NEGATIVE_REGULATION_OF_TUMOR_NECROSIS_FACTOR_SUPERFAMILY_CYTOKINE_PRODUCTION	-0.200064	0.0118654	-2.53371	0.019252	0.254407	-3.24879
GO_MITOCHONDRIAL_ALPHA_KETOGLUTARATE_DEHYDROGENASE_COMPLEX	0.534895	0.00576023	2.53226	0.019313	0.254407	-3.25151
GO_EXTRACELLULARLY_GLYCINE_GATED_CHLORIDE_CHANNEL_ACTIVITY	-0.42591	0.0664469	-2.53154	0.0193429	0.254407	-3.25284
GO_RESPONSE_TO_PHENYLPROPANOID	0.460483	0.0470662	2.53041	0.0193906	0.254407	-3.25496
GO_CYTOSKELETON_DEPENDENT_CYTOKINESIS	0.177545	-8.57411e-05	2.53029	0.0193956	0.254407	-3.25518
GO_HAUS_COMPLEX	0.468576	-0.000100149	2.53022	0.0193987	0.254407	-3.25532
GO_NEGATIVE_REGULATION_OF_HISTONE_H3_K9_METHYLATION	0.35143	-0.0103686	2.53003	0.0194069	0.254407	-3.25568
GO_ESTROGEN_METABOLIC_PROCESS	-0.342988	0.000970134	-2.52892	0.0194534	0.254407	-3.25774
GO_CELLULAR_EXTRAVASATION	-0.160712	0.00864648	-2.52863	0.0194659	0.254407	-3.2583
GO_POSITIVE_REGULATION_OF_METANEPHRIC_GLOMERULUS_DEVELOPMENT	0.38579	-0.0051448	2.5286	0.0194672	0.254407	-3.25835
GO_SPINAL_CORD_MOTOR_NEURON_DIFFERENTIATION	0.198508	0.00807738	2.52752	0.019513	0.254407	-3.26037
GO_MATERNAL_PROCESS_INVOLVED_IN_PARTURITION	-0.299874	-0.00979134	-2.52693	0.0195378	0.254407	-3.26147
GO_RIBONUCLEOSIDE_CATABOLIC_PROCESS	0.250578	-0.00412291	2.52683	0.0195422	0.254407	-3.26166
GO_POSTSYNAPTIC_DENSITY_INTRACELLULAR_COMPONENT	0.28939	-0.0235956	2.52667	0.0195489	0.254407	-3.26196
GO_FUCOSE_METABOLIC_PROCESS	-0.382247	0.00479361	-2.52653	0.0195549	0.254407	-3.26222
GO_REGULATION_OF_INTRINSIC_APOPTOTIC_SIGNALING_PATHWAY_IN_RESPONSE_TO_DNA_DAMAGE_BY_P53_CLASS_MEDIATOR	0.294993	-0.0289483	2.5264	0.0195603	0.254407	-3.26246
GO_MITOCHONDRIAL_TRICARBOXYLIC_ACID_CYCLE_ENZYME_COMPLEX	0.545839	0.00605407	2.52629	0.019565	0.254407	-3.26266
GO_RESPONSE_TO_ISOLATION_STRESS	-0.324552	0.00951064	-2.52614	0.0195713	0.254407	-3.26294
GO_REGULATION_OF_GASTRIC_ACID_SECRETION	0.342448	-0.0347198	2.52546	0.0196005	0.254407	-3.26422
GO_DETECTION_OF_CALCIUM_ION	-0.275631	0.00689311	-2.52535	0.019605	0.254407	-3.26442
GO_BASAL_CORTEX	-0.341011	-0.00976429	-2.52499	0.0196206	0.254407	-3.2651
GO_MULTI_ORGANISM_MEMBRANE_ORGANIZATION	-0.359429	-0.0527196	-2.52494	0.0196223	0.254407	-3.26518
GO_MYOBLAST_PROLIFERATION	0.273089	-0.00807533	2.52287	0.0197111	0.254407	-3.26906
GO_NEGATIVE_REGULATION_OF_CELL_GROWTH_INVOLVED_IN_CARDIAC_MUSCLE_CELL_DEVELOPMENT	-0.247429	-0.0101515	-2.52273	0.0197169	0.254407	-3.26931
GO_POSITIVE_REGULATION_OF_TYPE_2_IMMUNE_RESPONSE	-0.226139	0.000398301	-2.52243	0.0197297	0.254407	-3.26987
GO_SPLICEOSOMAL_SNRNP_ASSEMBLY	0.328638	0.0142066	2.52235	0.0197333	0.254407	-3.27003
GO_NEGATIVE_REGULATION_OF_HELICASE_ACTIVITY	0.483923	0.00712768	2.52209	0.0197442	0.254407	-3.2705
GO_NEGATIVE_REGULATION_OF_CELL_FATE_COMMITMENT	0.367803	0.014465	2.51981	0.0198422	0.255341	-3.27476
GO_VOLTAGE_GATED_CHLORIDE_CHANNEL_ACTIVITY	-0.327713	0.0169142	-2.51823	0.0199105	0.255729	-3.27771
GO_APICOLATERAL_PLASMA_MEMBRANE	-0.284019	0.0365579	-2.5177	0.0199334	0.255729	-3.2787
GO_POSITIVE_REGULATION_OF_EARLY_ENDOSOME_TO_LATE_ENDOSOME_TRANSPORT	0.246697	-0.00816077	2.51733	0.0199492	0.255729	-3.27938
GO_VESICLE_TARGETING_TO_FROM_OR_WITHIN_GOLGI	-0.203795	0.0155375	-2.51484	0.0200574	0.25655	-3.28402
GO_NEURAL_NUCLEUS_DEVELOPMENT	0.174751	0.00867217	2.51431	0.0200804	0.25655	-3.28501
GO_DNA_INSERTION_OR_DELETION_BINDING	0.489756	-0.0314022	2.51408	0.0200904	0.25655	-3.28543
GO_POSITIVE_REGULATION_OF_LEUKOCYTE_PROLIFERATION	-0.151349	-0.0136968	-2.51266	0.0201524	0.256731	-3.28808
GO_REGULATION_OF_KETONE_BIOSYNTHETIC_PROCESS	0.237714	0.00644679	2.51258	0.0201559	0.256731	-3.28823
GO_SUCCINATE_METABOLIC_PROCESS	0.396948	0.0087401	2.51112	0.0202196	0.257213	-3.29094
GO_EXTRACELLULAR_MATRIX	-0.166855	-0.00715844	-2.51011	0.0202642	0.257224	-3.29283
GO_ENDODERM_DEVELOPMENT	-0.192468	-0.00159248	-2.50968	0.0202831	0.257224	-3.29363
GO_INTERLEUKIN_12_BIOSYNTHETIC_PROCESS	-0.364775	0.0227112	-2.50908	0.0203094	0.257224	-3.29475
GO_VESICLE_FUSION_WITH_GOLGI_APPARATUS	-0.393521	0.0235525	-2.50847	0.0203363	0.257224	-3.29589
GO_MORPHOGENESIS_OF_AN_EPITHELIAL_SHEET	-0.17025	0.000716718	-2.5072	0.0203921	0.257224	-3.29824
GO_NEGATIVE_REGULATION_OF_OSTEOCLAST_DIFFERENTIATION	-0.243803	0.00793532	-2.50634	0.0204304	0.257224	-3.29985
GO_LEWY_BODY	-0.412645	-0.0327176	-2.5058	0.0204543	0.257224	-3.30085
GO_POSITIVE_REGULATION_OF_MYOBLAST_PROLIFERATION	0.322929	-0.00962122	2.50576	0.020456	0.257224	-3.30093
GO_PROTEIN_LOCALIZATION_TO_NUCLEUS	0.148422	0.00812485	2.50521	0.0204803	0.257224	-3.30194
GO_B_CELL_HOMEOSTASIS	-0.158787	0.00579654	-2.50451	0.0205114	0.257224	-3.30325
GO_PHOSPHOSERINE_RESIDUE_BINDING	0.43653	0.0518442	2.50423	0.0205236	0.257224	-3.30376
GO_HISTONE_METHYLATION	0.17328	0.00288632	2.50326	0.0205671	0.257224	-3.30557
GO_CELLULAR_RESPONSE_TO_INTERFERON_ALPHA	0.300711	0.00232675	2.503	0.0205786	0.257224	-3.30605
GO_NUCLEOTIDE_SUGAR_TRANSMEMBRANE_TRANSPORTER_ACTIVITY	-0.295282	-0.0179529	-2.5003	0.0206994	0.257224	-3.31108
GO_PROTON_TRANSPORTING_TWO_SECTOR_ATPASE_COMPLEX	-0.348146	-0.0179864	-2.49976	0.0207234	0.257224	-3.31208
GO_COPPER_ION_TRANSMEMBRANE_TRANSPORTER_ACTIVITY	-0.423362	-0.0188821	-2.49958	0.0207313	0.257224	-3.3124
GO_NEGATIVE_REGULATION_OF_CELL_PROLIFERATION_INVOLVED_IN_KIDNEY_DEVELOPMENT	-0.330886	0.000773952	-2.49944	0.0207379	0.257224	-3.31267
GO_SPHINGOID_METABOLIC_PROCESS	-0.430467	0.0114794	-2.49928	0.0207448	0.257224	-3.31296
GO_NEUTROPHIL_MEDIATED_CYTOTOXICITY	-0.292817	0.0357494	-2.49915	0.0207507	0.257224	-3.31321
GO_POSITIVE_REGULATION_OF_UBIQUITIN_PROTEIN_LIGASE_ACTIVITY	0.277656	0.0168018	2.49853	0.0207787	0.257224	-3.31436
GO_POSITIVE_REGULATION_OF_ERAD_PATHWAY	-0.19143	-0.00965679	-2.49821	0.0207931	0.257224	-3.31496
GO_SEMI_LUNAR_VALVE_DEVELOPMENT	-0.243096	4.76576e-05	-2.49811	0.0207974	0.257224	-3.31514
GO_RNA_EXPORT_FROM_NUCLEUS	0.27034	0.00621691	2.49777	0.0208129	0.257224	-3.31577
GO_IMMUNOLOGICAL_MEMORY_PROCESS	-0.291931	-0.000160362	-2.4965	0.0208702	0.25727	-3.31813
GO_VESICLE_BUDDING_FROM_MEMBRANE	-0.18331	0.00473776	-2.4961	0.0208881	0.25727	-3.31887
GO_REGULATION_OF_MACROPHAGE_APOPTOTIC_PROCESS	-0.266382	-0.0162537	-2.49578	0.0209024	0.25727	-3.31946
GO_PROTEIN_EXIT_FROM_ENDOPLASMIC_RETICULUM	-0.239558	0.0160649	-2.4954	0.0209196	0.25727	-3.32016
GO_DISTAL_CONVOLUTED_TUBULE_DEVELOPMENT	0.448731	-0.0441222	2.49275	0.02104	0.258433	-3.32509
GO_OXIDOREDUCTASE_COMPLEX	0.254982	0.00428253	2.49091	0.0211241	0.259146	-3.32851
GO_T_CELL_PROLIFERATION	-0.144457	-0.0126011	-2.48844	0.0212368	0.259911	-3.33307
GO_CELLULAR_RESPONSE_TO_MANGANESE_ION	-0.250944	-0.00840928	-2.48766	0.0212727	0.259911	-3.33452
GO_PEPTIDYL_ARGININE_N_METHYLATION	0.324844	0.030646	2.48727	0.0212905	0.259911	-3.33524
GO_PROTEIN_ARGININE_N_METHYLTRANSFERASE_ACTIVITY	0.324844	0.030646	2.48727	0.0212905	0.259911	-3.33524
GO_PLATELET_DERIVED_GROWTH_FACTOR_BINDING	-0.410596	-0.0151526	-2.48651	0.0213257	0.259952	-3.33666
GO_TELOMERE_ORGANIZATION	0.266047	0.000562255	2.48607	0.0213459	0.259952	-3.33747
GO_NEGATIVE_REGULATION_OF_INTERFERON_GAMMA_PRODUCTION	-0.241243	-0.0248847	-2.4846	0.0214139	0.259983	-3.3402
GO_REGULATION_OF_LEUKOCYTE_MEDIATED_IMMUNITY	-0.126784	-0.00254439	-2.48427	0.0214292	0.259983	-3.34081
GO_REPLICATION_FORK_PROTECTION_COMPLEX	0.539937	0.0136335	2.48422	0.0214314	0.259983	-3.3409
GO_REGULATION_OF_PROTEIN_EXPORT_FROM_NUCLEUS	0.215344	0.00685	2.4834	0.0214695	0.259983	-3.34242
GO_I_KAPPAB_KINASE_NF_KAPPAB_SIGNALING	-0.121876	0.000301607	-2.48285	0.021495	0.259983	-3.34344
GO_EKC_KEOPS_COMPLEX	0.448536	0.0185903	2.48264	0.0215047	0.259983	-3.34383
GO_HEART_TRABECULA_FORMATION	-0.272609	0.00855793	-2.48034	0.0216118	0.260962	-3.34808
GO_NEGATIVE_REGULATION_OF_BLOOD_PRESSURE	-0.140428	-0.00967599	-2.47906	0.0216715	0.261018	-3.35045
GO_DNA_METHYLTRANSFERASE_ACTIVITY	0.427934	-0.00587243	2.479	0.0216743	0.261018	-3.35056
GO_TELOMERIC_LOOP_DISASSEMBLY	0.406699	0.0190318	2.47851	0.0216971	0.261018	-3.35146
GO_POSITIVE_REGULATION_OF_PHAGOCYTOSIS	-0.18964	0.0036622	-2.478	0.021721	0.261018	-3.3524
GO_NONHOMOLOGOUS_END_JOINING_COMPLEX	0.385115	-0.0117856	2.47709	0.0217636	0.261028	-3.35409
GO_MODULATION_OF_MOLECULAR_FUNCTION_IN_OTHER_ORGANISM	0.304632	-0.00592117	2.47607	0.0218116	0.261028	-3.35597
GO_CHLORIDE_TRANSPORT	-0.148322	0.00688746	-2.47552	0.0218373	0.261028	-3.35698
GO_DNA_STRAND_ELONGATION	0.430161	-0.00702014	2.47533	0.0218464	0.261028	-3.35734
GO_FEVER_GENERATION	0.367003	-0.0154902	2.47492	0.0218658	0.261028	-3.3581
GO_AROMATIC_AMINO_ACID_TRANSPORT	-0.342894	-0.00430319	-2.47465	0.0218787	0.261028	-3.3586
GO_MPP7_DLG1_LIN7_COMPLEX	-0.391124	0.00125557	-2.47167	0.0220195	0.261861	-3.3641
GO_MALE_GERM_CELL_NUCLEUS	0.265216	-0.0065131	2.47157	0.0220245	0.261861	-3.3643
GO_REGULATION_OF_PHAGOCYTOSIS	-0.174066	-0.00732693	-2.47149	0.0220279	0.261861	-3.36443
GO_ADENYLATE_CYCLASE_ACTIVATING_ADRENERGIC_RECEPTOR_SIGNALING_PATHWAY_INVOLVED_IN_HEART_PROCESS	-0.313762	0.0285796	-2.47091	0.0220555	0.261861	-3.3655
GO_REGULATION_OF_TRIGLYCERIDE_CATABOLIC_PROCESS	-0.239253	0.0154669	-2.47041	0.0220796	0.261861	-3.36644
GO_ESTABLISHMENT_OF_RNA_LOCALIZATION	0.231806	0.000111655	2.46935	0.0221299	0.261976	-3.36839
GO_VITAMIN_TRANSMEMBRANE_TRANSPORT	-0.290024	0.00735691	-2.4691	0.0221418	0.261976	-3.36885
GO_ATPASE_ACTIVITY_COUPLED_TO_TRANSMEMBRANE_MOVEMENT_OF_IONS_PHOSPHORYLATIVE_MECHANISM	-0.196707	0.00191996	-2.46843	0.0221738	0.262044	-3.37008
GO_DEOXYRIBONUCLEOSIDE_TRIPHOSPHATE_BIOSYNTHETIC_PROCESS	0.412197	-0.0170174	2.46603	0.0222887	0.262986	-3.37451
GO_CHLORIDE_TRANSMEMBRANE_TRANSPORT	-0.161617	0.0087517	-2.46543	0.0223177	0.262986	-3.37563
GO_AGGRESOME_ASSEMBLY	-0.372961	0.0446985	-2.46487	0.0223444	0.262986	-3.37665
GO_REGULATION_OF_GLUTAMINE_FAMILY_AMINO_ACID_METABOLIC_PROCESS	-0.441819	-0.00750228	-2.46403	0.0223851	0.262986	-3.37821
GO_MYOTUBE_CELL_DEVELOPMENT	0.209293	-0.0104553	2.46232	0.0224676	0.262986	-3.38136
GO_MICROGLIA_DIFFERENTIATION	-0.427797	-0.0254016	-2.46217	0.0224747	0.262986	-3.38163
GO_SYNAPTONEMAL_COMPLEX_ORGANIZATION	0.206557	-0.00444061	2.46161	0.0225017	0.262986	-3.38266
GO_GAMMA_TUBULIN_BINDING	0.240235	-0.00613823	2.46115	0.0225243	0.262986	-3.38352
GO_BORC_COMPLEX	0.525327	0.0553445	2.46065	0.0225484	0.262986	-3.38443
GO_DNA_HELICASE_ACTIVITY	0.347073	0.027951	2.45961	0.0225987	0.262986	-3.38634
GO_INTERSTRAND_CROSS_LINK_REPAIR	0.290695	0.0167341	2.45855	0.0226503	0.262986	-3.3883
GO_POSITIVE_REGULATION_OF_HISTONE_H3_K27_METHYLATION	0.251657	0.00715201	2.45794	0.0226803	0.262986	-3.38943
GO_BRANCHIOMOTOR_NEURON_AXON_GUIDANCE	-0.374396	-0.0226209	-2.45713	0.0227196	0.262986	-3.39091
GO_NEGATIVE_REGULATION_OF_METALLOPEPTIDASE_ACTIVITY	-0.383939	-0.0222709	-2.45636	0.0227575	0.262986	-3.39234
GO_POSITIVE_REGULATION_OF_PROTEIN_TARGETING_TO_MEMBRANE	0.20849	0.00649354	2.45597	0.0227767	0.262986	-3.39306
GO_CERAMIDE_TRANSPORT	-0.280495	-0.000779014	-2.45567	0.0227911	0.262986	-3.3936
GO_NEGATIVE_REGULATION_OF_LYMPHOCYTE_DIFFERENTIATION	-0.20135	0.00932019	-2.45406	0.0228702	0.262986	-3.39657
GO_HETEROCHROMATIN	0.191865	-0.000634727	2.45384	0.0228809	0.262986	-3.39697
GO_RACEMASE_AND_EPIMERASE_ACTIVITY_ACTING_ON_CARBOHYDRATES_AND_DERIVATIVES	0.264542	-0.0285993	2.45369	0.0228882	0.262986	-3.39724
GO_CARDIAC_NEURAL_CREST_CELL_DEVELOPMENT_INVOLVED_IN_OUTFLOW_TRACT_MORPHOGENESIS	-0.429623	0.019046	-2.45273	0.0229355	0.262986	-3.39901
GO_BLOC_1_COMPLEX	0.334282	-0.000485245	2.45247	0.0229483	0.262986	-3.39949
GO_CELL_KILLING	-0.140746	-0.00692775	-2.45175	0.0229841	0.262986	-3.40082
GO_LEUKOCYTE_MEDIATED_IMMUNITY	-0.116201	-0.00307789	-2.45165	0.0229892	0.262986	-3.40101
GO_STORE_OPERATED_CALCIUM_CHANNEL_ACTIVITY	-0.283371	-0.0156119	-2.4512	0.0230113	0.262986	-3.40183
GO_ORGANIC_ACID_TRANSMEMBRANE_TRANSPORT	-0.169761	-0.00653316	-2.4511	0.0230162	0.262986	-3.40202
GO_CHONDROITIN_SULFATE_BIOSYNTHETIC_PROCESS	-0.269997	-0.00527755	-2.45099	0.0230218	0.262986	-3.40222
GO_POSITIVE_REGULATION_OF_GLUCOCORTICOID_SECRETION	0.30126	0.00378862	2.45086	0.0230281	0.262986	-3.40246
GO_ESTABLISHMENT_OF_MITOTIC_SPINDLE_LOCALIZATION	0.28132	-0.0201353	2.4508	0.0230312	0.262986	-3.40257
GO_OXIDIZED_DNA_BINDING	0.445542	-0.0240291	2.45062	0.02304	0.262986	-3.4029
GO_REGULATION_OF_VOLTAGE_GATED_POTASSIUM_CHANNEL_ACTIVITY_INVOLVED_IN_VENTRICULAR_CARDIAC_MUSCLE_CELL_ACTION_POTENTIAL_REPOLARIZATION	0.447539	-0.0662456	2.4505	0.0230459	0.262986	-3.40312
GO_OUTER_MITOCHONDRIAL_MEMBRANE_PROTEIN_COMPLEX	0.313166	0.0316576	2.44966	0.0230877	0.262986	-3.40467
GO_REGULATION_OF_PRESYNAPTIC_MEMBRANE_POTENTIAL	-0.319201	0.0295293	-2.44848	0.023146	0.262986	-3.40683
GO_SA_NODE_CELL_TO_ATRIAL_CARDIAC_MUSCLE_CELL_COMMUNICATION	0.293267	-0.00481297	2.44831	0.0231543	0.262986	-3.40713
GO_SYNAPTIC_VESICLE_PRIMING	-0.264048	-0.0160937	-2.44822	0.0231591	0.262986	-3.40731
GO_HISTONE_H3_S10_PHOSPHORYLATION	0.396101	-0.0290207	2.44723	0.0232083	0.262986	-3.40913
GO_SAM_COMPLEX	0.42736	0.0104999	2.44702	0.023219	0.262986	-3.40952
GO_NEGATIVE_REGULATION_OF_ADAPTIVE_IMMUNE_RESPONSE	-0.215337	-0.000872755	-2.44684	0.0232279	0.262986	-3.40985
GO_POSITIVE_REGULATION_OF_CD8_POSITIVE_ALPHA_BETA_T_CELL_ACTIVATION	-0.354691	-0.0121348	-2.44607	0.023266	0.263045	-3.41125
GO_NEGATIVE_REGULATION_OF_NIK_NF_KAPPAB_SIGNALING	-0.232339	-0.000273178	-2.44568	0.0232857	0.263045	-3.41198
GO_PRESPLICEOSOME	0.35714	-0.0142684	2.44384	0.0233776	0.263172	-3.41535
GO_POSITIVE_REGULATION_OF_EPITHELIAL_TO_MESENCHYMAL_TRANSITION_INVOLVED_IN_ENDOCARDIAL_CUSHION_FORMATION	-0.420563	-0.0539411	-2.44331	0.0234044	0.263172	-3.41633
GO_REGULATION_OF_HEAT_GENERATION	0.297973	-0.00615964	2.4432	0.0234099	0.263172	-3.41652
GO_MITOTIC_CHROMOSOME_CONDENSATION	0.335034	-0.00763289	2.44273	0.0234335	0.263172	-3.41739
GO_NLRP3_INFLAMMASOME_COMPLEX	0.326241	0.00373433	2.44271	0.0234345	0.263172	-3.41742
GO_5_3_EXODEOXYRIBONUCLEASE_ACTIVITY	0.421428	-0.0468389	2.44185	0.023478	0.263172	-3.41901
GO_REGULATION_OF_SKELETAL_MUSCLE_TISSUE_REGENERATION	0.350532	0.0193135	2.44178	0.0234815	0.263172	-3.41914
GO_POSITIVE_REGULATION_OF_B_CELL_ACTIVATION	-0.194993	-0.0118229	-2.44113	0.0235141	0.263242	-3.42032
GO_CELL_CELL_ADHESION	-0.123873	-0.00224104	-2.44048	0.0235471	0.263316	-3.42152
GO_T_CELL_DIFFERENTIATION	-0.115196	0.000725153	-2.43961	0.023591	0.263512	-3.42312
GO_MITOTIC_CYTOKINESIS	0.196763	0.00618852	2.43839	0.023653	0.263821	-3.42536
GO_AUTOPHAGOSOME_MEMBRANE	-0.312062	-0.00472542	-2.43789	0.023678	0.263821	-3.42627
GO_EXOCRINE_SYSTEM_DEVELOPMENT	-0.170094	0.0117667	-2.43738	0.0237038	0.263821	-3.4272
GO_INTRACILIARY_TRANSPORT_PARTICLE	0.287005	0.0141646	2.43698	0.0237243	0.263821	-3.42794
GO_PROTEIN_POLY_ADP_RIBOSYLATION	0.345782	-0.00891458	2.43525	0.0238124	0.264337	-3.4311
GO_MAINTENANCE_OF_GASTROINTESTINAL_EPITHELIUM	-0.223334	-0.00026288	-2.43503	0.0238236	0.264337	-3.43151
GO_AMINO_ACID_TRANSMEMBRANE_TRANSPORTER_ACTIVITY	-0.197609	-0.0131053	-2.43441	0.0238556	0.264397	-3.43265
GO_OLIGOSACCHARIDE_CATABOLIC_PROCESS	-0.390433	-0.000179748	-2.43294	0.0239306	0.264874	-3.43534
GO_NEGATIVE_REGULATION_OF_CREB_TRANSCRIPTION_FACTOR_ACTIVITY	-0.448009	0.0174807	-2.43253	0.0239517	0.264874	-3.43609
GO_EPITHELIAL_CELL_MORPHOGENESIS	-0.183654	0.000738251	-2.43109	0.024026	0.265402	-3.43874
GO_INTERFERON_GAMMA_BIOSYNTHETIC_PROCESS	-0.30746	-0.0191714	-2.42954	0.0241058	0.26599	-3.44157
GO_ENDOPLASMIC_RETICULUM_ORGANIZATION	-0.200103	0.0200725	-2.4277	0.024201	0.266746	-3.44494
GO_HEXOKINASE_ACTIVITY	0.326082	0.0117589	2.42672	0.0242514	0.267004	-3.44672
GO_REGULATION_OF_HISTONE_DEACETYLATION	-0.253721	0.0229674	-2.42621	0.0242779	0.267004	-3.44765
GO_REGULATION_OF_ANTIGEN_PROCESSING_AND_PRESENTATION	-0.254892	-0.0307957	-2.42423	0.0243815	0.267681	-3.45129
GO_ENDOPEPTIDASE_ACTIVITY	-0.104011	0.0012172	-2.424	0.0243931	0.267681	-3.4517
GO_POSITIVE_REGULATION_OF_SYSTEMIC_ARTERIAL_BLOOD_PRESSURE	-0.271423	0.00452817	-2.41958	0.0246248	0.269922	-3.45977
GO_AMP_BIOSYNTHETIC_PROCESS	0.48476	0.0230434	2.41776	0.0247209	0.269922	-3.4631
GO_REGULATION_OF_INTRINSIC_APOPTOTIC_SIGNALING_PATHWAY_BY_P53_CLASS_MEDIATOR	0.240782	-0.00307249	2.41764	0.0247275	0.269922	-3.46332
GO_POSITIVE_REGULATION_OF_LEUKOCYTE_MEDIATED_IMMUNITY	-0.129896	0.00237848	-2.41681	0.0247713	0.269922	-3.46483
GO_POSITIVE_REGULATION_OF_MUSCLE_CONTRACTION	0.174486	-0.00669913	2.41665	0.0247796	0.269922	-3.46512
GO_ESTABLISHMENT_OF_VIRAL_LATENCY	0.305153	-0.00151316	2.41658	0.0247836	0.269922	-3.46526
GO_TYPE_B_PANCREATIC_CELL_APOPTOTIC_PROCESS	0.291992	0.0110339	2.41552	0.0248398	0.269922	-3.46719
GO_INTERFERON_GAMMA_PRODUCTION	-0.158078	-0.0107407	-2.41492	0.0248717	0.269922	-3.46829
GO_VITAMIN_D_RECEPTOR_SIGNALING_PATHWAY	-0.238291	-0.0354563	-2.41489	0.0248731	0.269922	-3.46834
GO_SUCCINYL_COA_METABOLIC_PROCESS	0.413606	-0.00945968	2.41435	0.024902	0.269922	-3.46933
GO_DAMAGED_DNA_BINDING	0.27532	-0.00782135	2.41425	0.024907	0.269922	-3.4695
GO_PHAGOCYTOSIS	-0.11142	0.00502941	-2.41316	0.0249653	0.269922	-3.4715
GO_CARBON_OXYGEN_LYASE_ACTIVITY	0.224933	0.0132464	2.41256	0.0249972	0.269922	-3.47259
GO_GLIAL_CELL_APOPTOTIC_PROCESS	-0.247476	0.0218021	-2.41231	0.0250107	0.269922	-3.47305
GO_MITOCHONDRIAL_RIBOSOME_ASSEMBLY	0.41933	-0.016047	2.41222	0.0250157	0.269922	-3.47322
GO_REGULATION_OF_PROTEIN_DEACETYLATION	-0.210378	0.0191274	-2.4119	0.0250325	0.269922	-3.47379
GO_DICHOTOMOUS_SUBDIVISION_OF_TERMINAL_UNITS_INVOLVED_IN_SALIVARY_GLAND_BRANCHING	-0.28917	0.0189379	-2.41145	0.0250568	0.269922	-3.47462
GO_REGULATION_OF_PROSTATIC_BUD_FORMATION	-0.398835	0.0303089	-2.41084	0.0250894	0.269982	-3.47573
GO_POSITIVE_REGULATION_OF_PROTEIN_IMPORT	0.176814	0.0228726	2.40929	0.0251727	0.270343	-3.47856
GO_BLASTODERM_SEGMENTATION	-0.207939	0.0127921	-2.40884	0.0251967	0.270343	-3.47937
GO_AORTA_MORPHOGENESIS	-0.258261	-0.00439726	-2.4087	0.0252043	0.270343	-3.47963
GO_POSITIVE_REGULATION_OF_INTERLEUKIN_6_BIOSYNTHETIC_PROCESS	-0.267039	-0.018327	-2.40686	0.0253034	0.270945	-3.48298
GO_RENAL_SYSTEM_VASCULATURE_MORPHOGENESIS	-0.41542	-0.0245566	-2.40665	0.0253146	0.270945	-3.48336
GO_GLOMERULUS_VASCULATURE_MORPHOGENESIS	-0.521103	0.00339103	-2.40391	0.0254634	0.272246	-3.48836
GO_SEQUESTERING_OF_ACTIN_MONOMERS	0.307336	-0.00220155	2.40285	0.0255208	0.272453	-3.49028
GO_NEGATIVE_REGULATION_OF_TYPE_B_PANCREATIC_CELL_APOPTOTIC_PROCESS	0.372872	0.031479	2.40255	0.0255373	0.272453	-3.49083
GO_PROTEIN_O_LINKED_FUCOSYLATION	-0.317911	-0.0171128	-2.40157	0.0255904	0.272709	-3.4926
GO_ALPHA_BETA_T_CELL_PROLIFERATION	-0.265293	0.0186583	-2.40074	0.0256359	0.272709	-3.49412
GO_GTPASE_ACTIVATING_PROTEIN_BINDING	0.262166	-0.000297301	2.40061	0.0256433	0.272709	-3.49436
GO_NEGATIVE_REGULATION_OF_CELL_FATE_SPECIFICATION	0.442051	-0.02067	2.39892	0.0257353	0.273352	-3.49742
GO_CATALYTIC_ACTIVITY_ACTING_ON_A_TRNA	0.237934	-0.00194416	2.39849	0.0257592	0.273352	-3.49821
GO_PYRIMIDINE_CONTAINING_COMPOUND_CATABOLIC_PROCESS	0.240342	-0.0171643	2.398	0.0257859	0.273352	-3.49909
GO_POSITIVE_REGULATION_OF_CELL_KILLING	-0.215126	-0.00503502	-2.39544	0.025927	0.274306	-3.50375
GO_INFLAMMATORY_RESPONSE	-0.114517	-0.00358849	-2.39537	0.0259308	0.274306	-3.50387
GO_VIRAL_LATENCY	0.312895	0.00538425	2.39446	0.0259813	0.274549	-3.50553
GO_PROTEIN_N_LINKED_GLYCOSYLATION	-0.226506	-0.00237041	-2.39296	0.0260646	0.275019	-3.50826
GO_METAL_CLUSTER_BINDING	0.272382	0.0152132	2.39225	0.0261038	0.275019	-3.50954
GO_PROTEIN_C_TERMINUS_BINDING	0.13374	0.000333102	2.39216	0.026109	0.275019	-3.50971
GO_COPII_COATED_VESICLE_BUDDING	-0.190793	0.010361	-2.39158	0.0261409	0.275019	-3.51075
GO_REGULATION_OF_NATURAL_KILLER_CELL_MEDIATED_IMMUNITY	-0.216311	-0.0101307	-2.39066	0.0261924	0.275019	-3.51243
GO_KINETOCHORE_ORGANIZATION	0.394418	0.00968473	2.3906	0.026196	0.275019	-3.51254
GO_TOXIN_TRANSMEMBRANE_TRANSPORTER_ACTIVITY	-0.376609	-0.00065312	-2.39018	0.026219	0.275019	-3.51329
GO_FACE_MORPHOGENESIS	-0.206902	-0.0117446	-2.38884	0.0262941	0.275019	-3.51573
GO_CELLULAR_RESPONSE_TO_MAGNESIUM_ION	-0.427205	0.0210832	-2.38744	0.0263725	0.275019	-3.51827
GO_VESICLE_TARGETING	-0.175555	0.0124064	-2.38695	0.0263999	0.275019	-3.51915
GO_OXIDIZED_BASE_LESION_DNA_N_GLYCOSYLASE_ACTIVITY	0.452829	-0.0481312	2.38677	0.0264103	0.275019	-3.51949
GO_NEGATIVE_REGULATION_OF_VIRAL_GENOME_REPLICATION	0.226698	-0.00365655	2.38653	0.0264234	0.275019	-3.51991
GO_DNA_CONFORMATION_CHANGE	0.258441	0.0126763	2.38625	0.0264391	0.275019	-3.52042
GO_FIBROBLAST_MIGRATION	-0.189085	-0.0133656	-2.38581	0.0264644	0.275019	-3.52123
GO_DEAMINASE_ACTIVITY	0.181853	0.0103074	2.38579	0.0264655	0.275019	-3.52127
GO_POSTSYNAPTIC_ENDOSOME	-0.314878	0.00841517	-2.3851	0.0265042	0.275019	-3.52251
GO_CYSTEINE_TYPE_ENDOPEPTIDASE_INHIBITOR_ACTIVITY_INVOLVED_IN_APOPTOTIC_PROCESS	-0.213556	-0.0184588	-2.38458	0.0265333	0.275019	-3.52345
GO_GASTRIC_ACID_SECRETION	0.29581	-0.0156678	2.38441	0.026543	0.275019	-3.52376
GO_NUCLEOTIDE_BINDING_OLIGOMERIZATION_DOMAIN_CONTAINING_2_SIGNALING_PATHWAY	-0.326219	0.0596332	-2.38418	0.0265558	0.275019	-3.52417
GO_RNA_SPLICING_VIA_TRANSESTERIFICATION_REACTIONS	0.24235	0.0100275	2.38328	0.0266067	0.275019	-3.5258
GO_PHAGOCYTOSIS_RECOGNITION	-0.280726	-0.00792793	-2.38323	0.0266099	0.275019	-3.5259
GO_REGULATION_OF_TRANSMEMBRANE_RECEPTOR_PROTEIN_SERINE_THREONINE_KINASE_SIGNALING_PATHWAY	-0.126222	0.00290718	-2.38284	0.0266316	0.275019	-3.5266
GO_RNA_SPLICING	0.231952	0.00905803	2.38235	0.0266593	0.27502	-3.52748
GO_NEGATIVE_REGULATION_OF_B_CELL_ACTIVATION	-0.198574	0.00512498	-2.38181	0.0266899	0.275052	-3.52846
GO_CELL_ACTIVATION	-0.106245	-0.000957823	-2.38081	0.0267472	0.275189	-3.53029
GO_EXTRACELLULAR_MATRIX_CONSTITUENT_CONFERRING_ELASTICITY	0.355889	-0.0331828	2.38061	0.0267583	0.275189	-3.53064
GO_EXOCYTOSIS	-0.116894	-0.00406596	-2.37983	0.0268026	0.275272	-3.53205
GO_REGULATION_OF_NUCLEOCYTOPLASMIC_TRANSPORT	0.173543	0.0113925	2.3793	0.026833	0.275272	-3.53302
GO_POSITIVE_REGULATION_OF_CD4_POSITIVE_ALPHA_BETA_T_CELL_ACTIVATION	-0.223285	-0.00108643	-2.37726	0.0269493	0.275272	-3.5367
GO_INNER_MITOCHONDRIAL_MEMBRANE_PROTEIN_COMPLEX	0.218578	-0.00276282	2.3772	0.0269529	0.275272	-3.53681
GO_APOLIPOPROTEIN_A_I_MEDIATED_SIGNALING_PATHWAY	-0.294914	5.78612e-05	-2.37707	0.0269604	0.275272	-3.53705
GO_NEGATIVE_REGULATION_OF_CELL_CELL_ADHESION	-0.148013	-0.000815629	-2.37691	0.0269695	0.275272	-3.53734
GO_CELLULAR_RESPONSE_TO_PROSTAGLANDIN_STIMULUS	-0.187766	-0.0253751	-2.37674	0.0269794	0.275272	-3.53765
GO_RESPONSE_TO_TOPOLOGICALLY_INCORRECT_PROTEIN	-0.152688	0.00175483	-2.37661	0.0269869	0.275272	-3.53789
GO_HYDROLASE_ACTIVITY_HYDROLYZING_O_GLYCOSYL_COMPOUNDS	-0.241798	-0.0128223	-2.37542	0.0270549	0.275319	-3.54003
GO_FOLATE_TRANSMEMBRANE_TRANSPORT	-0.368079	0.00864248	-2.37444	0.0271112	0.275319	-3.5418
GO_NEPHRIC_DUCT_DEVELOPMENT	-0.248658	0.0137181	-2.37414	0.0271285	0.275319	-3.54234
GO_POSITIVE_REGULATION_OF_CELL_CYCLE_CHECKPOINT	0.385447	0.00596388	2.37413	0.0271294	0.275319	-3.54237
GO_REGULATION_OF_PROTEIN_LOCALIZATION_TO_NUCLEOLUS	0.46007	0.0163457	2.37413	0.0271295	0.275319	-3.54237
GO_REGULATION_OF_RNA_BINDING	0.333549	-0.00434797	2.37318	0.027184	0.275319	-3.54408
GO_MITOCHONDRIAL_RESPIRATORY_CHAIN_COMPLEX_ASSEMBLY	0.2421	0.00103451	2.37284	0.0272037	0.275319	-3.5447
GO_POSITIVE_REGULATION_OF_FERTILIZATION	-0.346854	-0.0142555	-2.37261	0.0272167	0.275319	-3.54511
GO_GLUTAMATE_CATABOLIC_PROCESS	0.341092	-0.0152942	2.37171	0.0272693	0.275319	-3.54675
GO_GOLGI_APPARATUS_PART	-0.146635	-0.00364356	-2.37162	0.0272739	0.275319	-3.54689
GO_GOLGI_STACK	-0.179809	-0.00363912	-2.37106	0.0273065	0.275319	-3.54791
GO_CELLULAR_RESPONSE_TO_THYROID_HORMONE_STIMULUS	-0.236822	-0.030302	-2.37056	0.0273359	0.275319	-3.54883
GO_REGULATION_OF_HUMORAL_IMMUNE_RESPONSE_MEDIATED_BY_CIRCULATING_IMMUNOGLOBULIN	-0.299091	-0.0318807	-2.36898	0.0274275	0.275319	-3.55167
GO_SOMATIC_DIVERSIFICATION_OF_IMMUNE_RECEPTORS_VIA_SOMATIC_MUTATION	0.334316	0.020733	2.36856	0.0274519	0.275319	-3.55243
GO_SUBSTANTIA_NIGRA_DEVELOPMENT	0.180128	-0.00231501	2.36798	0.0274856	0.275319	-3.55347
GO_NEGATIVE_REGULATION_OF_PROTEIN_AUTOPHOSPHORYLATION	-0.26425	-0.0218419	-2.36743	0.0275176	0.275319	-3.55446
GO_OUTFLOW_TRACT_SEPTUM_MORPHOGENESIS	-0.222252	-0.00356316	-2.36735	0.0275221	0.275319	-3.5546
GO_NEGATIVE_REGULATION_OF_PROTEIN_BINDING	0.131733	0.00508497	2.36628	0.0275849	0.275319	-3.55654
GO_DUCTUS_ARTERIOSUS_CLOSURE	-0.379218	-0.0226212	-2.3659	0.0276074	0.275319	-3.55724
GO_CELLULAR_RESPONSE_TO_ALCOHOL	-0.159159	-0.00551171	-2.36585	0.0276103	0.275319	-3.55733
GO_BRCA1_A_COMPLEX	0.502721	0.0262937	2.36583	0.027611	0.275319	-3.55735
GO_NEGATIVE_REGULATION_OF_PROTEIN_TARGETING_TO_MITOCHONDRION	-0.342614	0.0115741	-2.36534	0.0276401	0.275319	-3.55824
GO_URETER_MORPHOGENESIS	-0.280826	-0.0246336	-2.36512	0.027653	0.275319	-3.55864
GO_BRANCHING_INVOLVED_IN_BLOOD_VESSEL_MORPHOGENESIS	-0.168714	-0.00568077	-2.36496	0.0276624	0.275319	-3.55893
GO_NEGATIVE_REGULATION_OF_CELLULAR_RESPONSE_TO_HYPOXIA	-0.387275	-0.000589284	-2.36465	0.0276807	0.275319	-3.55949
GO_ADAPTIVE_IMMUNE_RESPONSE_BASED_ON_SOMATIC_RECOMBINATION_OF_IMMUNE_RECEPTORS_BUILT_FROM_IMMUNOGLOBULIN_SUPERFAMILY_DOMAINS	-0.121493	-0.00124926	-2.36272	0.0277939	0.275476	-3.56297
GO_METAPHASE_PLATE_CONGRESSION	0.268543	-0.00124881	2.36269	0.0277954	0.275476	-3.56301
GO_REGULATION_OF_ATTACHMENT_OF_SPINDLE_MICROTUBULES_TO_KINETOCHORE	0.409332	-0.0107124	2.36259	0.0278016	0.275476	-3.5632
GO_TRNA_METABOLIC_PROCESS	0.238456	0.00129517	2.3625	0.0278069	0.275476	-3.56336
GO_GAMMA_DELTA_T_CELL_ACTIVATION	-0.233657	-0.0201529	-2.36101	0.0278949	0.276043	-3.56605
GO_REGULATION_OF_T_HELPER_CELL_DIFFERENTIATION	-0.202385	0.0174097	-2.36059	0.0279194	0.276043	-3.5668
GO_POSITIVE_REGULATION_OF_LEUKOCYTE_CELL_CELL_ADHESION	-0.129578	-0.0048271	-2.35819	0.0280622	0.277181	-3.57114
GO_MITOCHONDRIAL_MEMBRANE_ORGANIZATION	0.158544	-0.00321603	2.35697	0.0281345	0.277595	-3.57333
GO_NUCLEAR_EXPORT	0.213972	0.00682779	2.3559	0.0281982	0.277595	-3.57525
GO_MEDIUM_CHAIN_FATTY_ACID_COA_LIGASE_ACTIVITY	-0.291601	0.00344946	-2.35552	0.0282211	0.277595	-3.57594
GO_POSITIVE_REGULATION_OF_CELL_CELL_ADHESION	-0.126324	-0.00281735	-2.35535	0.028231	0.277595	-3.57624
GO_ANION_TRANSMEMBRANE_TRANSPORT	-0.130703	0.00257312	-2.355	0.0282522	0.277595	-3.57688
GO_POSITIVE_REGULATION_OF_T_HELPER_17_TYPE_IMMUNE_RESPONSE	-0.287152	0.0189061	-2.35459	0.0282767	0.277595	-3.57761
GO_MULTICELLULAR_ORGANISM_GROWTH	-0.143563	-0.00136977	-2.35422	0.0282987	0.277595	-3.57827
GO_MRNA_SPLICE_SITE_SELECTION	0.276812	0.00160078	2.35347	0.0283435	0.277761	-3.57962
GO_CUPROUS_ION_BINDING	-0.226606	0.00319681	-2.35229	0.0284145	0.278183	-3.58174
GO_RESPONSE_TO_ATP	0.25715	0.00121409	2.34981	0.0285641	0.278876	-3.58621
GO_REGULATION_OF_INTERLEUKIN_4_PRODUCTION	-0.268612	-0.020484	-2.3497	0.0285709	0.278876	-3.58641
GO_REFLEX	-0.221727	0.0118887	-2.34912	0.0286056	0.278876	-3.58744
GO_REGULATION_OF_CELL_COMMUNICATION_BY_ELECTRICAL_COUPLING_INVOLVED_IN_CARDIAC_CONDUCTION	-0.280829	0.00133456	-2.34881	0.0286244	0.278876	-3.588
GO_MATURATION_OF_SSU_RRNA_FROM_TRICISTRONIC_RRNA_TRANSCRIPT_SSU_RRNA_5_8S_RRNA_LSU_RRNA_	0.330993	0.00546359	2.3488	0.0286249	0.278876	-3.58802
GO_POSITIVE_REGULATION_OF_METANEPHROS_DEVELOPMENT	0.224812	0.000766164	2.34798	0.0286749	0.279029	-3.5895
GO_GLYCINE_TRANSMEMBRANE_TRANSPORTER_ACTIVITY	-0.282661	-0.0187189	-2.34762	0.0286964	0.279029	-3.59014
GO_ESTABLISHMENT_OF_PROTEIN_LOCALIZATION_TO_VACUOLE	-0.216419	0.0107814	-2.34647	0.0287664	0.279228	-3.59221
GO_NEGATIVE_REGULATION_OF_FIBROBLAST_PROLIFERATION	0.186543	0.0121441	2.34637	0.0287728	0.279228	-3.5924
GO_C2H2_ZINC_FINGER_DOMAIN_BINDING	0.223562	-0.00701627	2.34548	0.0288266	0.279478	-3.59398
GO_POSITIVE_REGULATION_OF_LEUKOCYTE_DIFFERENTIATION	-0.15142	-0.00956573	-2.3444	0.0288928	0.279848	-3.59593
GO_OXIDOREDUCTASE_ACTIVITY_ACTING_ON_THE_ALDEHYDE_OR_OXO_GROUP_OF_DONORS_DISULFIDE_AS_ACCEPTOR	0.378487	0.0172913	2.34376	0.0289319	0.279956	-3.59708
GO_CELL_ACTIVATION_INVOLVED_IN_IMMUNE_RESPONSE	-0.113556	1.12532e-05	-2.34319	0.0289669	0.280023	-3.59811
GO_MANNOSIDASE_ACTIVITY	-0.347563	0.00505385	-2.34188	0.029047	0.280492	-3.60046
GO_ER_MEMBRANE_PROTEIN_COMPLEX	-0.61487	0.0080512	-2.34132	0.0290809	0.280492	-3.60145
GO_MITOTIC_SISTER_CHROMATID_SEGREGATION	0.286619	0.00626244	2.34102	0.0290997	0.280492	-3.60199
GO_CARDIOLIPIN_BINDING	0.337088	-0.00381932	2.34052	0.0291306	0.280519	-3.6029
GO_DNA_APURINIC_OR_APYRIMIDINIC_SITE_ENDONUCLEASE_ACTIVITY	0.369507	0.00236626	2.33889	0.0292309	0.280549	-3.60581
GO_GRANULOCYTE_DIFFERENTIATION	-0.216505	-0.00511859	-2.33872	0.0292413	0.280549	-3.60612
GO_REGULATION_OF_DENDRITIC_CELL_DIFFERENTIATION	-0.302496	0.0175023	-2.3382	0.0292735	0.280549	-3.60705
GO_REGULATION_OF_BILE_ACID_METABOLIC_PROCESS	0.294244	0.00991154	2.33791	0.0292912	0.280549	-3.60756
GO_BENZODIAZEPINE_RECEPTOR_BINDING	0.501211	0.00917448	2.33777	0.0292997	0.280549	-3.60781
GO_ACETYLGLUCOSAMINYLTRANSFERASE_ACTIVITY	-0.132607	-0.0133895	-2.33763	0.0293084	0.280549	-3.60806
GO_REGULATION_OF_CELL_CELL_ADHESION	-0.12132	0.00146228	-2.33728	0.0293304	0.280549	-3.6087
GO_NEGATIVE_REGULATION_OF_FIBROBLAST_GROWTH_FACTOR_RECEPTOR_SIGNALING_PATHWAY	-0.205822	-0.0166402	-2.33642	0.0293837	0.280601	-3.61024
GO_RNA_CAP_BINDING	0.308587	0.00793565	2.33629	0.029392	0.280601	-3.61048
GO_MONOVALENT_INORGANIC_CATION_HOMEOSTASIS	-0.169251	-0.00380017	-2.33467	0.0294921	0.281287	-3.61337
GO_POSITIVE_REGULATION_OF_NATURAL_KILLER_CELL_ACTIVATION	-0.174022	-0.0270017	-2.33416	0.0295243	0.281326	-3.6143
GO_POSITIVE_REGULATION_OF_ENDOTHELIAL_CELL_APOPTOTIC_PROCESS	-0.187586	-0.000307456	-2.33169	0.0296781	0.28245	-3.6187
GO_INSULIN_LIKE_GROWTH_FACTOR_I_BINDING	-0.32469	0.0236594	-2.3311	0.0297155	0.28245	-3.61977
GO_EMBRYONIC_PATTERN_SPECIFICATION	-0.180084	0.0169655	-2.33047	0.0297546	0.28245	-3.62089
GO_MYELOID_LEUKOCYTE_MEDIATED_IMMUNITY	-0.120182	-0.00108072	-2.33013	0.0297762	0.28245	-3.62151
GO_ECTODERMAL_PLACODE_DEVELOPMENT	0.202374	0.00966828	2.32998	0.0297856	0.28245	-3.62177
GO_REGULATION_OF_DOPAMINE_RECEPTOR_SIGNALING_PATHWAY	-0.229126	0.0133233	-2.32956	0.029812	0.28245	-3.62253
GO_T_CELL_ACTIVATION	-0.105471	-0.00119428	-2.32749	0.0299424	0.283417	-3.62623
GO_REGULATION_OF_CHEMOTAXIS	-0.124604	-0.00319311	-2.32634	0.0300151	0.283836	-3.62829
GO_DNA_REPLICATION	0.27337	0.00639895	2.32571	0.0300544	0.283939	-3.6294
GO_INCLUSION_BODY_ASSEMBLY	-0.18855	0.0105544	-2.32427	0.0301463	0.284265	-3.63199
GO_SPHINGOLIPID_TRANSPORTER_ACTIVITY	-0.29667	0.029129	-2.32375	0.0301789	0.284265	-3.6329
GO_NEGATIVE_REGULATION_OF_NEURON_MIGRATION	-0.27369	0.0061326	-2.32364	0.0301862	0.284265	-3.63311
GO_MALE_SEX_DIFFERENTIATION	-0.122009	0.00669785	-2.32287	0.0302353	0.284265	-3.63449
GO_RNA_DESTABILIZATION	0.201647	0.00719812	2.32202	0.030289	0.284265	-3.63599
GO_REGULATION_OF_PHOSPHOLIPASE_C_ACTIVITY	-0.213331	-0.00937893	-2.3217	0.0303096	0.284265	-3.63657
GO_POSITIVE_REGULATION_OF_VIRAL_RELEASE_FROM_HOST_CELL	-0.30424	0.0148239	-2.32129	0.0303356	0.284265	-3.6373
GO_ATPASE_ACTIVITY_COUPLED_TO_TRANSMEMBRANE_MOVEMENT_OF_IONS_ROTATIONAL_MECHANISM	-0.372532	-0.0281311	-2.32106	0.0303502	0.284265	-3.63771
GO_PROTON_TRANSPORTING_ATPASE_ACTIVITY_ROTATIONAL_MECHANISM	-0.372532	-0.0281311	-2.32106	0.0303502	0.284265	-3.63771
GO_ESTROGEN_RECEPTOR_BINDING	0.151794	-0.00452161	2.32016	0.0304081	0.284265	-3.63932
GO_POSITIVE_REGULATION_OF_DNA_TEMPLATED_TRANSCRIPTION_ELONGATION	0.198705	0.0175723	2.31994	0.0304221	0.284265	-3.63971
GO_TRANSMEMBRANE_RECEPTOR_PROTEIN_PHOSPHATASE_ACTIVITY	-0.236737	-0.0131482	-2.31949	0.0304511	0.284265	-3.64052
GO_NEGATIVE_REGULATION_OF_INTERLEUKIN_6_MEDIATED_SIGNALING_PATHWAY	-0.594032	0.0108347	-2.31936	0.030459	0.284265	-3.64074
GO_REGULATION_OF_VIRAL_GENOME_REPLICATION	0.167328	0.00150045	2.31811	0.0305391	0.284647	-3.64297
GO_SPINDLE_ELONGATION	0.411648	0.0296505	2.31757	0.0305742	0.284647	-3.64394
GO_RIBOSOME	0.25078	0.0174619	2.31716	0.0306004	0.284647	-3.64467
GO_DNA_GEOMETRIC_CHANGE	0.271405	0.0213258	2.31675	0.0306266	0.284647	-3.6454
GO_RESPIRATORY_CHAIN_COMPLEX_III	0.469608	0.0171228	2.31651	0.0306425	0.284647	-3.64583
GO_SORTING_ENDOSOME	0.282688	0.0315724	2.31545	0.030711	0.284997	-3.64773
GO_FATTY_ACYL_COA_BINDING	0.230844	-0.00741774	2.31483	0.0307507	0.284997	-3.64882
GO_GOLGI_VESICLE_BUDDING	-0.188721	0.0120135	-2.3146	0.0307658	0.284997	-3.64924
GO_RNA_LOCALIZATION	0.224598	0.000195055	2.31384	0.0308146	0.285074	-3.65058
GO_PLATELET_DENSE_GRANULE	-0.26033	-0.0183766	-2.31342	0.0308419	0.285074	-3.65133
GO_B_CELL_ACTIVATION	-0.117113	0.000114576	-2.31315	0.0308597	0.285074	-3.65182
GO_VESICLE_CARGO_LOADING	-0.317543	0.0217231	-2.31234	0.0309123	0.285296	-3.65327
GO_REGULATION_OF_T_CELL_CYTOKINE_PRODUCTION	-0.176388	0.0246805	-2.3106	0.0310254	0.286042	-3.65636
GO_NEGATIVE_REGULATION_OF_KERATINOCYTE_PROLIFERATION	-0.247201	0.0258965	-2.31022	0.0310504	0.286042	-3.65704
GO_REGULATION_OF_CORTISOL_SECRETION	0.334749	-0.00579276	2.309	0.0311297	0.286387	-3.65921
GO_TRANSFORMING_GROWTH_FACTOR_BETA_RECEPTOR_SIGNALING_PATHWAY	-0.14606	-0.0024244	-2.30877	0.0311453	0.286387	-3.65963
GO_THYROID_HORMONE_GENERATION	0.207925	-0.00608301	2.30709	0.0312549	0.286605	-3.66261
GO_REPLICATION_FORK	0.305102	0.00700976	2.30687	0.0312697	0.286605	-3.66301
GO_REGULATION_OF_T_CIRCLE_FORMATION	0.453165	0.0171767	2.30656	0.0312897	0.286605	-3.66355
GO_NEGATIVE_REGULATION_OF_CELL_MOTILITY	-0.140083	0.000892906	-2.30527	0.0313745	0.286605	-3.66584
GO_CELL_BODY_FIBER	0.294862	0.0157415	2.30513	0.0313841	0.286605	-3.6661
GO_PHOSPHATIDYLINOSITOL_N_ACETYLGLUCOSAMINYLTRANSFERASE_ACTIVITY	0.30776	0.0423978	2.30503	0.0313909	0.286605	-3.66628
GO_LBD_DOMAIN_BINDING	0.35455	-0.00153873	2.30501	0.0313919	0.286605	-3.66631
GO_NEGATIVE_REGULATION_OF_ERBB_SIGNALING_PATHWAY	-0.148864	0.0106002	-2.30486	0.0314016	0.286605	-3.66657
GO_I_SMAD_BINDING	-0.403699	-0.0269672	-2.30425	0.031442	0.286605	-3.66766
GO_NUCLEAR_REPLICATION_FORK	0.330406	0.00605078	2.30342	0.031497	0.286605	-3.66914
GO_NUCLEOBASE_CONTAINING_COMPOUND_TRANSPORT	0.189781	-0.000840304	2.30294	0.0315287	0.286605	-3.67
GO_REGULATION_OF_CELLULAR_KETONE_METABOLIC_PROCESS	0.17205	0.0107856	2.30209	0.0315851	0.286605	-3.67151
GO_VESICLE_COAT	-0.23711	0.0211693	-2.30152	0.0316226	0.286605	-3.67251
GO_REGULATION_OF_MESENCHYMAL_TO_EPITHELIAL_TRANSITION_INVOLVED_IN_METANEPHROS_MORPHOGENESIS	0.322421	0.006889	2.30145	0.0316272	0.286605	-3.67264
GO_NEGATIVE_REGULATION_OF_DEPHOSPHORYLATION	0.129187	-0.00303495	2.30005	0.0317204	0.286605	-3.67513
GO_LAMININ_COMPLEX	-0.341327	0.013416	-2.30002	0.0317223	0.286605	-3.67518
GO_MEIOTIC_SPINDLE_ORGANIZATION	0.321177	-0.00861375	2.29993	0.0317284	0.286605	-3.67534
GO_B_CELL_RECEPTOR_SIGNALING_PATHWAY	-0.173445	-0.00114478	-2.29967	0.0317453	0.286605	-3.67579
GO_NEPHRIC_DUCT_MORPHOGENESIS	-0.264492	0.0175808	-2.29953	0.0317549	0.286605	-3.67605
GO_S_METHYLTRANSFERASE_ACTIVITY	0.277217	0.00930623	2.29887	0.0317988	0.286605	-3.67722
GO_COLLAGEN_BINDING_INVOLVED_IN_CELL_MATRIX_ADHESION	-0.317644	0.000333985	-2.29822	0.0318423	0.286605	-3.67838
GO_TRANSCRIPTION_REGULATOR_RECRUITING_ACTIVITY	0.400618	-0.00293206	2.29704	0.0319209	0.286605	-3.68046
GO_MHC_PROTEIN_BINDING	-0.170352	-0.00491062	-2.29692	0.0319292	0.286605	-3.68068
GO_REGULATION_OF_TRANSCRIPTION_ELONGATION_FROM_RNA_POLYMERASE_II_PROMOTER	0.246466	0.0234946	2.29667	0.0319458	0.286605	-3.68113
GO_NEGATIVE_REGULATION_OF_FATTY_ACID_METABOLIC_PROCESS	0.289081	-0.0066726	2.29622	0.031976	0.286605	-3.68192
GO_DERLIN_1_RETROTRANSLOCATION_COMPLEX	-0.462367	0.000598715	-2.29591	0.0319965	0.286605	-3.68247
GO_MONOCYTE_EXTRAVASATION	-0.318635	0.0285111	-2.29515	0.0320478	0.286605	-3.68382
GO_VIRAL_GENOME_REPLICATION	0.148691	0.00025184	2.29514	0.0320488	0.286605	-3.68385
GO_NEGATIVE_REGULATION_OF_MICROTUBULE_DEPOLYMERIZATION	0.200821	-0.0261183	2.29503	0.0320557	0.286605	-3.68403
GO_POSITIVE_REGULATION_OF_RESPONSE_TO_DNA_DAMAGE_STIMULUS	0.195449	-0.0044716	2.29496	0.0320602	0.286605	-3.68415
GO_INTRACILIARY_TRANSPORT_PARTICLE_B	0.27034	0.0107678	2.2944	0.0320984	0.286605	-3.68516
GO_ATP_DEPENDENT_CHROMATIN_REMODELING	0.276278	0.00511807	2.2942	0.0321119	0.286605	-3.68551
GO_ENDOPLASMIC_RETICULUM_MANNOSE_TRIMMING	-0.308253	0.0156612	-2.29413	0.0321161	0.286605	-3.68563
GO_NEGATIVE_REGULATION_OF_TRANSMEMBRANE_RECEPTOR_PROTEIN_SERINE_THREONINE_KINASE_SIGNALING_PATHWAY	-0.13385	0.00168447	-2.29367	0.0321476	0.28663	-3.68645
GO_NEGATIVE_REGULATION_OF_INFLAMMATORY_RESPONSE_TO_ANTIGENIC_STIMULUS	-0.251641	0.00069297	-2.29323	0.0321768	0.286635	-3.68722
GO_REPLICATION_FORK_ARREST	0.479248	0.0216725	2.29264	0.0322171	0.286658	-3.68828
GO_DNA_DEPENDENT_ATPASE_ACTIVITY	0.310349	0.0130619	2.29234	0.0322369	0.286658	-3.6888
GO_NEGATIVE_REGULATION_OF_TRANSCRIPTION_BY_COMPETITIVE_PROMOTER_BINDING	0.227782	-0.0108334	2.29089	0.0323353	0.287051	-3.69138
GO_PYRIMIDINE_CONTAINING_COMPOUND_SALVAGE	0.286914	0.0257085	2.29084	0.0323385	0.287051	-3.69147
GO_NEGATIVE_REGULATION_OF_HISTONE_DEACETYLATION	-0.40985	0.0109577	-2.29011	0.0323881	0.287149	-3.69276
GO_REGULATION_OF_ISOTYPE_SWITCHING_TO_IGE_ISOTYPES	-0.377012	0.0257438	-2.28983	0.0324071	0.287149	-3.69326
GO_AZUROPHIL_GRANULE	-0.150439	0.0100086	-2.28883	0.032475	0.287223	-3.69503
GO_FIBROBLAST_APOPTOTIC_PROCESS	-0.20301	0.00814554	-2.28868	0.0324854	0.287223	-3.6953
GO_REGULATION_OF_SYNAPTIC_GROWTH_AT_NEUROMUSCULAR_JUNCTION	0.406119	0.00267237	2.28816	0.0325202	0.287223	-3.69621
GO_MITOCHONDRIAL_CALCIUM_ION_TRANSMEMBRANE_TRANSPORT	0.174127	-0.00524986	2.28801	0.0325305	0.287223	-3.69647
GO_PROTEIN_TARGETING_TO_VACUOLE	-0.245181	0.0106518	-2.28702	0.0325983	0.287338	-3.69824
GO_NUCLEOBASE_TRANSMEMBRANE_TRANSPORTER_ACTIVITY	-0.297774	-0.00955895	-2.28698	0.0326011	0.287338	-3.69831
GO_REGULATION_OF_CELLULAR_RESPONSE_TO_HEAT	0.192532	-0.0023561	2.28423	0.0327888	0.287976	-3.70316
GO_POSITIVE_REGULATION_OF_MAMMARY_GLAND_EPITHELIAL_CELL_PROLIFERATION	0.24034	0.0107643	2.28356	0.032835	0.287976	-3.70435
GO_ENVELOPE	0.136566	0.00440162	2.28325	0.0328565	0.287976	-3.70491
GO_REGULATION_OF_ANION_TRANSMEMBRANE_TRANSPORT	-0.168594	0.00583395	-2.28314	0.0328638	0.287976	-3.7051
GO_NCRNA_EXPORT_FROM_NUCLEUS	0.297226	0.0184656	2.28298	0.0328751	0.287976	-3.70539
GO_CELLULAR_RESPONSE_TO_COLD	-0.314981	-0.00594723	-2.28292	0.0328791	0.287976	-3.70549
GO_CHROMOSOME_CONDENSATION	0.313353	0.00559277	2.2825	0.0329082	0.287976	-3.70624
GO_NEGATIVE_REGULATION_OF_ANTIGEN_RECEPTOR_MEDIATED_SIGNALING_PATHWAY	-0.18983	0.00666378	-2.28231	0.0329212	0.287976	-3.70657
GO_NUCLEOLAR_RIBONUCLEASE_P_COMPLEX	0.365437	-0.00158362	2.28213	0.032933	0.287976	-3.70688
GO_DNA_PACKAGING	0.246919	0.00323984	2.28056	0.0330418	0.288675	-3.70966
GO_SECRETORY_VESICLE	-0.1145	-0.00398843	-2.27954	0.0331121	0.289036	-3.71146
GO_APOPTOTIC_CELL_CLEARANCE	-0.176647	0.01624	-2.27866	0.0331733	0.289122	-3.71302
GO_STRUCTURAL_CONSTITUENT_OF_RIBOSOME	0.282153	0.0207101	2.2779	0.0332257	0.289122	-3.71436
GO_RNA_POLYMERASE_II_CTD_HEPTAPEPTIDE_REPEAT_KINASE_ACTIVITY	0.248795	0.020856	2.27773	0.0332375	0.289122	-3.71466
GO_NUCLEAR_ENVELOPE	0.113471	0.0024726	2.27765	0.0332431	0.289122	-3.7148
GO_REGULATION_OF_HISTONE_PHOSPHORYLATION	0.27443	-0.0410669	2.27709	0.0332822	0.289122	-3.71579
GO_ACTOMYOSIN_CONTRACTILE_RING_ORGANIZATION	0.413982	0.0455136	2.2769	0.0332956	0.289122	-3.71613
GO_MYELOID_LEUKOCYTE_ACTIVATION	-0.114346	0.00132012	-2.27627	0.0333391	0.289126	-3.71724
GO_FLOTILLIN_COMPLEX	0.316327	-0.00350055	2.27558	0.033387	0.289126	-3.71845
GO_REGULATION_OF_VASCULAR_WOUND_HEALING	-0.461566	0.0155702	-2.27549	0.0333933	0.289126	-3.71861
GO_PROTEIN_O_LINKED_GLYCOSYLATION	-0.136622	-0.0128284	-2.27523	0.0334119	0.289126	-3.71908
GO_POSITIVE_REGULATION_OF_EXTRINSIC_APOPTOTIC_SIGNALING_PATHWAY_IN_ABSENCE_OF_LIGAND	0.231455	0.001894	2.27478	0.0334432	0.289147	-3.71987
GO_INTRINSIC_COMPONENT_OF_ENDOPLASMIC_RETICULUM_MEMBRANE	-0.168053	-0.0147182	-2.27347	0.0335349	0.289659	-3.72219
GO_CENTRIOLE_CENTRIOLE_COHESION	0.261031	-0.0132038	2.2731	0.0335605	0.289659	-3.72283
GO_REGULATION_OF_CELL_COMMUNICATION_BY_ELECTRICAL_COUPLING	-0.255818	-0.00950898	-2.27258	0.0335967	0.28972	-3.72374
GO_ENTRY_INTO_OTHER_ORGANISM_INVOLVED_IN_SYMBIOTIC_INTERACTION	-0.14154	0.00272229	-2.27211	0.0336299	0.289757	-3.72458
GO_INSEMINATION	0.226325	0.00542339	2.27026	0.0337603	0.290382	-3.72785
GO_NEGATIVE_REGULATION_OF_INTERLEUKIN_6_PRODUCTION	-0.175297	-0.00397879	-2.27002	0.0337769	0.290382	-3.72826
GO_ANAPHASE_PROMOTING_COMPLEX_BINDING	0.418448	0.0376323	2.26984	0.0337897	0.290382	-3.72858
GO_VASCULAR_ASSOCIATED_SMOOTH_MUSCLE_CELL_APOPTOTIC_PROCESS	0.277095	-0.0114448	2.26858	0.0338789	0.290578	-3.73081
GO_REGULATION_OF_ADAPTIVE_IMMUNE_RESPONSE	-0.12116	0.00619206	-2.26844	0.0338885	0.290578	-3.73105
GO_MUSCLE_HYPERTROPHY	-0.117938	0.00158331	-2.26828	0.0338998	0.290578	-3.73133
GO_MITOCHONDRIAL_MATRIX	0.222873	0.0125668	2.26641	0.0340323	0.291463	-3.73462
GO_PYRIMIDINE_NUCLEOSIDE_BIOSYNTHETIC_PROCESS	0.292748	0.0126562	2.2655	0.0340973	0.29177	-3.73624
GO_NEGATIVE_REGULATION_OF_CYTOSOLIC_CALCIUM_ION_CONCENTRATION	0.309751	0.00662025	2.26476	0.0341499	0.29197	-3.73754
GO_POSITIVE_REGULATION_OF_CELLULAR_EXTRAVASATION	-0.193492	0.0153346	-2.26353	0.0342376	0.292099	-3.7397
GO_POSITIVE_REGULATION_OF_DENDRITIC_CELL_CYTOKINE_PRODUCTION	0.340653	-0.0396559	2.26304	0.0342721	0.292099	-3.74055
GO_TRANSCRIPTION_BY_RNA_POLYMERASE_I	0.235457	0.00434313	2.26272	0.0342953	0.292099	-3.74112
GO_DNA_TEMPLATED_TRANSCRIPTION_TERMINATION	0.259676	0.0095177	2.26254	0.0343081	0.292099	-3.74144
GO_TRNA_TRANSCRIPTION	0.368008	0.0153968	2.2623	0.0343251	0.292099	-3.74186
GO_NEGATIVE_REGULATION_OF_NUCLEAR_DIVISION	0.262465	0.0150707	2.26209	0.0343405	0.292099	-3.74224
GO_REGULATION_OF_SKELETAL_MUSCLE_TISSUE_GROWTH	-0.375058	0.0300265	-2.26101	0.0344178	0.292507	-3.74414
GO_HISTONE_DEPHOSPHORYLATION	0.335279	-0.0368909	2.25975	0.0345082	0.29277	-3.74635
GO_RNA_ADENYLYLTRANSFERASE_ACTIVITY	-0.457811	0.0102978	-2.2588	0.0345761	0.29277	-3.74801
GO_HISTONE_H3_K9_TRIMETHYLATION	0.210377	0.0178688	2.25864	0.0345875	0.29277	-3.74829
GO_GROWTH_INVOLVED_IN_HEART_MORPHOGENESIS	0.394409	-0.0253043	2.25799	0.0346348	0.29277	-3.74944
GO_NUCLEOSOME_BINDING	0.234208	0.0105158	2.25745	0.0346739	0.29277	-3.75039
GO_INTRA_GOLGI_VESICLE_MEDIATED_TRANSPORT	-0.311206	0.0252213	-2.25642	0.0347479	0.29277	-3.75219
GO_PLATELET_DERIVED_GROWTH_FACTOR_RECEPTOR_SIGNALING_PATHWAY	-0.186328	0.00267158	-2.25627	0.034759	0.29277	-3.75246
GO_TRANSCRIPTION_INITIATION_FROM_RNA_POLYMERASE_I_PROMOTER	0.256751	-0.0110102	2.25561	0.0348068	0.29277	-3.75362
GO_RESPONSE_TO_HEPARIN	0.342358	-0.00395184	2.25501	0.0348499	0.29277	-3.75467
GO_PHOSPHOLIPASE_A1_ACTIVITY	-0.283163	-0.0575019	-2.25486	0.0348612	0.29277	-3.75494
GO_NEGATIVE_REGULATION_OF_CHROMOSOME_SEGREGATION	0.319342	0.0206743	2.2548	0.0348651	0.29277	-3.75503
GO_NEGATIVE_REGULATION_OF_MRNA_PROCESSING	0.254835	0.00489199	2.25439	0.0348953	0.29277	-3.75576
GO_DUMP_BIOSYNTHETIC_PROCESS	0.341786	-0.0413582	2.25428	0.0349033	0.29277	-3.75596
GO_ER_TO_GOLGI_TRANSPORT_VESICLE_MEMBRANE	-0.239601	0.0113465	-2.25421	0.0349085	0.29277	-3.75608
GO_RNA_DIRECTED_DNA_POLYMERASE_ACTIVITY	0.336392	-0.00294208	2.25349	0.0349605	0.29277	-3.75734
GO_TELOMERASE_ACTIVITY	0.336392	-0.00294208	2.25349	0.0349605	0.29277	-3.75734
GO_REPLISOME	0.330597	0.00831918	2.25328	0.0349756	0.29277	-3.7577
GO_POSITIVE_REGULATION_OF_SPINDLE_CHECKPOINT	0.367073	-0.00260221	2.25327	0.0349765	0.29277	-3.75772
GO_CELLULAR_RESPONSE_TO_COPPER_ION	-0.278325	0.0168217	-2.25159	0.035099	0.29355	-3.76068
GO_REGULATION_OF_PROTEIN_POLYUBIQUITINATION	0.245241	-0.00398506	2.25101	0.0351411	0.293656	-3.76169
GO_MEMBRANE_DEPOLARIZATION_DURING_CARDIAC_MUSCLE_CELL_ACTION_POTENTIAL	-0.169635	0.0110442	-2.24899	0.0352895	0.29447	-3.76524
GO_HISTONE_H4_ACETYLATION	0.194635	-0.00458988	2.24888	0.0352975	0.29447	-3.76543
GO_POSITIVE_REGULATION_OF_MAST_CELL_ACTIVATION_INVOLVED_IN_IMMUNE_RESPONSE	-0.266577	-0.0152869	-2.24749	0.0353992	0.295072	-3.76786
GO_KETONE_CATABOLIC_PROCESS	0.295341	-0.0328282	2.24608	0.0355033	0.295261	-3.77034
GO_HYDROGEN_PEROXIDE_METABOLIC_PROCESS	0.235416	0.00721892	2.24589	0.0355175	0.295261	-3.77067
GO_SPHINGOSINE_1_PHOSPHATE_RECEPTOR_SIGNALING_PATHWAY	0.29201	-0.00785921	2.24588	0.0355178	0.295261	-3.77068
GO_UV_DAMAGE_EXCISION_REPAIR	0.243647	-0.00510637	2.24541	0.0355526	0.295261	-3.7715
GO_POSITIVE_REGULATION_OF_LYMPHOCYTE_MEDIATED_IMMUNITY	-0.149426	0.00421504	-2.24518	0.0355697	0.295261	-3.77191
GO_COMMITMENT_COMPLEX	0.511304	0.0279891	2.24477	0.0355999	0.295266	-3.77262
GO_DEVELOPMENT_OF_PRIMARY_SEXUAL_CHARACTERISTICS	-0.116737	0.00591986	-2.24431	0.0356343	0.295266	-3.77344
GO_LYMPHOCYTE_ACTIVATION	-0.0980461	0.000844693	-2.24397	0.035659	0.295266	-3.77402
GO_DNA_DEPENDENT_DNA_REPLICATION	0.318611	0.00902686	2.24267	0.0357555	0.29582	-3.7763
GO_DENSE_BODY	-0.38118	0.0123626	-2.24	0.0359547	0.297054	-3.78098
GO_POLAR_MICROTUBULE	0.266206	-0.0184324	2.2397	0.0359768	0.297054	-3.7815
GO_SPERMATID_DIFFERENTIATION	0.125351	-0.00636445	2.23947	0.035994	0.297054	-3.7819
GO_AXONEMAL_MICROTUBULE	0.38138	0.0156982	2.23892	0.0360354	0.297114	-3.78287
GO_NUCLEUS_LOCALIZATION	0.227652	0.0135796	2.23841	0.0360735	0.297114	-3.78377
GO_REGULATION_OF_AMINO_ACID_IMPORT_ACROSS_PLASMA_MEMBRANE	-0.341862	-0.010068	-2.23785	0.0361155	0.297114	-3.78474
GO_SPERM_CHROMATIN_CONDENSATION	0.294398	0.0143179	2.23744	0.0361462	0.297114	-3.78546
GO_OXIDOREDUCTASE_ACTIVITY_ACTING_ON_NAD_P_H_QUINONE_OR_SIMILAR_COMPOUND_AS_ACCEPTOR	0.240111	-0.00427399	2.23739	0.03615	0.297114	-3.78555
GO_POSITIVE_REGULATION_OF_GAMMA_DELTA_T_CELL_ACTIVATION	-0.40241	-0.00987933	-2.23678	0.0361958	0.297246	-3.78662
GO_NEGATIVE_REGULATION_OF_T_CELL_MEDIATED_IMMUNITY	-0.224066	0.00637738	-2.23625	0.0362354	0.297309	-3.78754
GO_NEGATIVE_REGULATION_OF_RESPONSE_TO_OXIDATIVE_STRESS	-0.143708	0.00337179	-2.23588	0.0362629	0.297309	-3.78818
GO_NON_RECOMBINATIONAL_REPAIR	0.248734	0.00380916	2.2342	0.0363897	0.298103	-3.79112
GO_LATE_ENDOSOME_LUMEN	-0.27365	-0.0261282	-2.23346	0.0364453	0.298314	-3.7924
GO_COENZYME_BIOSYNTHETIC_PROCESS	0.174581	-0.00641031	2.23288	0.0364891	0.298428	-3.79342
GO_ACTIN_NUCLEATION	-0.158216	0.00529928	-2.23188	0.0365654	0.298807	-3.79517
GO_PEPTIDYL_ARGININE_MODIFICATION	0.211994	0.0131837	2.23059	0.0366632	0.299281	-3.79742
GO_NEGATIVE_REGULATION_OF_PROTEIN_TYROSINE_KINASE_ACTIVITY	-0.177395	-0.000144905	-2.23032	0.0366833	0.299281	-3.79789
GO_NUCLEOSIDE_SALVAGE	0.307909	0.0147986	2.22951	0.0367452	0.299446	-3.7993
GO_REGULATION_OF_SKELETAL_MUSCLE_ACETYLCHOLINE_GATED_CHANNEL_CLUSTERING	0.381165	0.0197247	2.22927	0.0367636	0.299446	-3.79973
GO_CELLULAR_RESPONSE_TO_EXOGENOUS_DSRNA	0.272946	-0.00464435	2.22837	0.0368323	0.299761	-3.8013
GO_ESTABLISHMENT_OR_MAINTENANCE_OF_MONOPOLAR_CELL_POLARITY	0.20609	0.0119501	2.226	0.0370128	0.300982	-3.80541
GO_POSITIVE_REGULATION_OF_SPROUTING_ANGIOGENESIS	-0.16344	0.00950846	-2.22509	0.0370826	0.300982	-3.807
GO_ER_RETENTION_SEQUENCE_BINDING	-0.440848	0.023392	-2.22499	0.0370909	0.300982	-3.80719
GO_RIBOSOMAL_SMALL_SUBUNIT_BIOGENESIS	0.246908	0.000246489	2.22475	0.0371091	0.300982	-3.8076
GO_NUCLEAR_TRANSPORT	0.172645	0.00548528	2.22444	0.037133	0.300982	-3.80814
GO_REGULATION_OF_SENSORY_PERCEPTION	0.152114	0.0240758	2.22393	0.0371721	0.301055	-3.80903
GO_BIOLOGICAL_ADHESION	-0.117449	-0.00240112	-2.22353	0.0372029	0.30106	-3.80973
GO_ACTIVIN_RECEPTOR_BINDING	-0.391901	-0.0229695	-2.21685	0.0377207	0.304959	-3.82136
GO_PEPTIDE_BIOSYNTHETIC_PROCESS	0.171129	0.00671464	2.21605	0.0377826	0.304959	-3.82274
GO_SPINAL_CORD_DEVELOPMENT	0.130824	0.0110092	2.21601	0.0377862	0.304959	-3.82281
GO_DNA_STRAND_ELONGATION_INVOLVED_IN_DNA_REPLICATION	0.440535	-0.0186306	2.21553	0.0378237	0.304959	-3.82365
GO_TUMOR_NECROSIS_FACTOR_BIOSYNTHETIC_PROCESS	-0.264122	-0.00661476	-2.21535	0.0378374	0.304959	-3.82396
GO_PHAGOCYTIC_VESICLE_MEMBRANE	-0.175404	-0.012753	-2.21363	0.0379726	0.30512	-3.82695
GO_CENTROMERE_COMPLEX_ASSEMBLY	0.344364	0.00119833	2.21273	0.0380432	0.30512	-3.82852
GO_DIVALENT_INORGANIC_CATION_TRANSMEMBRANE_TRANSPORTER_ACTIVITY	-0.202935	0.00989865	-2.21264	0.0380497	0.30512	-3.82866
GO_ISG15_PROTEIN_CONJUGATION	0.380616	0.0174616	2.21253	0.0380582	0.30512	-3.82885
GO_NEGATIVE_REGULATION_OF_MRNA_SPLICING_VIA_SPLICEOSOME	0.305254	0.00200285	2.21242	0.0380674	0.30512	-3.82905
GO_DNA_REPAIR	0.208957	0.00480382	2.2122	0.0380842	0.30512	-3.82942
GO_POSITIVE_REGULATION_OF_ACTIN_NUCLEATION	-0.239283	0.00312771	-2.21211	0.0380913	0.30512	-3.82958
GO_SPLICEOSOMAL_COMPLEX_ASSEMBLY	0.227342	-0.00608393	2.2116	0.038132	0.30512	-3.83048
GO_IRON_ION_TRANSPORT	-0.195575	-0.00325543	-2.21159	0.0381324	0.30512	-3.83048
GO_INTRINSIC_COMPONENT_OF_GOLGI_MEMBRANE	-0.181949	-0.0176031	-2.20925	0.0383175	0.306058	-3.83456
GO_REGULATION_OF_MAINTENANCE_OF_SISTER_CHROMATID_COHESION	-0.296969	0.0162891	-2.20898	0.0383386	0.306058	-3.83502
GO_REGULATION_OF_B_CELL_MEDIATED_IMMUNITY	-0.138883	-0.00391726	-2.20894	0.0383415	0.306058	-3.83508
GO_EPITHELIAL_CILIUM_MOVEMENT	0.193815	0.000751748	2.20795	0.0384199	0.306438	-3.8368
GO_CATALYTIC_STEP_2_SPLICEOSOME	0.280066	0.0032144	2.2072	0.0384796	0.306615	-3.8381
GO_SCAFFOLD_PROTEIN_BINDING	0.122319	-0.00240483	2.20656	0.0385302	0.306615	-3.83921
GO_LEUKOTRIENE_METABOLIC_PROCESS	-0.274442	-0.0363137	-2.20622	0.0385573	0.306615	-3.8398
GO_HISTONE_PHOSPHORYLATION	0.231972	-0.0181393	2.20574	0.0385955	0.306615	-3.84063
GO_HISTONE_H4_K20_TRIMETHYLATION	0.399821	-0.00332887	2.20574	0.0385955	0.306615	-3.84063
GO_GLYCOLYTIC_PROCESS	0.170058	0.00557542	2.20349	0.0387754	0.307422	-3.84454
GO_GALACTOSYLTRANSFERASE_ACTIVITY	-0.164101	0.00101536	-2.20329	0.0387914	0.307422	-3.84489
GO_NATURAL_KILLER_CELL_DEGRANULATION	-0.341082	-0.00502794	-2.20306	0.0388094	0.307422	-3.84528
GO_VASCULAR_ASSOCIATED_SMOOTH_MUSCLE_CELL_MIGRATION	-0.20095	0.0130888	-2.20293	0.0388203	0.307422	-3.84551
GO_GOLGI_CIS_CISTERNA	-0.294189	-0.0204095	-2.20106	0.0389702	0.308365	-3.84875
GO_SPERMATID_NUCLEUS_DIFFERENTIATION	0.223605	0.000549821	2.20004	0.0390521	0.30874	-3.85051
GO_ZYMOGEN_INHIBITION	-0.247215	-0.0176604	-2.1997	0.0390794	0.30874	-3.8511
GO_TRANSEPITHELIAL_TRANSPORT	-0.310568	0.000648466	-2.19825	0.0391965	0.30942	-3.85361
GO_BLOOD_VESSEL_ENDOTHELIAL_CELL_PROLIFERATION_INVOLVED_IN_SPROUTING_ANGIOGENESIS	-0.23935	0.0106045	-2.19766	0.0392436	0.309547	-3.85462
GO_RESPONSE_TO_TRANSFORMING_GROWTH_FACTOR_BETA	-0.122073	-0.00136177	-2.1961	0.0393703	0.310301	-3.85733
GO_REGULATION_OF_RESPONSE_TO_TUMOR_CELL	-0.310194	-0.0133604	-2.1955	0.0394188	0.310438	-3.85836
GO_VASCULAR_ENDOTHELIAL_GROWTH_FACTOR_SIGNALING_PATHWAY	-0.201859	-0.0102604	-2.19461	0.0394913	0.310664	-3.8599
GO_REGULATION_OF_ENDOSOME_SIZE	-0.257084	-0.001171	-2.19438	0.0395097	0.310664	-3.86029
GO_NEGATIVE_REGULATION_OF_CHEMOKINE_MEDIATED_SIGNALING_PATHWAY	0.256921	0.00935047	2.19373	0.0395628	0.310837	-3.86142
GO_RNA_3_END_PROCESSING	0.212998	0.00730027	2.1926	0.0396544	0.311312	-3.86336
GO_CATALYTIC_ACTIVITY_ACTING_ON_A_GLYCOPROTEIN	-0.258888	-0.023504	-2.19136	0.039756	0.311763	-3.86551
GO_VOLTAGE_GATED_ANION_CHANNEL_ACTIVITY	-0.17932	0.0109121	-2.19065	0.039814	0.311763	-3.86674
GO_POSITIVE_REGULATION_OF_HYPERSENSITIVITY	-0.308128	0.0157713	-2.19059	0.0398194	0.311763	-3.86685
GO_PERK_MEDIATED_UNFOLDED_PROTEIN_RESPONSE	-0.199107	-0.0222078	-2.19035	0.0398383	0.311763	-3.86725
GO_SMOOTH_ENDOPLASMIC_RETICULUM_MEMBRANE	-0.300374	0.00184569	-2.18999	0.039868	0.311763	-3.86787
GO_PROTEIN_OXIDATION	-0.223747	-0.00710722	-2.18958	0.0399016	0.311782	-3.86858
GO_NEGATIVE_REGULATION_OF_BICELLULAR_TIGHT_JUNCTION_ASSEMBLY	0.374029	0.016585	2.18873	0.0399713	0.311842	-3.87004
GO_NEGATIVE_REGULATION_OF_PROTEIN_KINASE_ACTIVITY_BY_REGULATION_OF_PROTEIN_PHOSPHORYLATION	0.228238	0.00661171	2.18873	0.0399717	0.311842	-3.87005
GO_POSITIVE_REGULATION_OF_BMP_SIGNALING_PATHWAY	-0.186474	-0.000592144	-2.18831	0.0400061	0.311866	-3.87077
GO_UBIQUITIN_LIKE_MODIFIER_ACTIVATING_ENZYME_ACTIVITY	0.380968	0.0112478	2.18738	0.0400825	0.312218	-3.87238
GO_CHROMATIN_ASSEMBLY_OR_DISASSEMBLY	0.221976	0.0056675	2.1869	0.0401224	0.312286	-3.87321
GO_SNAP_RECEPTOR_ACTIVITY	-0.246131	0.0194932	-2.18568	0.0402232	0.312826	-3.87531
GO_INTRAMOLECULAR_OXIDOREDUCTASE_ACTIVITY_INTERCONVERTING_ALDOSES_AND_KETOSES	0.284986	0.0254393	2.18496	0.0402824	0.31292	-3.87655
GO_NUCLEAR_DNA_REPLICATION	0.331595	-0.00487978	2.18477	0.0402979	0.31292	-3.87687
GO_NEGATIVE_REGULATION_OF_INTERLEUKIN_1_SECRETION	-0.256223	0.00481359	-2.18268	0.0404717	0.313867	-3.88048
GO_U2_TYPE_CATALYTIC_STEP_2_SPLICEOSOME	0.280164	-0.0101394	2.18148	0.0405713	0.313867	-3.88254
GO_POSITIVE_REGULATION_OF_DNA_REPAIR	0.199029	0.00281225	2.18144	0.0405752	0.313867	-3.88262
GO_CYTOKINE_RECEPTOR_BINDING	-0.11241	-0.00807629	-2.18141	0.0405775	0.313867	-3.88267
GO_NEGATIVE_REGULATION_OF_ACTIVIN_RECEPTOR_SIGNALING_PATHWAY	-0.256856	-0.031392	-2.18129	0.0405874	0.313867	-3.88288
GO_NEGATIVE_REGULATION_OF_CYTOKINE_PRODUCTION	-0.117746	-0.00302058	-2.18104	0.0406085	0.313867	-3.88331
GO_REGULATION_OF_CAMP_MEDIATED_SIGNALING	-0.172167	0.00259745	-2.18031	0.0406692	0.314093	-3.88456
GO_CLATHRIN_LIGHT_CHAIN_BINDING	-0.311434	0.057562	-2.17645	0.0409923	0.316344	-3.8912
GO_NEGATIVE_REGULATION_OF_SYNAPTIC_TRANSMISSION	-0.147271	0.00748713	-2.17556	0.0410677	0.316681	-3.89274
GO_SMAD_PROTEIN_SIGNAL_TRANSDUCTION	-0.140555	0.0137438	-2.17507	0.041109	0.316755	-3.89358
GO_ATTACHMENT_OF_MITOTIC_SPINDLE_MICROTUBULES_TO_KINETOCHORE	0.346873	-0.00667719	2.17347	0.0412434	0.317486	-3.89632
GO_MITOCHONDRIAL_ENVELOPE	0.148053	0.00796727	2.17319	0.0412674	0.317486	-3.8968
GO_OXIDOREDUCTASE_ACTIVITY_ACTING_ON_THE_CH_CH_GROUP_OF_DONORS_OXYGEN_AS_ACCEPTOR	0.345755	-0.0108142	2.17264	0.0413142	0.317548	-3.89775
GO_OXIDOREDUCTASE_ACTIVITY_ACTING_ON_THE_CH_CH_GROUP_OF_DONORS_QUINONE_OR_RELATED_COMPOUND_AS_ACCEPTOR	0.36794	0.0534901	2.17212	0.0413577	0.317548	-3.89863
GO_POSITIVE_REGULATION_OF_RESPONSE_TO_TUMOR_CELL	-0.344594	0.00726546	-2.17186	0.0413803	0.317548	-3.89909
GO_HISTONE_H3_K4_DEMETHYLATION_TRIMETHYL_H3_K4_SPECIFIC	-0.400614	-0.0321576	-2.17129	0.0414285	0.317548	-3.90007
GO_REGULATION_OF_INFLAMMATORY_RESPONSE_TO_ANTIGENIC_STIMULUS	-0.214236	-0.00743488	-2.17122	0.0414345	0.317548	-3.90019
GO_TRANS_SYNAPTIC_SIGNALING_BY_TRANS_SYNAPTIC_COMPLEX	-0.268686	-0.034434	-2.16999	0.0415394	0.3176	-3.90231
GO_SPERMATOGENESIS_EXCHANGE_OF_CHROMOSOMAL_PROTEINS	0.288047	0.0135396	2.16958	0.0415736	0.3176	-3.903
GO_MACROPHAGE_ACTIVATION	-0.134808	-0.0115268	-2.16945	0.0415851	0.3176	-3.90323
GO_REGULATION_OF_CELL_MATURATION	0.22681	0.00887792	2.16943	0.0415864	0.3176	-3.90325
GO_RESPONSE_TO_POTASSIUM_ION	-0.239772	-0.00121808	-2.16927	0.0416003	0.3176	-3.90353
GO_OMEGA_HYDROXYLASE_P450_PATHWAY	-0.289216	0.00243581	-2.16865	0.0416535	0.317763	-3.9046
GO_UDP_N_ACETYLGLUCOSAMINE_METABOLIC_PROCESS	-0.398742	-0.00237679	-2.16815	0.0416962	0.317846	-3.90546
GO_RESPONSE_TO_GRAVITY	-0.293167	0.0282714	-2.16596	0.0418829	0.319026	-3.9092
GO_NEGATIVE_REGULATION_OF_INTERLEUKIN_1_PRODUCTION	-0.175833	0.000686613	-2.16422	0.042033	0.319925	-3.9122
GO_POSITIVE_REGULATION_OF_B_CELL_PROLIFERATION	-0.185403	-0.00105784	-2.16255	0.0421766	0.320713	-3.91505
GO_AMMONIA_LYASE_ACTIVITY	-0.325552	-5.56937e-05	-2.16223	0.0422045	0.320713	-3.91561
GO_IMPORT_INTO_NUCLEUS	0.162114	0.00976144	2.16132	0.042283	0.320713	-3.91716
GO_TRANSFERASE_ACTIVITY_TRANSFERRING_ONE_CARBON_GROUPS	0.150432	-0.000301689	2.16088	0.0423212	0.320713	-3.91792
GO_NEGATIVE_REGULATION_OF_CHEMOTAXIS	-0.142355	0.00551124	-2.16074	0.0423334	0.320713	-3.91816
GO_ANTIGEN_PROCESSING_AND_PRESENTATION_ENDOGENOUS_LIPID_ANTIGEN_VIA_MHC_CLASS_IB	0.368564	-0.0171186	2.16041	0.0423613	0.320713	-3.91871
GO_LIPID_ANTIGEN_BINDING	0.368564	-0.0171186	2.16041	0.0423613	0.320713	-3.91871
GO_POSITIVE_REGULATION_OF_DOPAMINE_RECEPTOR_SIGNALING_PATHWAY	-0.355723	-0.000463077	-2.15864	0.0425154	0.321636	-3.92175
GO_CELL_CELL_ADHESION_VIA_PLASMA_MEMBRANE_ADHESION_MOLECULES	-0.129433	-0.00413785	-2.15744	0.0426198	0.322181	-3.9238
GO_COMMON_PARTNER_SMAD_PROTEIN_PHOSPHORYLATION	-0.439107	-0.0114224	-2.15603	0.0427422	0.322862	-3.9262
GO_PHOTORECEPTOR_RIBBON_SYNAPSE	0.357022	0.00636729	2.15531	0.0428052	0.323094	-3.92744
GO_PROTEIN_PHOSPHATASE_TYPE_2A_COMPLEX	0.252889	0.00973786	2.15399	0.0429213	0.323597	-3.9297
GO_NEGATIVE_REGULATION_OF_LYMPHOCYTE_ACTIVATION	-0.165021	-0.00458814	-2.15381	0.0429367	0.323597	-3.93
GO_REGULATION_OF_UBIQUITIN_PROTEIN_LIGASE_ACTIVITY	0.271893	0.0277083	2.14974	0.0432954	0.326054	-3.93696
GO_REGULATION_OF_HISTONE_H3_K4_METHYLATION	0.231715	-0.0107917	2.14863	0.0433931	0.326401	-3.93884
GO_TRIGEMINAL_NERVE_MORPHOGENESIS	-0.319643	-0.0158937	-2.14835	0.0434181	0.326401	-3.93933
GO_RENAL_VESICLE_DEVELOPMENT	0.190405	-0.00432314	2.14811	0.0434396	0.326401	-3.93974
GO_MODULATION_OF_AGE_RELATED_BEHAVIORAL_DECLINE	-0.312639	0.0256416	-2.14752	0.043492	0.326549	-3.94075
GO_PHOSPHATIDYLGLYCEROL_BINDING	0.282242	0.010079	2.14695	0.0435423	0.326682	-3.94171
GO_HELICASE_ACTIVITY	0.238186	0.00481636	2.14612	0.0436158	0.326988	-3.94312
GO_NEUTROPHIL_MEDIATED_KILLING_OF_GRAM_NEGATIVE_BACTERIUM	-0.369855	-0.0140669	-2.14545	0.0436757	0.327191	-3.94427
GO_NUCLEOSOME_ORGANIZATION	0.22728	0.00496555	2.14445	0.0437649	0.327387	-3.94597
GO_SHORT_TERM_MEMORY	-0.302092	0.0205533	-2.14442	0.0437674	0.327387	-3.94602
GO_PYRIMIDINE_NUCLEOTIDE_BIOSYNTHETIC_PROCESS	0.166275	0.00267039	2.14401	0.0438046	0.327419	-3.94673
GO_RESPONSE_TO_ACIDIC_PH	-0.232415	0.0128616	-2.14315	0.043881	0.327745	-3.94819
GO_PYRIMIDINE_RIBONUCLEOTIDE_BIOSYNTHETIC_PROCESS	0.229062	0.0250684	2.14247	0.0439421	0.327956	-3.94935
GO_POSITIVE_REGULATION_OF_CELL_ADHESION	-0.100949	0.00202447	-2.14191	0.0439926	0.327979	-3.95031
GO_NOREPINEPHRINE_SECRETION	0.223959	0.000531578	2.1417	0.0440108	0.327979	-3.95066
GO_PEPTIDYL_LYSINE_DIMETHYLATION	0.244512	-0.0129602	2.1405	0.0441191	0.328377	-3.95271
GO_N_TERMINAL_PROTEIN_LIPIDATION	0.314215	0.024761	2.13959	0.0442006	0.328377	-3.95425
GO_NUCLEAR_PERIPHERY	0.18568	-0.00324772	2.13945	0.0442136	0.328377	-3.9545
GO_OPTIC_NERVE_DEVELOPMENT	0.26989	-0.0143541	2.13914	0.0442412	0.328377	-3.95502
GO_T_HELPER_17_TYPE_IMMUNE_RESPONSE	-0.19791	0.0095813	-2.1391	0.0442446	0.328377	-3.95508
GO_OXIDOREDUCTASE_ACTIVITY_ACTING_ON_NAD_P_H	0.186998	-0.00803556	2.13891	0.0442615	0.328377	-3.9554
GO_MLL1_2_COMPLEX	0.224318	-0.0053421	2.13735	0.0444024	0.328717	-3.95806
GO_NEGATIVE_REGULATION_OF_METAPHASE_ANAPHASE_TRANSITION_OF_CELL_CYCLE	0.309856	0.0204258	2.1373	0.044407	0.328717	-3.95814
GO_SKELETAL_MUSCLE_TISSUE_GROWTH	-0.291625	0.0436962	-2.13698	0.0444357	0.328717	-3.95868
GO_MODIFIED_AMINO_ACID_TRANSMEMBRANE_TRANSPORTER_ACTIVITY	-0.251934	-0.0218136	-2.13695	0.0444391	0.328717	-3.95875
GO_SPECTRIN_ASSOCIATED_CYTOSKELETON	-0.317909	-0.0264167	-2.13626	0.0445011	0.328732	-3.95991
GO_NEGATIVE_REGULATION_OF_INSULIN_SECRETION	0.18447	-0.00644966	2.13618	0.0445082	0.328732	-3.96004
GO_MHC_CLASS_I_PROTEIN_BINDING	-0.195984	0.013326	-2.13539	0.0445806	0.328732	-3.9614
GO_NUCLEOSIDE_MONOPHOSPHATE_BIOSYNTHETIC_PROCESS	0.235657	0.0199631	2.13511	0.0446058	0.328732	-3.96187
GO_COFACTOR_BINDING	0.140725	-0.00465521	2.13492	0.0446225	0.328732	-3.96219
GO_CELLULAR_RESPONSE_TO_PROSTAGLANDIN_E_STIMULUS	-0.208697	-0.0164877	-2.13453	0.0446581	0.328732	-3.96285
GO_90S_PRERIBOSOME	0.330301	0.00477392	2.13439	0.0446714	0.328732	-3.9631
GO_DNA_REPLICATION_FACTOR_A_COMPLEX	0.259768	0.0261591	2.13317	0.044782	0.329127	-3.96516
GO_MAST_CELL_MIGRATION	0.274008	-0.0106783	2.13307	0.044791	0.329127	-3.96533
GO_MICROTUBULE_ASSOCIATED_COMPLEX	0.130964	-0.000526114	2.13245	0.0448475	0.329233	-3.96639
GO_SM_LIKE_PROTEIN_FAMILY_COMPLEX	0.247268	-0.00430945	2.13207	0.0448825	0.329233	-3.96704
GO_NEGATIVE_REGULATION_OF_CHROMOSOME_ORGANIZATION	0.225331	0.0165148	2.13174	0.0449126	0.329233	-3.9676
GO_CYTOPLASMIC_MICROTUBULE	0.174485	-0.00819154	2.13147	0.0449374	0.329233	-3.96806
GO_NEGATIVE_REGULATION_OF_VASCULAR_ENDOTHELIAL_CELL_PROLIFERATION	-0.346218	-0.0242569	-2.13101	0.0449787	0.329294	-3.96882
GO_ALPHA_N_ACETYLNEURAMINATE_ALPHA_2_8_SIALYLTRANSFERASE_ACTIVITY	-0.328003	-0.0239129	-2.13008	0.0450642	0.329679	-3.97041
GO_ACYLGLYCEROL_LIPASE_ACTIVITY	-0.278008	-0.00511137	-2.1281	0.0452456	0.330554	-3.97376
GO_CIS_GOLGI_NETWORK	-0.204556	-0.0111495	-2.12806	0.0452501	0.330554	-3.97384
GO_DNA_DEPENDENT_DNA_REPLICATION_MAINTENANCE_OF_FIDELITY	0.29704	0.0134186	2.12709	0.0453395	0.330935	-3.97549
GO_POSITIVE_REGULATION_OF_PHOSPHATASE_ACTIVITY	-0.197496	-0.00227543	-2.12644	0.0453993	0.330935	-3.97659
GO_PROTEIN_DNA_COMPLEX_SUBUNIT_ORGANIZATION	0.192235	0.00479334	2.12613	0.0454275	0.330935	-3.97711
GO_DNA_REPLICATION_DEPENDENT_NUCLEOSOME_ORGANIZATION	0.494815	-0.00238974	2.12605	0.0454348	0.330935	-3.97724
GO_POSITIVE_REGULATION_OF_SKELETAL_MUSCLE_CELL_DIFFERENTIATION	-0.256627	0.014622	-2.1255	0.045486	0.331066	-3.97818
GO_GLOMERULAR_EPITHELIAL_CELL_DIFFERENTIATION	-0.21271	-0.0197463	-2.12393	0.0456308	0.331878	-3.98083
GO_LACTATE_DEHYDROGENASE_ACTIVITY	0.295327	0.00518455	2.12345	0.0456755	0.33194	-3.98165
GO_REGULATION_OF_POSTSYNAPTIC_NEUROTRANSMITTER_RECEPTOR_ACTIVITY	0.252772	0.000532747	2.12312	0.0457058	0.33194	-3.9822
GO_NEGATIVE_REGULATION_OF_MEMBRANE_PERMEABILITY	-0.281646	0.0289538	-2.12273	0.0457424	0.331965	-3.98287
GO_AORTIC_VALVE_DEVELOPMENT	-0.209298	0.00134992	-2.12231	0.0457814	0.332007	-3.98358
GO_POLYPEPTIDE_N_ACETYLGALACTOSAMINYLTRANSFERASE_ACTIVITY	-0.231264	0.00822465	-2.11969	0.0460252	0.333348	-3.98801
GO_RESPONSE_TO_NITRIC_OXIDE	0.24317	-0.0084111	2.11928	0.0460634	0.333348	-3.9887
GO_NEGATIVE_REGULATION_OF_ENDOTHELIAL_CELL_DIFFERENTIATION	-0.278146	0.0123351	-2.11925	0.0460665	0.333348	-3.98876
GO_PHOSPHOLIPID_TRANSPORTER_ACTIVITY	-0.146859	-0.00464494	-2.11848	0.0461384	0.333454	-3.99006
GO_WNT_SIGNALING_PATHWAY_INVOLVED_IN_MIDBRAIN_DOPAMINERGIC_NEURON_DIFFERENTIATION	-0.280728	0.0171663	-2.11757	0.0462238	0.333454	-3.9916
GO_REGULATION_OF_HISTONE_H3_K27_METHYLATION	0.197021	0.00444746	2.11754	0.0462269	0.333454	-3.99166
GO_CHROMOSOME_MOVEMENT_TOWARDS_SPINDLE_POLE	0.363784	0.0125975	2.11719	0.0462596	0.333454	-3.99225
GO_NEGATIVE_REGULATION_OF_CD4_POSITIVE_ALPHA_BETA_T_CELL_DIFFERENTIATION	-0.233096	-0.00681347	-2.11719	0.0462597	0.333454	-3.99225
GO_CONDENSED_CHROMOSOME	0.249718	0.00942183	2.11648	0.046326	0.333454	-3.99344
GO_REGULATION_OF_ACROSOME_REACTION	-0.264094	0.00577829	-2.11648	0.0463264	0.333454	-3.99345
GO_SALIVARY_GLAND_DEVELOPMENT	-0.170711	0.00807262	-2.11622	0.0463508	0.333454	-3.99389
GO_CYTIDINE_DEAMINASE_ACTIVITY	0.305341	-0.0353782	2.11589	0.0463817	0.333454	-3.99444
GO_REGULATION_OF_PROTEIN_TYROSINE_KINASE_ACTIVITY	-0.111148	0.00354923	-2.11498	0.0464672	0.333576	-3.99598
GO_CELLULAR_TRANSITION_METAL_ION_HOMEOSTASIS	-0.137776	-0.00892467	-2.11491	0.0464737	0.333576	-3.9961
GO_T_CELL_MEDIATED_CYTOTOXICITY	-0.173756	-0.00670418	-2.11464	0.0464989	0.333576	-3.99655
GO_CHROMOSOME_ORGANIZATION	0.174594	0.000403966	2.11341	0.0466148	0.334047	-3.99862
GO_HISTONE_BINDING	0.156491	0.00506211	2.11323	0.0466325	0.334047	-3.99894
GO_SEGMENTATION	-0.109463	0.00602751	-2.11266	0.0466864	0.334047	-3.9999
GO_SMALL_RIBOSOMAL_SUBUNIT	0.23819	-0.00285515	2.11217	0.0467329	0.334047	-4.00073
GO_CHROMATIN_SILENCING_AT_TELOMERE	0.342341	-0.013747	2.11185	0.0467632	0.334047	-4.00127
GO_REGULATION_OF_HUMORAL_IMMUNE_RESPONSE	-0.200098	-0.014679	-2.11151	0.0467952	0.334047	-4.00184
GO_POSITIVE_REGULATION_OF_TRANSCRIPTION_FROM_RNA_POLYMERASE_II_PROMOTER_IN_RESPONSE_TO_OXIDATIVE_STRESS	-0.31603	-0.0258879	-2.11147	0.0467987	0.334047	-4.0019
GO_REGULATION_OF_CARDIAC_EPITHELIAL_TO_MESENCHYMAL_TRANSITION	-0.346061	-0.0182999	-2.10887	0.0470458	0.335571	-4.00629
GO_NCRNA_METABOLIC_PROCESS	0.214366	0.00841649	2.10776	0.0471517	0.336075	-4.00816
GO_HEART_VALVE_DEVELOPMENT	-0.187391	0.000643094	-2.10742	0.0471837	0.336075	-4.00873
GO_POSITIVE_REGULATION_OF_VIRAL_ENTRY_INTO_HOST_CELL	-0.271151	-0.01039	-2.10598	0.0473223	0.336821	-4.01117
GO_POSITIVE_REGULATION_OF_NON_CANONICAL_WNT_SIGNALING_PATHWAY	0.232629	-0.0271307	2.10523	0.0473936	0.3369	-4.01242
GO_LEUKOCYTE_PROLIFERATION	-0.114973	-0.00361544	-2.10505	0.0474108	0.3369	-4.01272
GO_NEGATIVE_REGULATION_OF_CELLULAR_PROTEIN_CATABOLIC_PROCESS	-0.131223	0.00880233	-2.10467	0.0474475	0.3369	-4.01337
GO_LATERAL_ELEMENT	0.288563	-0.0151348	2.10445	0.0474682	0.3369	-4.01373
GO_POSITIVE_REGULATION_OF_RNA_SPLICING	0.194312	0.0265846	2.10326	0.0475827	0.336969	-4.01574
GO_PURINE_NUCLEOSIDE_MONOPHOSPHATE_BIOSYNTHETIC_PROCESS	0.315357	0.0703942	2.10323	0.0475859	0.336969	-4.01579
GO_RIBOSOME_ASSEMBLY	0.221095	0.00683085	2.10273	0.0476337	0.336969	-4.01663
GO_REGULATION_OF_BMP_SIGNALING_PATHWAY	-0.165576	-0.00829478	-2.10237	0.0476686	0.336969	-4.01724
GO_REGULATION_OF_MEIOTIC_CELL_CYCLE	0.157515	-0.00623249	2.10203	0.0477017	0.336969	-4.01782
GO_SUGAR_MEDIATED_SIGNALING_PATHWAY	0.294141	-0.0174226	2.10132	0.0477704	0.336969	-4.01902
GO_PYRIMIDINE_RIBONUCLEOSIDE_CATABOLIC_PROCESS	0.295615	-0.0393061	2.10089	0.0478113	0.336969	-4.01973
GO_DIAPHRAGM_DEVELOPMENT	-0.298801	-0.0225799	-2.09961	0.0479352	0.336969	-4.02188
GO_POSITIVE_REGULATION_OF_TUMOR_NECROSIS_FACTOR_BIOSYNTHETIC_PROCESS	-0.296409	0.00183646	-2.09957	0.0479389	0.336969	-4.02195
GO_ADAPTIVE_IMMUNE_RESPONSE	-0.103885	-0.000322674	-2.09904	0.0479904	0.336969	-4.02284
GO_CYTIDINE_TO_URIDINE_EDITING	0.282051	-0.0246183	2.09883	0.0480105	0.336969	-4.02319
GO_BIOACTIVE_LIPID_RECEPTOR_ACTIVITY	0.258936	-0.0235631	2.0986	0.0480332	0.336969	-4.02358
GO_REGULATION_OF_STORE_OPERATED_CALCIUM_CHANNEL_ACTIVITY	-0.356135	-0.0133101	-2.09836	0.048057	0.336969	-4.02399
GO_MECHANOSENSITIVE_ION_CHANNEL_ACTIVITY	-0.199666	0.00538307	-2.09833	0.0480598	0.336969	-4.02404
GO_NEGATIVE_CHEMOTAXIS	-0.138953	-3.32758e-05	-2.09822	0.0480697	0.336969	-4.02421
GO_AMIDE_BIOSYNTHETIC_PROCESS	0.14211	0.00644589	2.09818	0.0480742	0.336969	-4.02429
GO_ER_OVERLOAD_RESPONSE	0.217861	-0.00104147	2.09804	0.0480874	0.336969	-4.02452
GO_RACEMASE_AND_EPIMERASE_ACTIVITY	0.159549	-0.028597	2.09759	0.0481314	0.336969	-4.02528
GO_LYSOSOMAL_LUMEN	-0.282868	-0.0230376	-2.09704	0.0481849	0.336969	-4.02621
GO_UBIQUITIN_DEPENDENT_ENDOCYTOSIS	0.324463	-0.0188986	2.09692	0.0481968	0.336969	-4.02641
GO_SMALL_PROTEIN_ACTIVATING_ENZYME_BINDING	0.388287	0.046486	2.0958	0.0483054	0.336969	-4.02828
GO_CALCIUM_DEPENDENT_CELL_CELL_ADHESION_VIA_PLASMA_MEMBRANE_CELL_ADHESION_MOLECULES	-0.157266	0.00519789	-2.09539	0.0483459	0.336969	-4.02898
GO_ENDOTHELIAL_CELL_FATE_COMMITMENT	0.347744	-0.00386284	2.09531	0.0483532	0.336969	-4.02911
GO_APICAL_PROTEIN_LOCALIZATION	-0.214725	0.00192209	-2.09465	0.0484182	0.336969	-4.03022
GO_PHOSPHATIDYLINOSITOL_BISPHOSPHATE_PHOSPHATASE_ACTIVITY	-0.174855	-0.00181474	-2.09428	0.0484539	0.336969	-4.03084
GO_SINGLE_BASE_INSERTION_OR_DELETION_BINDING	0.487454	-0.0406299	2.0942	0.048462	0.336969	-4.03097
GO_SINGLE_THYMINE_INSERTION_BINDING	0.487454	-0.0406299	2.0942	0.048462	0.336969	-4.03097
GO_CHROMOSOME_LOCALIZATION	0.226662	-0.00423078	2.09395	0.048486	0.336969	-4.03139
GO_REGULATION_OF_OSTEOCLAST_DEVELOPMENT	-0.221321	-0.0146568	-2.09349	0.0485314	0.336969	-4.03217
GO_PROTEIN_LOCALIZATION_TO_EXTRACELLULAR_REGION	0.368503	0.0234405	2.09327	0.0485529	0.336969	-4.03253
GO_POSTSYNAPTIC_SPECIALIZATION_INTRACELLULAR_COMPONENT	0.201803	-0.0298315	2.09321	0.0485591	0.336969	-4.03264
GO_SENSORY_PERCEPTION_OF_PAIN	0.102202	0.0109294	2.0932	0.0485596	0.336969	-4.03265
GO_AMINO_ACID_SODIUM_SYMPORTER_ACTIVITY	-0.232949	-0.0177996	-2.09288	0.0485915	0.336969	-4.03319
GO_NADPH_BINDING	0.273779	0.00950097	2.09176	0.0487013	0.337168	-4.03507
GO_LUBAC_COMPLEX	0.376758	0.00609937	2.09171	0.0487065	0.337168	-4.03516
GO_NEGATIVE_REGULATION_OF_AMYLOID_PRECURSOR_PROTEIN_BIOSYNTHETIC_PROCESS	0.294816	0.0361213	2.09138	0.0487387	0.337168	-4.03571
GO_DOUBLE_STRAND_BREAK_REPAIR_VIA_BREAK_INDUCED_REPLICATION	0.469163	0.00416715	2.09121	0.0487553	0.337168	-4.03599
GO_PEPTIDYL_LYSINE_METHYLATION	0.168455	-0.00195327	2.09003	0.0488712	0.337735	-4.03797
GO_LIPOPROTEIN_PARTICLE_RECEPTOR_BINDING	-0.219956	-0.0104378	-2.08824	0.0490479	0.338521	-4.04097
GO_CLATHRIN_COAT	-0.17959	0.00198368	-2.08819	0.0490527	0.338521	-4.04105
GO_CARBOHYDRATE_BINDING	-0.119221	0.0028336	-2.08752	0.0491191	0.338609	-4.04217
GO_ATTACHMENT_OF_SPINDLE_MICROTUBULES_TO_KINETOCHORE	0.289768	-0.000551172	2.08738	0.0491332	0.338609	-4.04241
GO_FAT_PAD_DEVELOPMENT	-0.341193	0.002342	-2.08471	0.0493988	0.339639	-4.04689
GO_NEGATIVE_REGULATION_OF_RECEPTOR_BIOSYNTHETIC_PROCESS	-0.362619	-0.0357563	-2.08439	0.0494302	0.339639	-4.04742
GO_REGULATION_OF_CARDIAC_MUSCLE_CELL_ACTION_POTENTIAL_INVOLVED_IN_REGULATION_OF_CONTRACTION	-0.229165	-0.0169247	-2.0842	0.0494492	0.339639	-4.04774
GO_FOLATE_IMPORT_ACROSS_PLASMA_MEMBRANE	-0.331511	0.00241442	-2.08419	0.0494505	0.339639	-4.04776
GO_GROWTH_HORMONE_RECEPTOR_BINDING	0.260207	-0.00383138	2.08406	0.0494631	0.339639	-4.04797
GO_POSITIVE_REGULATION_OF_GLOMERULUS_DEVELOPMENT	0.243108	0.0216464	2.08382	0.0494868	0.339639	-4.04837
GO_REGULATION_OF_T_HELPER_1_TYPE_IMMUNE_RESPONSE	-0.18366	0.000944093	-2.08068	0.0498007	0.341416	-4.05362
GO_S100_PROTEIN_BINDING	0.242208	-0.0119718	2.08032	0.0498375	0.341416	-4.05424
GO_PROTON_TRANSPORTING_TWO_SECTOR_ATPASE_COMPLEX_CATALYTIC_DOMAIN	-0.359789	-0.00167951	-2.07964	0.0499052	0.341416	-4.05536
GO_CELLULAR_RESPONSE_TO_VITAMIN	-0.161062	-0.011076	-2.07961	0.0499087	0.341416	-4.05542
GO_REGULATION_OF_GRANULOCYTE_DIFFERENTIATION	-0.284112	0.0102036	-2.07944	0.0499252	0.341416	-4.0557
GO_CHLORIDE_TRANSMEMBRANE_TRANSPORTER_ACTIVITY	-0.125597	0.0138746	-2.07873	0.0499964	0.341416	-4.05688
GO_ANION_CHANNEL_ACTIVITY	-0.124355	0.011836	-2.07836	0.0500339	0.341416	-4.0575
GO_CHAPERONE_MEDIATED_PROTEIN_COMPLEX_ASSEMBLY	0.29605	0.0109478	2.07817	0.0500529	0.341416	-4.05782
GO_NEGATIVE_REGULATION_OF_LIPID_TRANSPORT	-0.230484	0.0119399	-2.07817	0.0500534	0.341416	-4.05783
GO_AMYLOID_BETA_CLEARANCE_BY_CELLULAR_CATABOLIC_PROCESS	0.341286	0.0157632	2.07723	0.0501478	0.341616	-4.05939
GO_ACUTE_INFLAMMATORY_RESPONSE	-0.158044	9.74401e-05	-2.07675	0.0501959	0.341616	-4.06019
GO_RESPONSE_TO_MUSCLE_INACTIVITY	-0.236284	-0.0113769	-2.07609	0.0502635	0.341616	-4.06131
GO_POSITIVE_REGULATION_OF_ANTIGEN_RECEPTOR_MEDIATED_SIGNALING_PATHWAY	-0.191241	0.0152478	-2.07607	0.0502652	0.341616	-4.06133
GO_HISTONE_EXCHANGE	0.307005	0.0074115	2.07599	0.050273	0.341616	-4.06146
GO_GLOMERULUS_MORPHOGENESIS	-0.342526	-8.17352e-05	-2.07569	0.0503031	0.341616	-4.06196
GO_TETRAHYDROFOLATE_BIOSYNTHETIC_PROCESS	0.364574	-0.00130657	2.07551	0.0503221	0.341616	-4.06227
GO_LEUKOCYTE_ADHESION_TO_VASCULAR_ENDOTHELIAL_CELL	-0.153697	-0.00754305	-2.07473	0.0504009	0.341715	-4.06357
GO_POSITIVE_REGULATION_OF_ESTABLISHMENT_OF_PROTEIN_LOCALIZATION_TO_TELOMERE	0.410352	-0.0234432	2.07469	0.0504051	0.341715	-4.06364
GO_PHOSPHORYLASE_ACTIVITY	0.364553	0.0349956	2.07357	0.0505181	0.341922	-4.0655
GO_LYMPHOCYTE_MEDIATED_IMMUNITY	-0.11466	-0.00334847	-2.07342	0.050534	0.341922	-4.06576
GO_DEFINITIVE_HEMOPOIESIS	-0.22463	0.0184681	-2.07337	0.0505384	0.341922	-4.06583
GO_CYTOSOLIC_PROTEASOME_COMPLEX	0.383049	-0.00581139	2.07239	0.050638	0.342151	-4.06747
GO_TRANSFORMING_GROWTH_FACTOR_BETA2_PRODUCTION	-0.282687	0.0142979	-2.07233	0.0506442	0.342151	-4.06757
GO_AROMATASE_ACTIVITY	-0.22407	0.00539133	-2.07203	0.050675	0.342151	-4.06807
GO_RESPONSE_TO_INTERLEUKIN_2	-0.267218	0.0149723	-2.07168	0.0507107	0.34216	-4.06866
GO_POSITIVE_REGULATION_OF_RESPONSE_TO_EXTERNAL_STIMULUS	-0.106206	-0.00628855	-2.07076	0.0508045	0.342195	-4.07019
GO_AMINO_SUGAR_METABOLIC_PROCESS	-0.224405	-0.0199308	-2.07063	0.0508182	0.342195	-4.07041
GO_TRANSCRIPTION_FACTOR_TFIIIC_COMPLEX	0.364271	0.00785469	2.07062	0.0508186	0.342195	-4.07042
GO_RIBOSOMAL_LARGE_SUBUNIT_EXPORT_FROM_NUCLEUS	0.351995	0.0701719	2.07018	0.0508634	0.342214	-4.07115
GO_DNA_METABOLIC_PROCESS	0.17883	0.00137063	2.06982	0.0509005	0.342214	-4.07176
GO_GOLGI_VESICLE_TRANSPORT	-0.152496	0.00116063	-2.0695	0.0509336	0.342214	-4.0723
GO_CARDIAC_MUSCLE_CELL_MYOBLAST_DIFFERENTIATION	0.250868	0.00459536	2.06925	0.0509585	0.342214	-4.0727
GO_3_KETO_STEROL_REDUCTASE_ACTIVITY	0.388322	-0.0157363	2.06828	0.0510586	0.342325	-4.07433
GO_PROTEIN_DNA_COMPLEX	0.201115	0.00541539	2.0681	0.0510771	0.342325	-4.07463
GO_RESPONSE_TO_TYPE_I_INTERFERON	0.173114	-0.00513971	2.06753	0.0511348	0.342325	-4.07557
GO_RNA_METABOLIC_PROCESS	0.181246	0.00620148	2.0671	0.0511791	0.342325	-4.07628
GO_REGULATION_OF_T_CELL_MEDIATED_CYTOTOXICITY	-0.232825	-0.00456069	-2.06708	0.0511809	0.342325	-4.07631
GO_NEUTROPHIL_MEDIATED_KILLING_OF_SYMBIONT_CELL	-0.298302	0.0245261	-2.06653	0.0512377	0.342325	-4.07723
GO_NEGATIVE_REGULATION_OF_ANDROGEN_RECEPTOR_SIGNALING_PATHWAY	0.258021	-0.0224797	2.0664	0.0512516	0.342325	-4.07746
GO_NUCLEOBASE_CONTAINING_COMPOUND_KINASE_ACTIVITY	0.182405	0.00350341	2.06593	0.0512998	0.342325	-4.07824
GO_NOREPINEPHRINE_TRANSPORT	0.202659	0.00622651	2.06587	0.0513057	0.342325	-4.07833
GO_NF_KAPPAB_BINDING	0.181666	0.0167462	2.06575	0.0513178	0.342325	-4.07853
GO_MESENCHYMAL_CELL_PROLIFERATION	0.201159	0.0110194	2.06532	0.0513625	0.342394	-4.07925
GO_INTRINSIC_COMPONENT_OF_ORGANELLE_MEMBRANE	-0.120092	-0.00378953	-2.06448	0.0514486	0.342635	-4.08064
GO_CYSTEINE_TYPE_ENDOPEPTIDASE_ACTIVITY	-0.113361	-0.00750147	-2.0643	0.0514672	0.342635	-4.08094
GO_NEGATIVE_REGULATION_OF_LYMPHOCYTE_MIGRATION	-0.337724	-0.0147279	-2.06297	0.0516051	0.343316	-4.08316
GO_CHLORIDE_CHANNEL_ACTIVITY	-0.130427	0.00919171	-2.06265	0.0516384	0.343316	-4.08369
GO_RIBONUCLEOPROTEIN_COMPLEX	0.195318	0.00738497	2.06184	0.0517225	0.34345	-4.08504
GO_REGULATION_OF_RESTING_MEMBRANE_POTENTIAL	-0.34078	-0.0136933	-2.06156	0.0517512	0.34345	-4.0855
GO_REGULATION_OF_LONG_TERM_NEURONAL_SYNAPTIC_PLASTICITY	-0.179435	0.00276221	-2.06146	0.0517617	0.34345	-4.08567
GO_CELLULAR_RESPONSE_TO_DNA_DAMAGE_STIMULUS	0.157411	0.0026114	2.06109	0.0518003	0.343478	-4.08629
GO_PROTEIN_LOCALIZATION_TO_MICROTUBULE_ORGANIZING_CENTER	0.240304	-0.00796947	2.06001	0.0519126	0.343954	-4.08808
GO_SPINDLE_MICROTUBULE	0.267967	-0.013153	2.05955	0.0519606	0.343954	-4.08885
GO_ADP_RIBOSE_DIPHOSPHATASE_ACTIVITY	0.295006	-0.00645782	2.05936	0.05198	0.343954	-4.08916
GO_SLEEP	0.137245	0.0268159	2.05907	0.0520099	0.343954	-4.08964
GO_RNA_2_O_METHYLTRANSFERASE_ACTIVITY	0.462065	0.0543944	2.05748	0.0521767	0.344829	-4.09229
GO_REGULATION_OF_TRANSLATIONAL_TERMINATION	0.287274	-0.00491669	2.05698	0.0522282	0.344941	-4.09311
GO_SNORNA_BINDING	0.338484	0.0249066	2.05585	0.0523465	0.345494	-4.09498
GO_REGULATION_OF_TRAIL_ACTIVATED_APOPTOTIC_SIGNALING_PATHWAY	-0.352825	0.0167114	-2.05512	0.0524237	0.345652	-4.0962
GO_BASE_EXCISION_REPAIR	0.275882	-0.00935368	2.05497	0.0524397	0.345652	-4.09645
GO_K48_LINKED_POLYUBIQUITIN_MODIFICATION_DEPENDENT_PROTEIN_BINDING	0.343173	-0.0290825	2.05361	0.0525823	0.346364	-4.09871
GO_OXIDOREDUCTASE_ACTIVITY_ACTING_ON_THE_CH_CH_GROUP_OF_DONORS	0.212296	0.00119385	2.05215	0.0527364	0.346739	-4.10113
GO_PENETRATION_OF_ZONA_PELLUCIDA	-0.276283	-0.00209764	-2.05198	0.0527545	0.346739	-4.10141
GO_METHYLATION	0.123673	-0.00356446	2.0519	0.0527622	0.346739	-4.10153
GO_NEGATIVE_REGULATION_OF_CELL_CYCLE_PROCESS	0.172279	0.00808092	2.05152	0.0528027	0.346739	-4.10217
GO_MITOCHONDRIAL_RESPIRATORY_CHAIN_COMPLEX_IV_ASSEMBLY	0.280454	0.0148304	2.05138	0.0528173	0.346739	-4.1024
GO_NCRNA_PROCESSING	0.2175	0.0089922	2.05109	0.0528477	0.346739	-4.10287
GO_MESODERMAL_CELL_FATE_SPECIFICATION	0.242615	-0.00541532	2.05066	0.0528933	0.346811	-4.10359
GO_GLYCINE_TRANSPORT	-0.255366	-0.0265733	-2.0494	0.0530267	0.347457	-4.10567
GO_TRANSLATION_TERMINATION_FACTOR_ACTIVITY	0.298292	-0.0203135	2.04824	0.0531498	0.347703	-4.10759
GO_REGULATION_OF_PROTEIN_MATURATION	-0.162901	-0.00328923	-2.04788	0.0531887	0.347703	-4.1082
GO_PRI_MIRNA_TRANSCRIPTION_BY_RNA_POLYMERASE_II	-0.19556	-0.0224225	-2.04775	0.0532026	0.347703	-4.10842
GO_MITOCHONDRION_ORGANIZATION	0.114357	0.00138127	2.04763	0.0532153	0.347703	-4.10861
GO_RIBOSOMAL_SUBUNIT	0.243002	0.0186199	2.04741	0.0532383	0.347703	-4.10897
GO_STRIATED_MUSCLE_ATROPHY	-0.256706	0.00778419	-2.04683	0.0533003	0.347881	-4.10994
GO_REGULATION_OF_PROTEIN_LOCALIZATION_TO_CHROMOSOME_TELOMERIC_REGION	0.317663	-0.0257265	2.04608	0.0533803	0.348175	-4.11118
GO_MRNA_CIS_SPLICING_VIA_SPLICEOSOME	0.288063	0.00511699	2.04552	0.0534404	0.348339	-4.11211
GO_INSULIN_LIKE_GROWTH_FACTOR_BINDING	-0.228318	0.00751417	-2.04512	0.0534824	0.348386	-4.11276
GO_TRANSFERASE_ACTIVITY_TRANSFERRING_HEXOSYL_GROUPS	-0.1192	0.0017994	-2.044	0.0536031	0.348541	-4.11462
GO_INTRINSIC_COMPONENT_OF_MITOCHONDRIAL_OUTER_MEMBRANE	-0.16618	0.00355459	-2.04395	0.0536081	0.348541	-4.1147
GO_U3_SNORNA_BINDING	0.415862	0.0409238	2.04391	0.0536125	0.348541	-4.11477
GO_ALPHA_TUBULIN_BINDING	-0.192401	-0.0119328	-2.04344	0.053662	0.348541	-4.11553
GO_SPLICEOSOMAL_TRI_SNRNP_COMPLEX	0.266755	-0.000404412	2.04327	0.0536808	0.348541	-4.11582
GO_NEGATIVE_REGULATION_OF_STEROL_TRANSPORT	-0.268313	-0.0139144	-2.04198	0.0538193	0.348987	-4.11795
GO_REGULATION_OF_EPITHELIAL_CELL_MIGRATION	-0.106014	0.0059258	-2.04113	0.0539103	0.348987	-4.11935
GO_AMINE_CATABOLIC_PROCESS	0.185447	-0.007451	2.04102	0.0539221	0.348987	-4.11953
GO_CERAMIDE_1_PHOSPHATE_BINDING	-0.359621	0.0803002	-2.041	0.0539241	0.348987	-4.11956
GO_CERAMIDE_1_PHOSPHATE_TRANSPORT	-0.359621	0.0803002	-2.041	0.0539241	0.348987	-4.11956
GO_RESPONSE_TO_SALT_STRESS	0.195441	-0.0047352	2.04055	0.0539728	0.349075	-4.12031
GO_CELLULAR_RESPONSE_TO_DSRNA	0.252642	0.00766598	2.03954	0.0540817	0.349553	-4.12198
GO_PERICENTRIC_HETEROCHROMATIN	0.256608	0.0208053	2.0384	0.0542054	0.350126	-4.12387
GO_POSITIVE_REGULATION_OF_EPITHELIAL_TO_MESENCHYMAL_TRANSITION	-0.163434	-0.00861354	-2.03795	0.0542541	0.350214	-4.12461
GO_ESTABLISHMENT_OF_PROTEIN_LOCALIZATION_TO_CHROMOSOME	0.308355	-0.010626	2.03757	0.0542949	0.350251	-4.12523
GO_METANEPHRIC_RENAL_VESICLE_MORPHOGENESIS	0.180181	0.000590692	2.03679	0.05438	0.350459	-4.12653
GO_PYRIMIDINE_CONTAINING_COMPOUND_BIOSYNTHETIC_PROCESS	0.149251	0.0101759	2.03663	0.0543973	0.350459	-4.12679
GO_REGULATION_OF_PHOSPHOLIPASE_ACTIVITY	-0.167677	-0.00191862	-2.03539	0.054532	0.3511	-4.12883
GO_CELLULAR_RESPONSE_TO_CHOLESTEROL	-0.194451	-0.013934	-2.03404	0.0546785	0.351454	-4.13105
GO_P_P_BOND_HYDROLYSIS_DRIVEN_PROTEIN_TRANSMEMBRANE_TRANSPORTER_ACTIVITY	-0.416485	-0.0189304	-2.03403	0.05468	0.351454	-4.13107
GO_GOLGI_TO_LYSOSOME_TRANSPORT	-0.277129	-0.0489992	-2.03391	0.0546925	0.351454	-4.13126
GO_DICARBOXYLIC_ACID_BIOSYNTHETIC_PROCESS	0.234103	-0.028711	2.03224	0.0548752	0.351949	-4.13402
GO_POSITIVE_REGULATION_OF_RESPONSE_TO_WOUNDING	-0.141115	-0.0047565	-2.0322	0.0548798	0.351949	-4.13409
GO_NUCLEAR_PORE	0.209087	0.0160639	2.03209	0.0548912	0.351949	-4.13426
GO_INTRINSIC_COMPONENT_OF_VACUOLAR_MEMBRANE	-0.350795	0.0088661	-2.03148	0.0549589	0.351949	-4.13528
GO_REGULATION_OF_CARBOHYDRATE_CATABOLIC_PROCESS	0.164997	0.00312201	2.03136	0.0549713	0.351949	-4.13546
GO_REGULATION_OF_PANCREATIC_JUICE_SECRETION	-0.267734	0.0511957	-2.03094	0.055018	0.351949	-4.13617
GO_REGULATION_OF_RETINAL_GANGLION_CELL_AXON_GUIDANCE	0.373341	0.000149845	2.03071	0.0550423	0.351949	-4.13653
GO_HOMEOSTASIS_OF_NUMBER_OF_CELLS_WITHIN_A_TISSUE	0.162591	0.00569937	2.03043	0.0550738	0.351949	-4.137
GO_NUCLEAR_MEMBRANE	0.0919054	0.00269793	2.03031	0.0550867	0.351949	-4.1372
GO_RECEPTOR_LOCALIZATION_TO_SYNAPSE	-0.139222	-0.00238432	-2.02993	0.0551283	0.351989	-4.13782
GO_REGULATION_OF_OVARIAN_FOLLICLE_DEVELOPMENT	-0.298424	-0.00339608	-2.02936	0.0551909	0.352164	-4.13876
GO_CD8_POSITIVE_ALPHA_BETA_T_CELL_ACTIVATION	-0.24283	0.00410992	-2.02846	0.0552903	0.352518	-4.14025
GO_PROTEIN_LOCALIZATION_TO_VACUOLE	-0.162354	0.015885	-2.02751	0.0553948	0.352518	-4.14181
GO_CYCLASE_REGULATOR_ACTIVITY	-0.248289	0.00875912	-2.02729	0.0554194	0.352518	-4.14217
GO_GUANYLATE_CYCLASE_REGULATOR_ACTIVITY	-0.248289	0.00875912	-2.02729	0.0554194	0.352518	-4.14217
GO_UDP_GALACTOSYLTRANSFERASE_ACTIVITY	-0.140908	0.0123114	-2.02725	0.0554229	0.352518	-4.14222
GO_NAD_BIOSYNTHETIC_PROCESS	0.187265	-0.0351936	2.02606	0.0555553	0.352797	-4.14419
GO_LARGE_RIBOSOMAL_SUBUNIT	0.257318	0.0267411	2.0256	0.0556061	0.352797	-4.14495
GO_NUCLEAR_OUTER_MEMBRANE_ENDOPLASMIC_RETICULUM_MEMBRANE_NETWORK	-0.112255	-0.00220692	-2.02545	0.0556223	0.352797	-4.14519
GO_NUCLEOSIDE_PHOSPHATE_BIOSYNTHETIC_PROCESS	0.125408	-0.00206563	2.0252	0.0556503	0.352797	-4.14561
GO_EXTRACELLULAR_MATRIX_CONSTITUENT_SECRETION	-0.263419	-0.00328446	-2.02502	0.0556698	0.352797	-4.14589
GO_CELLULAR_AMIDE_METABOLIC_PROCESS	0.121809	0.0066396	2.02492	0.0556811	0.352797	-4.14606
GO_ORGANELLE_INNER_MEMBRANE	0.157235	0.00576675	2.0242	0.0557604	0.352797	-4.14724
GO_BASEMENT_MEMBRANE_COLLAGEN_TRIMER	-0.414159	0.0177054	-2.02402	0.0557813	0.352797	-4.14755
GO_EXTRACELLULAR_MATRIX_STRUCTURAL_CONSTITUENT	-0.19369	-0.0163585	-2.02398	0.0557847	0.352797	-4.1476
GO_MEMBRANE_REPOLARIZATION_DURING_ACTION_POTENTIAL	0.201926	-0.0144739	2.0231	0.0558833	0.352903	-4.14906
GO_POSITIVE_REGULATION_OF_TRANSLATION_IN_RESPONSE_TO_STRESS	-0.384622	-0.00636186	-2.02296	0.0558985	0.352903	-4.14928
GO_LYMPHOCYTE_DIFFERENTIATION	-0.0943624	-0.00184825	-2.0228	0.0559161	0.352903	-4.14954
GO_AXONEME_PART	-0.137575	0.0285295	-2.02256	0.0559429	0.352903	-4.14994
GO_CATALYTIC_ACTIVITY_ACTING_ON_DNA	0.218322	0.00820268	2.02185	0.0560216	0.353047	-4.1511
GO_NEGATIVE_REGULATION_OF_T_HELPER_CELL_DIFFERENTIATION	-0.253968	0.00254205	-2.02172	0.0560364	0.353047	-4.15131
GO_NEGATIVE_REGULATION_OF_ANTIGEN_PROCESSING_AND_PRESENTATION	-0.286967	0.00679865	-2.02126	0.0560879	0.353079	-4.15207
GO_AEROBIC_RESPIRATION	0.24039	0.0196555	2.02104	0.0561122	0.353079	-4.15243
GO_POSITIVE_REGULATION_OF_CYTOKINE_SECRETION_INVOLVED_IN_IMMUNE_RESPONSE	0.281153	0.0221106	2.02023	0.0562027	0.353239	-4.15376
GO_VACUOLAR_PROTON_TRANSPORTING_V_TYPE_ATPASE_COMPLEX	-0.294022	-0.0247279	-2.01989	0.0562408	0.353239	-4.15432
GO_ATP_DEPENDENT_DNA_HELICASE_ACTIVITY	0.2872	0.0230936	2.01986	0.0562438	0.353239	-4.15436
GO_MONOTERPENOID_METABOLIC_PROCESS	0.264703	-0.0193858	2.01905	0.0563349	0.353474	-4.1557
GO_REGULATION_OF_GENERATION_OF_PRECURSOR_METABOLITES_AND_ENERGY	0.134135	-0.00346509	2.01833	0.0564159	0.353474	-4.15689
GO_OXIDOREDUCTASE_ACTIVITY_ACTING_ON_A_SULFUR_GROUP_OF_DONORS_OXYGEN_AS_ACCEPTOR	-0.251515	0.000347947	-2.01827	0.0564218	0.353474	-4.15697
GO_POSITIVE_REGULATION_OF_SODIUM_ION_TRANSMEMBRANE_TRANSPORT	-0.193884	0.0165676	-2.01815	0.0564351	0.353474	-4.15717
GO_REGULATION_OF_FEMALE_GONAD_DEVELOPMENT	-0.271846	5.59517e-05	-2.01795	0.0564581	0.353474	-4.1575
GO_REGULATION_OF_CHROMOSOME_SEPARATION	0.270592	0.00295688	2.01668	0.0566009	0.353875	-4.15959
GO_MULTI_ORGANISM_MEMBRANE_FUSION	-0.367358	-0.054792	-2.01645	0.0566267	0.353875	-4.15996
GO_FIBRINOGEN_COMPLEX	-0.318809	-0.00487368	-2.01643	0.0566285	0.353875	-4.15999
GO_METHIONINE_BIOSYNTHETIC_PROCESS	0.225089	-0.00607085	2.01602	0.0566744	0.35394	-4.16066
GO_G1_TO_G0_TRANSITION	-0.298198	-0.0111135	-2.01484	0.0568076	0.354262	-4.16259
GO_NEGATIVE_REGULATION_OF_AMYLOID_BETA_CLEARANCE	-0.378409	-0.0414383	-2.01479	0.0568137	0.354262	-4.16268
GO_STORE_OPERATED_CALCIUM_ENTRY	-0.223971	-0.00728798	-2.01401	0.0569011	0.354262	-4.16395
GO_RRNA_PSEUDOURIDINE_SYNTHESIS	0.387581	0.0638301	2.014	0.0569025	0.354262	-4.16397
GO_PROSTATIC_BUD_FORMATION	-0.276752	0.0140032	-2.0138	0.0569249	0.354262	-4.16429
GO_DNA_REPLICATION_ORIGIN_BINDING	0.364228	0.00828863	2.01368	0.0569387	0.354262	-4.1645
GO_LEUCINE_ZIPPER_DOMAIN_BINDING	-0.221346	0.00714838	-2.01262	0.0570592	0.354739	-4.16624
GO_KINETOCHORE_BINDING	0.363063	-0.0261252	2.01237	0.0570865	0.354739	-4.16663
GO_HISTONE_ARGININE_N_METHYLTRANSFERASE_ACTIVITY	0.322898	0.0300652	2.01081	0.0572638	0.354952	-4.16919
GO_POSITIVE_REGULATION_OF_REGULATED_SECRETORY_PATHWAY	-0.1864	0.00287473	-2.01074	0.0572714	0.354952	-4.1693
GO_AMINO_ACID_CATION_SYMPORTER_ACTIVITY	-0.226216	-0.0113462	-2.01069	0.0572781	0.354952	-4.1694
GO_ENERGY_COUPLED_PROTON_TRANSPORT_DOWN_ELECTROCHEMICAL_GRADIENT	0.268309	0.00856615	2.01039	0.0573113	0.354952	-4.16987
GO_MITOCHONDRIAL_TRANSPORT	0.118234	-0.00114784	2.01033	0.0573186	0.354952	-4.16998
GO_MEMBRANE_PROTEIN_INTRACELLULAR_DOMAIN_PROTEOLYSIS	-0.237506	-0.0218731	-2.01014	0.0573407	0.354952	-4.1703
GO_NEGATIVE_REGULATION_OF_DEFENSE_RESPONSE_TO_BACTERIUM	-0.305757	-0.0199668	-2.00963	0.0573984	0.354952	-4.17113
GO_CALCIUM_SODIUM_ANTIPORTER_ACTIVITY	-0.304595	0.0102536	-2.00852	0.0575249	0.354952	-4.17294
GO_POSITIVE_REGULATION_OF_CATECHOLAMINE_SECRETION	0.219582	0.0129054	2.00843	0.0575354	0.354952	-4.17309
GO_COPI_COATED_VESICLE_MEMBRANE	-0.335587	0.021853	-2.00833	0.0575464	0.354952	-4.17325
GO_CELL_COMMUNICATION_BY_ELECTRICAL_COUPLING_INVOLVED_IN_CARDIAC_CONDUCTION	-0.16874	0.000519611	-2.00824	0.0575563	0.354952	-4.17339
GO_POSITIVE_REGULATION_OF_PEPTIDYL_LYSINE_ACETYLATION	0.195989	-0.0228337	2.00817	0.0575648	0.354952	-4.17351
GO_TELOMERIC_D_LOOP_DISASSEMBLY	0.338259	-0.0242343	2.0075	0.0576413	0.354952	-4.17461
GO_CEREBRAL_CORTEX_DEVELOPMENT	0.118751	-0.000290302	2.0072	0.0576752	0.354952	-4.17509
GO_MITOTIC_DNA_REPLICATION	0.284525	-0.0064209	2.00692	0.0577069	0.354952	-4.17554
GO_RETINOIC_ACID_RECEPTOR_BINDING	0.170831	-0.00498725	2.00687	0.0577136	0.354952	-4.17564
GO_POSITIVE_REGULATION_OF_DENDRITIC_CELL_ANTIGEN_PROCESSING_AND_PRESENTATION	-0.265489	-0.0154544	-2.00677	0.0577251	0.354952	-4.1758
GO_HEPATOCYTE_GROWTH_FACTOR_RECEPTOR_SIGNALING_PATHWAY	-0.183943	-0.0125171	-2.00555	0.0578643	0.355589	-4.17779
GO_INTERLEUKIN_18_MEDIATED_SIGNALING_PATHWAY	-0.265748	0.0270854	-2.00426	0.0580119	0.355932	-4.17989
GO_SARCOPLASMIC_RETICULUM_CALCIUM_ION_TRANSPORT	-0.135081	-0.0108293	-2.00379	0.0580667	0.355932	-4.18067
GO_CELL_MATRIX_ADHESION	-0.134198	-0.00570823	-2.00335	0.0581174	0.355932	-4.18138
GO_POSITIVE_REGULATION_OF_GUANYLATE_CYCLASE_ACTIVITY	-0.251507	0.0101765	-2.00322	0.0581324	0.355932	-4.1816
GO_POSITIVE_REGULATION_OF_CORTISOL_SECRETION	0.270633	0.0106155	2.00223	0.0582466	0.355932	-4.18321
GO_CUL4B_RING_E3_UBIQUITIN_LIGASE_COMPLEX	0.423979	0.0580956	2.00219	0.0582512	0.355932	-4.18328
GO_GLYCOSIDE_METABOLIC_PROCESS	-0.284919	0.000986645	-2.00107	0.0583798	0.355932	-4.1851
GO_POSITIVE_REGULATION_OF_CYTOPLASMIC_TRANSPORT	0.218522	-0.00250114	2.00067	0.0584268	0.355932	-4.18576
GO_MESODERM_DEVELOPMENT	-0.100931	0.0054636	-2.00045	0.0584518	0.355932	-4.18611
GO_CYSTEINE_TYPE_ENDOPEPTIDASE_INHIBITOR_ACTIVITY	-0.177284	-0.0177179	-2.00044	0.0584529	0.355932	-4.18613
GO_C_PALMITOYLTRANSFERASE_ACTIVITY	-0.262819	0.0225056	-1.99983	0.058524	0.355932	-4.18713
GO_ACTIVE_TRANSMEMBRANE_TRANSPORTER_ACTIVITY	-0.113675	-0.00507324	-1.99918	0.0585987	0.355932	-4.18818
GO_CELL_DIFFERENTIATION_INVOLVED_IN_METANEPHROS_DEVELOPMENT	0.189921	-0.0103232	1.99868	0.0586564	0.355932	-4.18899
GO_AMINO_ACID_TRANSPORT	-0.142021	0.00270068	-1.99835	0.0586948	0.355932	-4.18953
GO_NEGATIVE_REGULATION_OF_GLIAL_CELL_PROLIFERATION	-0.231176	0.00901415	-1.99829	0.0587026	0.355932	-4.18964
GO_INDUCTION_OF_POSITIVE_CHEMOTAXIS	-0.233468	0.0123065	-1.99745	0.0587998	0.355932	-4.191
GO_POSITIVE_REGULATION_OF_INFLAMMATORY_RESPONSE	-0.117837	-0.0100307	-1.99738	0.058808	0.355932	-4.19111
GO_PROTEIN_CONTAINING_COMPLEX_LOCALIZATION	0.127746	0.0012517	1.99721	0.0588274	0.355932	-4.19139
GO_HISTONE_H3_K9_METHYLATION	0.160073	-0.00142469	1.99632	0.0589317	0.355932	-4.19284
GO_CHROMOSOME_SEPARATION	0.257518	0.00240737	1.99631	0.0589323	0.355932	-4.19285
GO_EXTRACELLULAR_VESICLE_BIOGENESIS	-0.230057	0.00728426	-1.99621	0.0589441	0.355932	-4.19302
GO_CENTROMERIC_SISTER_CHROMATID_COHESION	0.247967	-0.0316685	1.9962	0.0589448	0.355932	-4.19303
GO_NUCLEOLAR_PART	0.168225	0.00564962	1.9962	0.0589448	0.355932	-4.19303
GO_POSITIVE_REGULATION_OF_CANONICAL_WNT_SIGNALING_PATHWAY	0.105105	-0.00253302	1.99608	0.0589595	0.355932	-4.19323
GO_POSITIVE_REGULATION_OF_INTERLEUKIN_4_PRODUCTION	-0.234369	-0.0166985	-1.99588	0.058982	0.355932	-4.19355
GO_DNA_REPLICATION_INDEPENDENT_NUCLEOSOME_ORGANIZATION	0.326562	-0.00806405	1.99567	0.0590071	0.355932	-4.1939
GO_PHYSIOLOGICAL_CARDIAC_MUSCLE_HYPERTROPHY	-0.130919	0.000598904	-1.99536	0.0590433	0.355932	-4.1944
GO_CHONDROITIN_SULFATE_CATABOLIC_PROCESS	-0.258915	-0.0205996	-1.99443	0.0591524	0.355932	-4.19592
GO_SPERM_AXONEME_ASSEMBLY	0.322383	-0.0156177	1.99426	0.0591715	0.355932	-4.19619
GO_CELLULAR_SENESCENCE	-0.134869	0.00538065	-1.99386	0.0592186	0.355932	-4.19684
GO_AT_DNA_BINDING	0.299215	0.00269453	1.99353	0.0592577	0.355932	-4.19738
GO_GLOMERULAR_EPITHELIUM_DEVELOPMENT	-0.207336	-0.0171322	-1.99347	0.0592645	0.355932	-4.19748
GO_CHROMATIN_REMODELING_AT_CENTROMERE	0.345953	-0.00687142	1.99341	0.0592718	0.355932	-4.19758
GO_SYNAPTIC_VESICLE_MATURATION	-0.259825	-0.0046923	-1.99327	0.0592874	0.355932	-4.1978
GO_T_CELL_SELECTION	-0.16177	0.00389079	-1.99305	0.0593129	0.355932	-4.19815
GO_NEGATIVE_REGULATION_OF_ALPHA_BETA_T_CELL_ACTIVATION	-0.203264	0.00246034	-1.99304	0.0593142	0.355932	-4.19817
GO_GPI_ANCHOR_BINDING	-0.286169	0.00313206	-1.99234	0.0593963	0.355932	-4.19931
GO_VESTIBULOCOCHLEAR_NERVE_MORPHOGENESIS	0.258741	-0.0131993	1.99225	0.0594068	0.355932	-4.19945
GO_POSITIVE_REGULATION_OF_CELL_MATURATION	0.261098	-0.00630534	1.99218	0.0594151	0.355932	-4.19957
GO_NEGATIVE_REGULATION_OF_INTRINSIC_APOPTOTIC_SIGNALING_PATHWAY_IN_RESPONSE_TO_OSMOTIC_STRESS	0.353327	0.0457871	1.99186	0.0594531	0.355932	-4.20009
GO_POSITIVE_REGULATION_OF_DNA_RECOMBINATION	0.195594	-0.0265095	1.99169	0.0594733	0.355932	-4.20037
GO_NEGATIVE_REGULATION_OF_PROTEIN_DEPHOSPHORYLATION	0.115988	-0.00338174	1.99144	0.0595025	0.355932	-4.20078
GO_PYRIMIDINE_DIMER_REPAIR	0.310866	-0.00413244	1.9914	0.0595077	0.355932	-4.20085
GO_REGULATION_OF_VACUOLAR_TRANSPORT	-0.308077	0.0084219	-1.99138	0.0595096	0.355932	-4.20087
GO_SOMATIC_MOTOR_NEURON_DIFFERENTIATION	0.323859	-0.045825	1.99124	0.0595256	0.355932	-4.2011
GO_RIBONUCLEOSIDE_TRIPHOSPHATE_BIOSYNTHETIC_PROCESS	0.163576	0.0201956	1.99095	0.0595597	0.355932	-4.20157
GO_POSITIVE_REGULATION_OF_WNT_SIGNALING_PATHWAY_PLANAR_CELL_POLARITY_PATHWAY	0.284226	-0.0653679	1.99057	0.0596051	0.355937	-4.20219
GO_CARDIAC_MUSCLE_TISSUE_REGENERATION	-0.333069	-0.0305224	-1.99034	0.0596317	0.355937	-4.20256
GO_NEGATIVE_REGULATION_OF_CARDIAC_MUSCLE_CELL_DIFFERENTIATION	-0.191713	-0.0292178	-1.98999	0.0596727	0.355969	-4.20313
GO_LYSINE_ACETYLATED_HISTONE_BINDING	0.236327	0.0151976	1.98946	0.0597358	0.356023	-4.204
GO_REGULATION_OF_BILE_ACID_BIOSYNTHETIC_PROCESS	0.299542	0.0206121	1.98913	0.059774	0.356023	-4.20452
GO_1_PHOSPHATIDYLINOSITOL_4_PHOSPHATE_5_KINASE_ACTIVITY	0.2529	-0.00902308	1.98846	0.0598537	0.356023	-4.20562
GO_REGULATION_OF_CARTILAGE_DEVELOPMENT	-0.169176	-0.0068222	-1.98845	0.0598543	0.356023	-4.20563
GO_NUCLEOSIDE_TRIPHOSPHATE_BIOSYNTHETIC_PROCESS	0.168189	0.0110199	1.98841	0.05986	0.356023	-4.2057
GO_REGULATION_OF_LYMPHOID_PROGENITOR_CELL_DIFFERENTIATION	-0.297845	0.0162124	-1.98774	0.0599383	0.356276	-4.20678
GO_NEGATIVE_REGULATION_OF_HYDROGEN_PEROXIDE_MEDIATED_PROGRAMMED_CELL_DEATH	-0.321433	0.0166787	-1.98697	0.0600304	0.356611	-4.20804
GO_REGULATION_OF_EXOCYTOSIS	-0.104477	-0.0015799	-1.98655	0.06008	0.356664	-4.20872
GO_HYALURONONGLUCOSAMINIDASE_ACTIVITY	-0.394104	-0.0114079	-1.98629	0.0601107	0.356664	-4.20914
GO_PROTEIN_FOLDING_IN_ENDOPLASMIC_RETICULUM	-0.268176	0.00159219	-1.98574	0.0601763	0.35681	-4.21004
GO_SHELTERIN_COMPLEX	0.346855	0.00879212	1.98548	0.0602068	0.35681	-4.21045
GO_NEGATIVE_REGULATION_OF_DNA_DEPENDENT_DNA_REPLICATION	0.288555	0.00601369	1.98456	0.0603163	0.357219	-4.21195
GO_RESPONSE_TO_HYDROSTATIC_PRESSURE	-0.359734	0.0203145	-1.98373	0.0604152	0.357219	-4.2133
GO_SNRNP_BINDING	0.369618	0.000275237	1.98328	0.0604691	0.357219	-4.21403
GO_MEDIUM_CHAIN_FATTY_ACID_CATABOLIC_PROCESS	-0.337702	-0.00548267	-1.98319	0.0604797	0.357219	-4.21417
GO_HEMIDESMOSOME_ASSEMBLY	-0.314224	0.0198739	-1.98301	0.0605002	0.357219	-4.21445
GO_POSITIVE_REGULATION_OF_GONADOTROPIN_SECRETION	-0.295742	0.00575391	-1.98281	0.0605245	0.357219	-4.21478
GO_NEUREGULIN_BINDING	-0.30777	0.0211304	-1.9828	0.0605262	0.357219	-4.2148
GO_REGULATION_OF_PROTEIN_K63_LINKED_UBIQUITINATION	0.267182	-0.0155891	1.9821	0.0606095	0.3575	-4.21593
GO_DICHOTOMOUS_SUBDIVISION_OF_AN_EPITHELIAL_TERMINAL_UNIT	-0.212455	0.00678247	-1.98116	0.0607212	0.357736	-4.21745
GO_REGULATION_OF_CYCLIN_DEPENDENT_PROTEIN_KINASE_ACTIVITY	0.146684	0.00902195	1.98106	0.0607333	0.357736	-4.21761
GO_MITOCHONDRION	0.131055	0.00535035	1.98087	0.060757	0.357736	-4.21793
GO_REGULATION_OF_MICROTUBULE_NUCLEATION	-0.38463	0.0144811	-1.98044	0.0608086	0.357828	-4.21863
GO_SENSORY_PERCEPTION_OF_SWEET_TASTE	0.338556	-0.00760483	1.97992	0.0608701	0.357979	-4.21946
GO_GLYCOSYLCERAMIDE_CATABOLIC_PROCESS	-0.330615	-0.0397675	-1.97947	0.060924	0.357988	-4.22019
GO_REGULATION_OF_LIPASE_ACTIVITY	-0.147755	0.0042126	-1.97931	0.0609433	0.357988	-4.22045
GO_BLOOD_VESSEL_MORPHOGENESIS	-0.112629	-0.00221883	-1.97854	0.0610366	0.358231	-4.2217
GO_ENDOCYTIC_VESICLE	-0.128584	-0.00595805	-1.97837	0.0610564	0.358231	-4.22197
GO_NEGATIVE_REGULATION_OF_FATTY_ACID_BETA_OXIDATION	0.392836	-0.0119401	1.97802	0.061098	0.358265	-4.22253
GO_NUCLEAR_MATRIX	0.176497	-0.00521577	1.97769	0.061138	0.358289	-4.22307
GO_CELLULAR_RESPONSE_TO_GROWTH_HORMONE_STIMULUS	0.155916	-0.00842587	1.97729	0.0611864	0.358362	-4.22372
GO_POSITIVE_REGULATION_OF_SKELETAL_MUSCLE_TISSUE_REGENERATION	0.305551	0.0459158	1.97644	0.0612891	0.358717	-4.2251
GO_TRANSEPITHELIAL_CHLORIDE_TRANSPORT	-0.338345	0.0148847	-1.97599	0.0613433	0.358717	-4.22582
GO_INTEGRAL_COMPONENT_OF_CYTOPLASMIC_SIDE_OF_ENDOPLASMIC_RETICULUM_MEMBRANE	-0.366964	-0.0173965	-1.97561	0.0613892	0.358717	-4.22644
GO_POSITIVE_REGULATION_OF_CELL_AGING	0.190264	0.0395485	1.97549	0.0614036	0.358717	-4.22663
GO_SNRNA_MODIFICATION	0.404653	0.0450924	1.97518	0.0614414	0.358717	-4.22713
GO_NATURAL_KILLER_CELL_MEDIATED_IMMUNITY	-0.178151	-0.00681639	-1.97494	0.0614708	0.358717	-4.22753
GO_POSITIVE_REGULATION_OF_PROTEIN_EXPORT_FROM_NUCLEUS	0.205857	-0.00929288	1.97471	0.0614984	0.358717	-4.22789
GO_RS_DOMAIN_BINDING	0.358849	0.0325426	1.9743	0.061548	0.358796	-4.22856
GO_SIGNAL_TRANSDUCTION_INVOLVED_IN_REGULATION_OF_GENE_EXPRESSION	0.172468	0.016156	1.97347	0.0616479	0.358817	-4.22989
GO_DNA_HELICASE_COMPLEX	0.275345	0.00746002	1.97345	0.0616511	0.358817	-4.22993
GO_ADP_BINDING	0.168985	-0.00555328	1.97338	0.0616593	0.358817	-4.23004
GO_RNA_POLYMERASE_II_CTD_HEPTAPEPTIDE_REPEAT_PHOSPHATASE_ACTIVITY	0.274674	-0.0056071	1.97254	0.0617613	0.359201	-4.2314
GO_1_PHOSPHATIDYLINOSITOL_4_KINASE_ACTIVITY	0.41911	0.00741674	1.97195	0.0618323	0.359405	-4.23234
GO_REGULATION_OF_LAMELLIPODIUM_MORPHOGENESIS	0.243606	-0.00464352	1.97129	0.061913	0.359664	-4.23341
GO_MRNA_METABOLIC_PROCESS	0.182633	0.0091847	1.96997	0.0620747	0.36026	-4.23555
GO_ASYMMETRIC_GLUTAMATERGIC_EXCITATORY_SYNAPSE	-0.38537	0.00999763	-1.96974	0.0621026	0.36026	-4.23592
GO_REGULATION_OF_ISOMERASE_ACTIVITY	0.321408	0.0122099	1.96929	0.0621569	0.36026	-4.23664
GO_MISMATCH_REPAIR_COMPLEX_BINDING	0.382461	0.00842301	1.96927	0.0621599	0.36026	-4.23668
GO_IMP_BIOSYNTHETIC_PROCESS	0.330399	0.0537749	1.96861	0.0622399	0.360515	-4.23773
GO_TISSUE_REMODELING	-0.128498	0.00303299	-1.96809	0.0623035	0.360674	-4.23857
GO_POSITIVE_REGULATION_OF_ADIPOSE_TISSUE_DEVELOPMENT	0.301422	0.0448426	1.96768	0.0623547	0.360761	-4.23925
GO_REGULATION_OF_EARLY_ENDOSOME_TO_LATE_ENDOSOME_TRANSPORT	0.268649	0.00780381	1.96737	0.0623917	0.360767	-4.23973
GO_ALPHA_DNA_POLYMERASE_PRIMASE_COMPLEX	0.490883	-0.0120845	1.96687	0.062454	0.360918	-4.24055
GO_CIS_GOLGI_NETWORK_MEMBRANE	0.378919	-0.0454423	1.96587	0.0625763	0.361238	-4.24216
GO_INTRINSIC_APOPTOTIC_SIGNALING_PATHWAY_BY_P53_CLASS_MEDIATOR	0.156142	-6.66498e-05	1.96583	0.0625818	0.361238	-4.24223
GO_ERBB_SIGNALING_PATHWAY	-0.108255	0.0040232	-1.96522	0.0626561	0.361458	-4.2432
GO_FC_EPSILON_RECEPTOR_SIGNALING_PATHWAY	0.136556	0.0101192	1.96419	0.0627837	0.361914	-4.24487
GO_REGULATION_OF_VIRAL_INDUCED_CYTOPLASMIC_PATTERN_RECOGNITION_RECEPTOR_SIGNALING_PATHWAY	-0.216725	0.0184045	-1.96399	0.0628077	0.361914	-4.24518
GO_INTERLEUKIN_1_BETA_PRODUCTION	-0.130809	0.00959035	-1.96251	0.0629908	0.362747	-4.24757
GO_POSITIVE_REGULATION_OF_PROTEIN_POLYUBIQUITINATION	0.238994	-0.0178122	1.96223	0.0630249	0.362747	-4.24801
GO_NEGATIVE_REGULATION_OF_WNT_SIGNALING_PATHWAY	0.0930455	0.0161473	1.96087	0.0631942	0.363186	-4.25021
GO_MITOTIC_NUCLEAR_ENVELOPE_REASSEMBLY	0.292974	0.0407318	1.96083	0.0631982	0.363186	-4.25027
GO_SMOOTHENED_SIGNALING_PATHWAY_INVOLVED_IN_VENTRAL_SPINAL_CORD_PATTERNING	0.286219	-0.00997717	1.96074	0.0632102	0.363186	-4.25042
GO_POSITIVE_REGULATION_OF_HELICASE_ACTIVITY	0.327479	-0.0119749	1.95986	0.0633191	0.363486	-4.25183
GO_METALLOENDOPEPTIDASE_INHIBITOR_ACTIVITY	-0.215608	0.0101135	-1.95973	0.0633353	0.363486	-4.25204
GO_XYLULOSE_5_PHOSPHATE_BIOSYNTHETIC_PROCESS	0.26871	0.00277169	1.95742	0.0636224	0.364671	-4.25575
GO_NEGATIVE_REGULATION_OF_MONOCYTE_DIFFERENTIATION	-0.22949	0.0108222	-1.95739	0.0636269	0.364671	-4.25581
GO_HYDROLASE_ACTIVITY_ACTING_ON_CARBON_NITROGEN_BUT_NOT_PEPTIDE_BONDS_IN_CYCLIC_AMIDINES	0.184443	0.0112676	1.95719	0.0636513	0.364671	-4.25612
GO_SKELETAL_MUSCLE_TISSUE_REGENERATION	0.188107	-0.0118856	1.9567	0.063713	0.364815	-4.25692
GO_ARP2_3_COMPLEX_MEDIATED_ACTIN_NUCLEATION	-0.155901	0.00362735	-1.95531	0.0638863	0.365427	-4.25914
GO_REGULATION_OF_PROTEIN_LOCALIZATION_TO_CHROMATIN	-0.393131	0.0240634	-1.95526	0.0638929	0.365427	-4.25923
GO_NEGATIVE_REGULATION_OF_HYPOXIA_INDUCED_INTRINSIC_APOPTOTIC_SIGNALING_PATHWAY	-0.318471	0.0049827	-1.9541	0.0640385	0.365779	-4.26109
GO_REGULATION_OF_RESPONSE_TO_EXTERNAL_STIMULUS	-0.0855726	-0.000529763	-1.95396	0.0640558	0.365779	-4.26131
GO_POSITIVE_REGULATION_OF_FATTY_ACID_BIOSYNTHETIC_PROCESS	-0.172425	-0.0120523	-1.95389	0.0640645	0.365779	-4.26142
GO_STEROID_BINDING	-0.11983	-0.00230163	-1.95279	0.0642027	0.366359	-4.26319
GO_O_GLYCAN_PROCESSING	-0.155183	-0.00767629	-1.95218	0.0642792	0.366586	-4.26416
GO_EXTERNAL_SIDE_OF_PLASMA_MEMBRANE	-0.112858	-0.00986953	-1.94965	0.0645988	0.367999	-4.26823
GO_CELLULAR_AMINO_ACID_CATABOLIC_PROCESS	0.13937	-0.00255052	1.94963	0.0646006	0.367999	-4.26825
GO_LIVER_MORPHOGENESIS	0.196511	-0.0325126	1.94902	0.0646783	0.368231	-4.26923
GO_AXONEMAL_DYNEIN_COMPLEX	-0.225049	0.0246511	-1.94811	0.0647929	0.368467	-4.27068
GO_MESENCHYMAL_TO_EPITHELIAL_TRANSITION_INVOLVED_IN_METANEPHROS_MORPHOGENESIS	0.206873	0.0027448	1.94787	0.0648235	0.368467	-4.27107
GO_WOUND_HEALING_SPREADING_OF_EPIDERMAL_CELLS	-0.186295	-0.00497499	-1.94782	0.0648303	0.368467	-4.27115
GO_VISUAL_BEHAVIOR	-0.160808	0.000739478	-1.94667	0.0649763	0.368886	-4.273
GO_OPIOID_RECEPTOR_ACTIVITY	0.286924	-0.00800474	1.94666	0.064978	0.368886	-4.27302
GO_HOMOPHILIC_CELL_ADHESION_VIA_PLASMA_MEMBRANE_ADHESION_MOLECULES	-0.132288	-0.00708116	-1.9442	0.0652913	0.370123	-4.27695
GO_CELLULAR_RESPONSE_TO_NITRIC_OXIDE	0.238903	-0.00969992	1.94406	0.0653083	0.370123	-4.27717
GO_POSITIVE_REGULATION_OF_MONOCYTE_CHEMOTAXIS	-0.266831	-0.00304185	-1.94405	0.0653103	0.370123	-4.27719
GO_MUSCLE_CELL_CELLULAR_HOMEOSTASIS	-0.202418	0.0291136	-1.94378	0.0653442	0.370123	-4.27762
GO_RNA_BINDING	0.171264	0.00609074	1.94307	0.065435	0.370397	-4.27875
GO_POSITIVE_REGULATION_OF_MUSCLE_HYPERTROPHY	0.155971	0.00433123	1.94282	0.0654667	0.370397	-4.27915
GO_NEGATIVE_REGULATION_OF_CELL_CYCLE_PHASE_TRANSITION	0.172849	0.0109525	1.94147	0.0656403	0.371093	-4.28131
GO_BASEMENT_MEMBRANE	-0.189183	-0.0240134	-1.94115	0.0656807	0.371093	-4.28182
GO_HOMOLOGOUS_CHROMOSOME_SEGREGATION	0.202066	0.0101584	1.94099	0.0657013	0.371093	-4.28207
GO_INDUCTION_OF_BACTERIAL_AGGLUTINATION	0.314643	0.025579	1.94067	0.0657424	0.371116	-4.28259
GO_DRUG_TRANSMEMBRANE_TRANSPORT	-0.136507	-0.00480635	-1.9384	0.0660349	0.372556	-4.28622
GO_NEGATIVE_REGULATION_OF_CGMP_MEDIATED_SIGNALING	-0.281284	0.0518307	-1.93737	0.0661674	0.372782	-4.28786
GO_NEGATIVE_REGULATION_OF_OSTEOCLAST_DEVELOPMENT	-0.320331	0.00282928	-1.93731	0.0661754	0.372782	-4.28795
GO_CELL_COMMUNICATION_BY_ELECTRICAL_COUPLING	-0.150504	0.00940858	-1.93699	0.0662165	0.372782	-4.28846
GO_POSTSYNAPTIC_RECYCLING_ENDOSOME	-0.474859	-0.0327269	-1.93693	0.0662243	0.372782	-4.28856
GO_POSITIVE_REGULATION_OF_LAMELLIPODIUM_ORGANIZATION	0.187299	0.00372134	1.93649	0.0662809	0.37279	-4.28926
GO_LEUKOCYTE_MIGRATION	-0.110409	-0.00712203	-1.93625	0.0663119	0.37279	-4.28964
GO_REGULATION_OF_MEIOTIC_NUCLEAR_DIVISION	0.157851	-0.00734863	1.93605	0.0663376	0.37279	-4.28996
GO_ARP2_3_PROTEIN_COMPLEX	-0.30116	0.0283765	-1.93568	0.0663858	0.372851	-4.29055
GO_POTASSIUM_CHLORIDE_SYMPORTER_ACTIVITY	-0.296663	0.0183528	-1.93509	0.0664622	0.372877	-4.29149
GO_SULFIDE_OXIDATION	0.401728	-0.00934184	1.93485	0.0664941	0.372877	-4.29188
GO_TRANSLATION_REGULATOR_ACTIVITY	0.15615	0.0124435	1.93469	0.0665148	0.372877	-4.29214
GO_POSITIVE_REGULATION_OF_HISTONE_METHYLATION	0.185908	0.00987076	1.93449	0.0665398	0.372877	-4.29244
GO_REGULATION_OF_GASTRIC_MOTILITY	0.299013	0.0339029	1.93394	0.0666119	0.373019	-4.29333
GO_ADENYLATE_CYCLASE_BINDING	-0.19633	-0.0134194	-1.93372	0.0666399	0.373019	-4.29367
GO_TRANSITION_METAL_ION_TRANSMEMBRANE_TRANSPORTER_ACTIVITY	-0.161723	0.00522408	-1.93323	0.0667045	0.373172	-4.29446
GO_MHC_CLASS_II_BIOSYNTHETIC_PROCESS	-0.225279	-0.0245002	-1.93205	0.0668571	0.373816	-4.29633
GO_REVERSE_CHOLESTEROL_TRANSPORT	-0.229068	0.0106521	-1.93176	0.066896	0.373824	-4.29681
GO_REGULATION_OF_TORC1_SIGNALING	0.179281	-0.011174	1.93077	0.0670251	0.374154	-4.29838
GO_MEMBRANE_DEPOLARIZATION_DURING_ACTION_POTENTIAL	-0.148601	0.00286497	-1.93021	0.0670972	0.374154	-4.29926
GO_REGULATION_OF_DNA_DEMETHYLATION	-0.356043	0.00814431	-1.93019	0.0671	0.374154	-4.29929
GO_NEGATIVE_REGULATION_OF_FATTY_ACID_OXIDATION	0.266571	-0.0138327	1.92973	0.0671602	0.374154	-4.30003
GO_INTERLEUKIN_6_PRODUCTION	-0.108277	-0.00332175	-1.92958	0.0671797	0.374154	-4.30026
GO_ENTEROENDOCRINE_CELL_DIFFERENTIATION	-0.209037	-0.0156778	-1.92958	0.0671799	0.374154	-4.30027
GO_1_PHOSPHATIDYLINOSITOL_4_PHOSPHATE_3_KINASE_ACTIVITY	-0.238048	-0.0283409	-1.92848	0.0673248	0.374749	-4.30202
GO_POSITIVE_REGULATION_OF_PHOSPHOLIPASE_ACTIVITY	-0.165717	-0.00296521	-1.92803	0.0673839	0.374749	-4.30274
GO_PEPTIDE_HORMONE_PROCESSING	-0.210765	0.00758892	-1.92746	0.0674578	0.374749	-4.30364
GO_ARACHIDONIC_ACID_MONOOXYGENASE_ACTIVITY	0.224498	-0.00336905	1.92687	0.0675352	0.374749	-4.30457
GO_TRACE_AMINE_RECEPTOR_ACTIVITY	0.280256	0.019854	1.92687	0.0675362	0.374749	-4.30459
GO_ACTIN_FILAMENT_REORGANIZATION	-0.359335	-0.0281331	-1.92675	0.0675518	0.374749	-4.30477
GO_HEPARAN_SULFATE_GLUCOSAMINE_3_SULFOTRANSFERASE_1_ACTIVITY	0.304155	0.00425876	1.92675	0.0675519	0.374749	-4.30478
GO_REGULATION_OF_PROTEIN_LOCALIZATION_TO_CELL_PERIPHERY	-0.159483	-0.00413498	-1.92648	0.0675868	0.374749	-4.3052
GO_GLYCOLIPID_CATABOLIC_PROCESS	-0.288465	-0.0363231	-1.92422	0.0678857	0.376197	-4.3088
GO_LIGASE_ACTIVITY_FORMING_CARBON_NITROGEN_BONDS	0.153594	-0.00764444	1.92354	0.0679749	0.37625	-4.30987
GO_RESPONSE_TO_ANTICOAGULANT	0.256062	-0.0129264	1.92331	0.0680058	0.37625	-4.31024
GO_ARYLSULFATASE_ACTIVITY	-0.23744	0.0211094	-1.92294	0.0680543	0.37625	-4.31082
GO_DENDRITIC_SPINE_MAINTENANCE	-0.182683	0.0235566	-1.92202	0.0681762	0.37625	-4.31228
GO_NUCLEOLUS_ORGANIZATION	0.387413	-0.0256676	1.92172	0.0682155	0.37625	-4.31275
GO_TYROSINE_CATABOLIC_PROCESS	0.287752	0.0511387	1.92158	0.068235	0.37625	-4.31299
GO_MYOBLAST_MIGRATION	0.189382	0.0089291	1.92152	0.0682425	0.37625	-4.31308
GO_ORGANELLAR_SMALL_RIBOSOMAL_SUBUNIT	0.303801	0.0250676	1.92147	0.0682489	0.37625	-4.31315
GO_EPIBOLY	-0.129236	-0.0105739	-1.92056	0.0683698	0.37625	-4.3146
GO_INTESTINE_SMOOTH_MUSCLE_CONTRACTION	0.260434	0.00856448	1.92053	0.0683736	0.37625	-4.31464
GO_REGULATION_OF_GROWTH_HORMONE_SECRETION	-0.22628	0.0218178	-1.92041	0.0683895	0.37625	-4.31483
GO_EUKARYOTIC_TRANSLATION_INITIATION_FACTOR_2B_COMPLEX	0.393071	0.003224	1.9202	0.0684174	0.37625	-4.31517
GO_NEUROTRANSMITTER_RECEPTOR_LOCALIZATION_TO_POSTSYNAPTIC_SPECIALIZATION_MEMBRANE	-0.159462	0.0150251	-1.92003	0.0684402	0.37625	-4.31544
GO_NEGATIVE_REGULATION_OF_EPIDERMAL_CELL_DIFFERENTIATION	-0.2726	0.000657671	-1.91966	0.0684899	0.37625	-4.31603
GO_POSITIVE_REGULATION_OF_TRANSMEMBRANE_RECEPTOR_PROTEIN_SERINE_THREONINE_KINASE_SIGNALING_PATHWAY	-0.112581	-0.00292438	-1.91953	0.0685067	0.37625	-4.31623
GO_REGULATION_OF_ERBB_SIGNALING_PATHWAY	-0.125163	0.00761722	-1.9188	0.0686037	0.37625	-4.31738
GO_RDNA_HETEROCHROMATIN	0.35327	-0.0212524	1.91865	0.0686248	0.37625	-4.31764
GO_MITOCHONDRIAL_PART	0.142696	0.00804938	1.91844	0.0686522	0.37625	-4.31796
GO_NEGATIVE_REGULATION_OF_INTERLEUKIN_1_BETA_PRODUCTION	-0.204431	0.0164323	-1.91809	0.0686996	0.37625	-4.31852
GO_POSITIVE_REGULATION_OF_CHROMATIN_BINDING	0.243363	0.000486868	1.91798	0.0687137	0.37625	-4.31869
GO_GLUCAGON_SECRETION	0.156551	0.00617941	1.91792	0.0687221	0.37625	-4.31879
GO_BERGMANN_GLIAL_CELL_DIFFERENTIATION	0.270394	-0.00307061	1.9179	0.0687242	0.37625	-4.31882
GO_CYTOPLASMIC_PATTERN_RECOGNITION_RECEPTOR_SIGNALING_PATHWAY	-0.152458	0.00478218	-1.91736	0.0687965	0.37626	-4.31967
GO_ASPARTATE_FAMILY_AMINO_ACID_CATABOLIC_PROCESS	0.23735	0.00289194	1.91732	0.0688014	0.37626	-4.31973
GO_REGULATION_OF_WNT_SIGNALING_PATHWAY_INVOLVED_IN_HEART_DEVELOPMENT	0.331931	0.0310827	1.91701	0.0688432	0.376278	-4.32023
GO_HYDROLASE_ACTIVITY_ACTING_ON_GLYCOSYL_BONDS	-0.17548	-0.00897545	-1.91674	0.06888	0.376278	-4.32066
GO_DYNEIN_COMPLEX_BINDING	0.169643	-0.0108193	1.91588	0.0689941	0.376586	-4.32201
GO_NEGATIVE_REGULATION_OF_CAMP_MEDIATED_SIGNALING	-0.18768	0.01012	-1.91574	0.0690134	0.376586	-4.32224
GO_POLY_PYRIMIDINE_TRACT_BINDING	0.253793	0.0117171	1.91544	0.0690537	0.376586	-4.32272
GO_REGULATION_OF_MRNA_PROCESSING	0.177053	0.0146264	1.91519	0.0690872	0.376586	-4.32311
GO_REGULATION_OF_CHROMOSOME_ORGANIZATION	0.154365	0.00216904	1.91439	0.0691944	0.376782	-4.32438
GO_ORIGIN_RECOGNITION_COMPLEX	0.31584	0.00864953	1.91425	0.0692131	0.376782	-4.3246
GO_REGULATION_OF_LOW_DENSITY_LIPOPROTEIN_PARTICLE_RECEPTOR_CATABOLIC_PROCESS	-0.33943	-0.0555698	-1.91408	0.0692365	0.376782	-4.32487
GO_RESPONSE_TO_DSRNA	0.155769	0.00198487	1.91379	0.0692751	0.376787	-4.32533
GO_SCF_DEPENDENT_PROTEASOMAL_UBIQUITIN_DEPENDENT_PROTEIN_CATABOLIC_PROCESS	0.183162	0.0135382	1.91288	0.0693975	0.376905	-4.32677
GO_CELL_ADHESION_MEDIATED_BY_INTEGRIN	-0.130849	0.0177286	-1.91266	0.069427	0.376905	-4.32711
GO_URETERIC_BUD_FORMATION	0.318586	0.00014203	1.91259	0.0694366	0.376905	-4.32722
GO_REGULATION_OF_CONNECTIVE_TISSUE_REPLACEMENT	0.332135	0.0112684	1.91236	0.0694672	0.376905	-4.32758
GO_LAGGING_STRAND_ELONGATION	0.455291	-0.0418164	1.91223	0.0694854	0.376905	-4.3278
GO_ZINC_ION_TRANSPORT	-0.199882	0.00637166	-1.91184	0.0695378	0.376984	-4.32841
GO_SWI_SNF_COMPLEX	0.208552	0.0130615	1.9115	0.0695843	0.377031	-4.32896
GO_CELLULAR_RESPONSE_TO_REACTIVE_NITROGEN_SPECIES	0.231609	-0.00588426	1.91089	0.0696658	0.377268	-4.32991
GO_REGULATION_OF_MEMBRANE_REPOLARIZATION_DURING_VENTRICULAR_CARDIAC_MUSCLE_CELL_ACTION_POTENTIAL	0.363282	-0.047756	1.91031	0.0697448	0.377384	-4.33083
GO_SH3_DOMAIN_BINDING	-0.125619	-0.000411925	-1.91002	0.0697843	0.377384	-4.33129
GO_FIBRILLAR_CENTER	0.144803	0.00477586	1.90984	0.0698082	0.377384	-4.33157
GO_IMMUNE_RESPONSE_INHIBITING_SIGNAL_TRANSDUCTION	-0.326542	-0.0153496	-1.90962	0.0698384	0.377384	-4.33193
GO_CELLULAR_RESPONSE_TO_HYDROPEROXIDE	-0.299331	-0.0397116	-1.90802	0.0700549	0.378003	-4.33445
GO_SYNAPTIC_TRANSMISSION_GLYCINERGIC	-0.277974	0.0100692	-1.90726	0.0701584	0.378003	-4.33565
GO_INTRINSIC_APOPTOTIC_SIGNALING_PATHWAY_IN_RESPONSE_TO_OSMOTIC_STRESS	0.211083	-0.00395796	1.90717	0.0701701	0.378003	-4.33579
GO_RIBONUCLEOPROTEIN_COMPLEX_BIOGENESIS	0.20843	0.0120795	1.90716	0.070172	0.378003	-4.33581
GO_POLYOL_TRANSPORT	-0.259293	0.0124154	-1.9071	0.0701799	0.378003	-4.3359
GO_THO_COMPLEX	0.396048	-0.00694685	1.90624	0.0702971	0.378003	-4.33726
GO_TRANSLOCATION_OF_MOLECULES_INTO_HOST	0.396048	-0.00694685	1.90624	0.0702971	0.378003	-4.33726
GO_ALVEOLAR_LAMELLAR_BODY	-0.291878	-0.0566273	-1.906	0.0703299	0.378003	-4.33764
GO_PROTEIN_PROCESSING	-0.101764	0.000467724	-1.90553	0.0703932	0.378003	-4.33837
GO_ACTIVATION_OF_STORE_OPERATED_CALCIUM_CHANNEL_ACTIVITY	-0.331557	-0.0116469	-1.90553	0.0703942	0.378003	-4.33838
GO_PROTEIN_ADP_RIBOSYLATION	0.151017	-0.00105771	1.90549	0.0703991	0.378003	-4.33844
GO_TRNA_TRANSPORT	0.259296	0.0156077	1.90531	0.0704231	0.378003	-4.33872
GO_SOMITE_ROSTRAL_CAUDAL_AXIS_SPECIFICATION	-0.274393	0.0328565	-1.90501	0.0704653	0.378003	-4.33921
GO_POSITIVE_REGULATION_OF_STEROID_HORMONE_SECRETION	0.19935	0.0173849	1.90459	0.0705217	0.378003	-4.33986
GO_BRONCHUS_DEVELOPMENT	-0.231339	0.00938071	-1.90455	0.0705279	0.378003	-4.33993
GO_VIRAL_TRANSLATIONAL_TERMINATION_REINITIATION	0.353504	0.0021279	1.90432	0.0705586	0.378003	-4.34028
GO_COMPARTMENT_PATTERN_SPECIFICATION	0.31238	-0.022737	1.90278	0.0707694	0.378929	-4.34271
GO_PROTEIN_TAG	0.248382	0.00153575	1.90216	0.0708553	0.379186	-4.3437
GO_PAM_COMPLEX_TIM23_ASSOCIATED_IMPORT_MOTOR	0.320265	-0.000608577	1.90164	0.0709267	0.379365	-4.34452
GO_SWI_SNF_SUPERFAMILY_TYPE_COMPLEX	0.177956	0.0127854	1.90089	0.0710291	0.379709	-4.34569
GO_NEGATIVE_REGULATION_OF_ADHERENS_JUNCTION_ORGANIZATION	-0.199476	0.0105318	-1.90056	0.0710747	0.37975	-4.34622
GO_REGULATION_OF_POSTSYNAPTIC_CYTOSOLIC_CALCIUM_ION_CONCENTRATION	-0.243382	0.0365128	-1.89962	0.0712034	0.379836	-4.34769
GO_TRANSPORT_VESICLE	-0.118776	0.00748077	-1.89932	0.0712453	0.379836	-4.34817
GO_REGULATION_OF_AUTOPHAGOSOME_ASSEMBLY	-0.178982	0.00961306	-1.89922	0.0712589	0.379836	-4.34832
GO_CYTOPLASMIC_VESICLE_PART	-0.103952	-0.00348095	-1.89919	0.0712629	0.379836	-4.34837
GO_ESTABLISHMENT_OF_PROTEIN_LOCALIZATION_TO_TELOMERE	0.282686	-0.0181416	1.89906	0.0712811	0.379836	-4.34858
GO_TOXIC_SUBSTANCE_BINDING	-0.273716	0.00356689	-1.89815	0.0714066	0.380268	-4.35001
GO_COENZYME_BINDING	0.150199	-0.00428452	1.89765	0.0714761	0.380268	-4.3508
GO_REGULATION_OF_CD8_POSITIVE_ALPHA_BETA_T_CELL_ACTIVATION	-0.242587	-0.000175477	-1.89747	0.0715	0.380268	-4.35107
GO_CARBOHYDRATE_HOMEOSTASIS	0.099844	-0.00598648	1.89718	0.0715399	0.380268	-4.35152
GO_SMC5_SMC6_COMPLEX	0.331063	0.0207255	1.89709	0.0715525	0.380268	-4.35167
GO_C_X3_C_CHEMOKINE_BINDING	-0.334238	0.0262103	-1.89571	0.0717436	0.381081	-4.35384
GO_SEGMENT_SPECIFICATION	-0.145896	-0.0099355	-1.89527	0.0718058	0.381081	-4.35454
GO_TRANSLATION_ELONGATION_FACTOR_ACTIVITY	0.264094	0.00596092	1.89516	0.07182	0.381081	-4.3547
GO_RRNA_METABOLIC_PROCESS	0.229443	0.0103151	1.89472	0.0718819	0.381207	-4.3554
GO_REGULATION_OF_ENDOPLASMIC_RETICULUM_TUBULAR_NETWORK_ORGANIZATION	0.367018	-0.0163457	1.89429	0.0719419	0.38125	-4.35608
GO_REGULATION_OF_HISTONE_H2B_UBIQUITINATION	0.318401	-0.017019	1.89411	0.0719664	0.38125	-4.35636
GO_REGULATION_OF_ADIPOSE_TISSUE_DEVELOPMENT	0.270446	0.0421598	1.89342	0.0720623	0.381556	-4.35744
GO_ASPARTATE_METABOLIC_PROCESS	0.373942	0.0368089	1.89299	0.0721227	0.381673	-4.35812
GO_NEGATIVE_REGULATION_OF_ERYTHROCYTE_DIFFERENTIATION	-0.255562	0.0172356	-1.89268	0.072165	0.381695	-4.3586
GO_HISTONE_H3_K4_DEMETHYLATION	-0.280262	0.004554	-1.89152	0.0723278	0.382136	-4.36043
GO_REGULATION_OF_MONOCYTE_CHEMOTAXIS	-0.202019	0.00505709	-1.89138	0.0723475	0.382136	-4.36065
GO_NEGATIVE_REGULATION_OF_ALPHA_BETA_T_CELL_DIFFERENTIATION	-0.194712	-0.00148543	-1.89126	0.0723633	0.382136	-4.36083
GO_REGULATION_OF_BONE_MINERALIZATION	-0.137995	-0.00863357	-1.89067	0.0724457	0.382211	-4.36176
GO_CELLULAR_RESPONSE_TO_HEAT	0.131826	0.00857493	1.89061	0.072454	0.382211	-4.36185
GO_TUMOR_NECROSIS_FACTOR_SUPERFAMILY_CYTOKINE_PRODUCTION	-0.114626	0.0052399	-1.88936	0.0726297	0.382567	-4.36382
GO_ANTIGEN_BINDING	-0.196998	-0.0154258	-1.88928	0.0726409	0.382567	-4.36394
GO_NEGATIVE_REGULATION_OF_AXON_GUIDANCE	-0.14179	0.00599668	-1.88898	0.0726827	0.382567	-4.36441
GO_HISTONE_H4_K12_ACETYLATION	0.271674	0.0252047	1.88883	0.0727036	0.382567	-4.36464
GO_ACTIVATED_T_CELL_PROLIFERATION	-0.132477	0.012465	-1.88861	0.0727347	0.382567	-4.36499
GO_COHESIN_LOADING	-0.270405	0.0234937	-1.88817	0.072797	0.382567	-4.36569
GO_MUTLALPHA_COMPLEX	0.338053	-0.0171451	1.88813	0.0728025	0.382567	-4.36575
GO_POSITIVE_REGULATION_OF_GENE_EXPRESSION_EPIGENETIC	0.212304	0.00635967	1.88795	0.072828	0.382567	-4.36603
GO_NEUTRAL_LIPID_CATABOLIC_PROCESS	-0.154196	-0.0243884	-1.88757	0.0728815	0.382647	-4.36663
GO_NEGATIVE_REGULATION_OF_INTERLEUKIN_4_PRODUCTION	-0.287867	-0.00405743	-1.88712	0.0729436	0.382693	-4.36732
GO_POSITIVE_REGULATION_OF_EPIDERMAL_GROWTH_FACTOR_ACTIVATED_RECEPTOR_ACTIVITY	-0.248903	-0.020108	-1.88626	0.0730646	0.382693	-4.36867
GO_3_5_DNA_HELICASE_ACTIVITY	0.338652	0.0258787	1.88617	0.0730774	0.382693	-4.36881
GO_CELL_CYCLE_DNA_REPLICATION	0.30041	-0.00798424	1.88596	0.073107	0.382693	-4.36914
GO_NEGATIVE_REGULATION_OF_EXTRACELLULAR_MATRIX_DISASSEMBLY	-0.287279	-0.0271046	-1.88591	0.0731152	0.382693	-4.36923
GO_POSITIVE_REGULATION_OF_VASCULAR_ASSOCIATED_SMOOTH_MUSCLE_CELL_MIGRATION	-0.217053	0.00387946	-1.88587	0.0731207	0.382693	-4.36929
GO_AUTOPHAGIC_CELL_DEATH	-0.250406	0.0212973	-1.8856	0.0731585	0.382693	-4.36971
GO_BASE_EXCISION_REPAIR_AP_SITE_FORMATION	0.246462	-0.025516	1.88501	0.0732411	0.382924	-4.37063
GO_LIPOXIN_BIOSYNTHETIC_PROCESS	-0.338193	0.000476587	-1.88458	0.0733029	0.383047	-4.37131
GO_NOTCH_SIGNALING_INVOLVED_IN_HEART_DEVELOPMENT	-0.279433	0.0146489	-1.88343	0.0734654	0.38363	-4.37311
GO_PHOSPHATIDYLINOSITOL_BISPHOSPHATE_KINASE_ACTIVITY	-0.287531	0.0107755	-1.88324	0.0734913	0.38363	-4.3734
GO_POSITIVE_REGULATION_OF_HISTONE_H3_K4_METHYLATION	0.233649	-0.00292567	1.88288	0.0735432	0.38365	-4.37397
GO_TETRASPANIN_ENRICHED_MICRODOMAIN	-0.148698	0.009378	-1.88267	0.0735719	0.38365	-4.37429
GO_LYMPHANGIOGENESIS	-0.173117	0.0209197	-1.88235	0.0736183	0.383691	-4.3748
GO_ENDOCARDIUM_MORPHOGENESIS	0.277454	-0.00456276	1.88197	0.0736723	0.383772	-4.3754
GO_MEDIATOR_COMPLEX	0.159044	0.00154825	1.88095	0.0738167	0.384324	-4.37698
GO_NATA_COMPLEX	-0.300274	-0.040662	-1.87994	0.0739608	0.384874	-4.37857
GO_MACROMOLECULE_METHYLATION	0.11407	-0.00627628	1.87897	0.0740988	0.384918	-4.38008
GO_POSITIVE_REGULATION_OF_SODIUM_ION_TRANSMEMBRANE_TRANSPORTER_ACTIVITY	-0.201014	0.0246981	-1.87889	0.0741095	0.384918	-4.3802
GO_VIRAL_TRANSLATION	0.290034	0.0336654	1.87882	0.0741205	0.384918	-4.38032
GO_AMINOACYL_TRNA_EDITING_ACTIVITY	0.323234	-0.0201955	1.87853	0.0741621	0.384918	-4.38077
GO_AMINOACYL_TRNA_METABOLISM_INVOLVED_IN_TRANSLATIONAL_FIDELITY	0.323234	-0.0201955	1.87853	0.0741621	0.384918	-4.38077
GO_ADULT_HEART_DEVELOPMENT	-0.214635	0.0234643	-1.87802	0.0742346	0.385095	-4.38157
GO_REGULATION_OF_PROTEIN_DEPHOSPHORYLATION	0.109604	0.000554839	1.87766	0.0742854	0.385158	-4.38212
GO_ENDOPEPTIDASE_COMPLEX	0.249863	0.0197265	1.87635	0.074474	0.385467	-4.38418
GO_DNA_RECOMBINATION	0.187021	-0.00031315	1.87605	0.074517	0.385467	-4.38465
GO_TRANSMEMBRANE_RECEPTOR_PROTEIN_TYROSINE_KINASE_SIGNALING_PATHWAY	-0.0892018	0.00126522	-1.87588	0.0745403	0.385467	-4.3849
GO_AMYLOID_PRECURSOR_PROTEIN_CATABOLIC_PROCESS	-0.142107	0.0126917	-1.87562	0.0745781	0.385467	-4.38531
GO_CELL_DIFFERENTIATION_IN_SPINAL_CORD	0.102123	0.0225146	1.87554	0.0745893	0.385467	-4.38544
GO_Y_FORM_DNA_BINDING	0.309946	0.0472598	1.87537	0.0746145	0.385467	-4.38571
GO_MISMATCHED_DNA_BINDING	0.279311	-0.0195087	1.87536	0.0746152	0.385467	-4.38572
GO_POSITIVE_REGULATION_OF_TRIGLYCERIDE_CATABOLIC_PROCESS	-0.212005	-0.00190993	-1.87497	0.0746708	0.385555	-4.38632
GO_VOLTAGE_GATED_POTASSIUM_CHANNEL_ACTIVITY_INVOLVED_IN_CARDIAC_MUSCLE_CELL_ACTION_POTENTIAL_REPOLARIZATION	0.261529	-0.0133911	1.87433	0.0747627	0.38583	-4.38732
GO_CELLULAR_RESPONSE_TO_LOW_DENSITY_LIPOPROTEIN_PARTICLE_STIMULUS	-0.22921	-0.0334722	-1.87396	0.0748158	0.385904	-4.38789
GO_MONOCYTE_AGGREGATION	0.33529	-0.0454146	1.87323	0.0749211	0.386248	-4.38904
GO_DOUBLE_STRAND_BREAK_REPAIR	0.195459	0.00492738	1.87283	0.07498	0.386343	-4.38967
GO_ATP_HYDROLYSIS_COUPLED_TRANSMEMBRANE_TRANSPORT	-0.227033	-0.00639057	-1.87257	0.0750169	0.386343	-4.39007
GO_NEGATIVE_REGULATION_OF_INTRINSIC_APOPTOTIC_SIGNALING_PATHWAY_BY_P53_CLASS_MEDIATOR	0.213867	-0.0152773	1.87174	0.0751364	0.386759	-4.39136
GO_SPHINGOLIPID_BIOSYNTHETIC_PROCESS	-0.11909	0.00186947	-1.87115	0.0752221	0.386869	-4.39229
GO_NEGATIVE_REGULATION_OF_DEFENSE_RESPONSE	-0.089918	0.00290959	-1.87078	0.0752746	0.386869	-4.39285
GO_NUCLEOTIDYLTRANSFERASE_ACTIVITY	0.164934	0.00234454	1.87065	0.0752947	0.386869	-4.39307
GO_MISMATCH_REPAIR	0.260493	-0.0185158	1.8703	0.0753451	0.386869	-4.39361
GO_RNA_POLYMERASE_II_C_TERMINAL_DOMAIN_BINDING	0.259479	-0.00670653	1.86998	0.0753913	0.386869	-4.39411
GO_REGULATION_OF_AMYLOID_BETA_FORMATION	-0.181414	0.012744	-1.8698	0.0754169	0.386869	-4.39438
GO_RETINAL_BINDING	0.197792	-0.00456738	1.86972	0.0754291	0.386869	-4.39451
GO_MICROTUBULE_CYTOSKELETON_ORGANIZATION	0.132383	0.00258897	1.86924	0.0754986	0.386927	-4.39526
GO_INTRINSIC_COMPONENT_OF_PLASMA_MEMBRANE	-0.092911	-0.0034195	-1.86831	0.0756329	0.386927	-4.3967
GO_SKIN_DEVELOPMENT	-0.0854884	-0.00195101	-1.8683	0.0756354	0.386927	-4.39673
GO_REGULATION_OF_VERY_LOW_DENSITY_LIPOPROTEIN_PARTICLE_CLEARANCE	-0.304874	0.00157986	-1.8678	0.0757068	0.386927	-4.39749
GO_OOCYTE_DIFFERENTIATION	0.151393	0.00161477	1.86765	0.075729	0.386927	-4.39773
GO_NOREPINEPHRINE_METABOLIC_PROCESS	-0.336259	-0.052719	-1.86758	0.0757388	0.386927	-4.39784
GO_TERPENOID_BIOSYNTHETIC_PROCESS	-0.225692	-0.0398037	-1.86757	0.0757403	0.386927	-4.39785
GO_NUCLEAR_SPECK	0.137389	-0.000269543	1.86751	0.0757502	0.386927	-4.39796
GO_NADH_PYROPHOSPHATASE_ACTIVITY	0.311821	-0.000862264	1.86688	0.0758415	0.387026	-4.39893
GO_CO_SMAD_BINDING	-0.242052	0.0196338	-1.86678	0.0758562	0.387026	-4.39909
GO_POSITIVE_REGULATION_OF_GLYCOPROTEIN_METABOLIC_PROCESS	0.313945	-0.0165413	1.86652	0.0758931	0.387026	-4.39948
GO_REGULATION_OF_PROTEIN_LOCALIZATION_TO_CELL_SURFACE	-0.18211	-0.00220407	-1.86605	0.0759627	0.387026	-4.40023
GO_PEPTIDYL_ARGININE_METHYLATION	0.2282	0.0374435	1.86604	0.0759634	0.387026	-4.40024
GO_SPINDLE_LOCALIZATION	0.176187	0.00776959	1.86517	0.0760903	0.387433	-4.40159
GO_FRUCTOSE_METABOLIC_PROCESS	-0.244917	0.0767568	-1.86491	0.076129	0.387433	-4.402
GO_TETRAHYDROFOLATE_METABOLIC_PROCESS	0.28756	-0.00181481	1.8647	0.0761596	0.387433	-4.40233
GO_BASAL_DENDRITE	0.244189	0.0104841	1.86433	0.0762127	0.387505	-4.40289
GO_TELOMERE_MAINTENANCE_VIA_SEMI_CONSERVATIVE_REPLICATION	0.316507	-0.0140253	1.86287	0.0764275	0.388182	-4.40517
GO_POSITIVE_REGULATION_OF_HEMOPOIESIS	-0.12055	-0.00675633	-1.86263	0.0764616	0.388182	-4.40553
GO_PROTEIN_INSERTION_INTO_MITOCHONDRIAL_INNER_MEMBRANE	0.25505	0.00331162	1.86263	0.0764625	0.388182	-4.40554
GO_REGULATION_OF_MICROTUBULE_DEPOLYMERIZATION	0.153896	-0.0239072	1.86144	0.0766372	0.388745	-4.40739
GO_RNA_POLYMERASE_III_GENERAL_TRANSCRIPTION_INITIATION_FACTOR_ACTIVITY	0.28433	0.018045	1.86112	0.0766833	0.388745	-4.40787
GO_REGULATION_OF_ADENYLATE_CYCLASE_ACTIVATING_ADRENERGIC_RECEPTOR_SIGNALING_PATHWAY_INVOLVED_IN_HEART_PROCESS	-0.384777	0.0269153	-1.86088	0.0767192	0.388745	-4.40825
GO_VIRION_BINDING	-0.228892	-0.00239108	-1.86081	0.076729	0.388745	-4.40836
GO_MATURATION_OF_SSU_RRNA	0.247162	0.00823623	1.86035	0.0767966	0.38889	-4.40907
GO_POSITIVE_REGULATION_OF_MHC_CLASS_I_BIOSYNTHETIC_PROCESS	-0.343378	0.00984406	-1.85949	0.076924	0.389206	-4.41041
GO_GENERATION_OF_PRECURSOR_METABOLITES_AND_ENERGY	0.110053	0.000329242	1.8594	0.0769369	0.389206	-4.41055
GO_NUCLEOTIDE_DIPHOSPHATASE_ACTIVITY	0.221465	-0.000907024	1.85818	0.0771175	0.389922	-4.41245
GO_ACTIVATION_OF_PHOSPHOLIPASE_C_ACTIVITY	-0.174673	0.000132568	-1.85762	0.0772001	0.389974	-4.41331
GO_MITOCHONDRIAL_MEMBRANE_PART	0.162102	0.00447353	1.85758	0.0772059	0.389974	-4.41337
GO_REGULATION_OF_GUANYLATE_CYCLASE_ACTIVITY	-0.20552	0.0168954	-1.85725	0.0772553	0.390026	-4.41389
GO_EXCITATORY_SYNAPSE	-0.123538	0.0064693	-1.85658	0.0773533	0.390323	-4.41492
GO_PROTON_TRANSPORTING_V_TYPE_ATPASE_V1_DOMAIN	-0.338477	-0.0037504	-1.85621	0.0774092	0.390384	-4.4155
GO_SYNTAXIN_BINDING	-0.171088	0.00567511	-1.85597	0.0774435	0.390384	-4.41586
GO_NATURAL_KILLER_CELL_LECTIN_LIKE_RECEPTOR_BINDING	-0.340992	0.0104456	-1.85557	0.0775028	0.390486	-4.41648
GO_FANCONI_ANAEMIA_NUCLEAR_COMPLEX	0.335824	0.0412982	1.85527	0.0775485	0.390519	-4.41696
GO_L_GLUTAMATE_IMPORT	-0.247471	0.00319348	-1.85493	0.0775981	0.390539	-4.41747
GO_CALCIUM_SENSITIVE_GUANYLATE_CYCLASE_ACTIVATOR_ACTIVITY	-0.223751	-0.00136367	-1.85471	0.0776307	0.390539	-4.41781
GO_INTRACILIARY_TRANSPORT_PARTICLE_A	0.300748	0.00688643	1.85433	0.0776873	0.390627	-4.4184
GO_REGULATION_OF_NEURONAL_SYNAPTIC_PLASTICITY	-0.145873	0.019398	-1.8539	0.0777516	0.390743	-4.41907
GO_REGULATION_OF_ENDOCYTIC_RECYCLING	0.294943	-0.0021092	1.85365	0.0777887	0.390743	-4.41946
GO_REGULATION_OF_RUFFLE_ASSEMBLY	-0.147497	0.0114796	-1.85334	0.0778345	0.390777	-4.41993
GO_SECONDARY_LYSOSOME	-0.248304	-0.00525071	-1.85274	0.0779245	0.391032	-4.42087
GO_TRANSFERASE_ACTIVITY_TRANSFERRING_SULFUR_CONTAINING_GROUPS	0.119634	0.012517	1.85219	0.0780068	0.391205	-4.42172
GO_REGULATION_OF_PROTEIN_TYROSINE_PHOSPHATASE_ACTIVITY	-0.323671	-0.0342162	-1.85193	0.0780457	0.391205	-4.42213
GO_MEMBRANE_PROTEIN_PROTEOLYSIS	-0.137874	0.000297089	-1.85149	0.0781108	0.391205	-4.4228
GO_REGULATION_OF_CHROMOSOME_SEGREGATION	0.245561	0.00457492	1.85146	0.0781156	0.391205	-4.42285
GO_XENOPHAGY	0.23087	0.0421197	1.85091	0.078198	0.391421	-4.4237
GO_POSITIVE_REGULATION_OF_LAMELLIPODIUM_ASSEMBLY	0.190587	-0.00256619	1.85062	0.0782406	0.391438	-4.42414
GO_CHROMOSOME_ORGANIZATION_INVOLVED_IN_MEIOTIC_CELL_CYCLE	0.216261	0.00546266	1.85	0.0783333	0.391705	-4.4251
GO_BROWN_FAT_CELL_DIFFERENTIATION	0.164025	-0.0166625	1.84955	0.0784012	0.39181	-4.4258
GO_REGULATION_OF_REACTIVE_OXYGEN_SPECIES_BIOSYNTHETIC_PROCESS	0.109982	-0.0034378	1.84934	0.0784326	0.39181	-4.42612
[truncated: 7,987 more rows]

## Sheet: HS27AvsMSC
C5	logFC	AveExpr	t	P.Value	adj.P.Val	B
GO_VASCULAR_ENDOTHELIAL_GROWTH_FACTOR_RECEPTOR_SIGNALING_PATHWAY	-0.472	0.0237198	-7.87134	1.01445e-07	0.00101303	7.70795
GO_TETRASPANIN_ENRICHED_MICRODOMAIN	-0.616768	0.009378	-6.78774	9.92509e-07	0.00462235	5.66751
GO_MESANGIAL_CELL_DEVELOPMENT	-0.803531	0.0214976	-6.40269	2.31682e-06	0.00462235	4.89804
GO_POSITIVE_REGULATION_OF_STRIATED_MUSCLE_CELL_APOPTOTIC_PROCESS	-0.571589	0.0149184	-6.33919	2.6693e-06	0.00462235	4.76899
GO_POSITIVE_REGULATION_OF_ENDOTHELIAL_CELL_APOPTOTIC_PROCESS	-0.584643	-0.000307456	-6.31677	2.8065e-06	0.00462235	4.72329
GO_REGULATION_OF_ACUTE_INFLAMMATORY_RESPONSE_TO_ANTIGENIC_STIMULUS	-0.650069	-0.0079107	-6.26934	3.12098e-06	0.00462235	4.62638
GO_PHAGOCYTOSIS	-0.331219	0.00502941	-6.2355	3.36729e-06	0.00462235	4.55704
GO_POSITIVE_REGULATION_OF_EXTRACELLULAR_MATRIX_DISASSEMBLY	-0.977689	0.074042	-6.18438	3.77774e-06	0.00462235	4.45196
GO_RESPONSE_TO_ANGIOTENSIN	-0.545596	0.0251586	-6.14101	4.16594e-06	0.00462235	4.36253
GO_GAMMA_DELTA_T_CELL_DIFFERENTIATION	-0.77797	-0.0175573	-6.08008	4.78156e-06	0.00477486	4.23643
GO_PODOSOME	-0.541801	0.0200189	-6.01857	5.49768e-06	0.00478258	4.10863
GO_POSITIVE_REGULATION_OF_NF_KAPPAB_TRANSCRIPTION_FACTOR_ACTIVITY	-0.325663	0.00503064	-5.96617	6.19398e-06	0.00478258	3.99933
GO_FC_RECEPTOR_MEDIATED_STIMULATORY_SIGNALING_PATHWAY	-0.427684	0.0132506	-5.9639	6.22607e-06	0.00478258	3.9946
GO_REGULATION_OF_EXTRACELLULAR_MATRIX_DISASSEMBLY	-0.726317	0.0332441	-5.90845	7.06587e-06	0.00492751	3.87854
GO_NEGATIVE_REGULATION_OF_B_CELL_PROLIFERATION	-0.587413	0.0108365	-5.88815	7.40162e-06	0.00492751	3.83593
GO_REGULATION_OF_LONG_TERM_SYNAPTIC_POTENTIATION	-0.483788	0.019775	-5.74814	1.02069e-05	0.0063704	3.54071
GO_LIPOPOLYSACCHARIDE_MEDIATED_SIGNALING_PATHWAY	-0.443246	0.00774655	-5.69239	1.1607e-05	0.0068181	3.42247
GO_SUBSTRATE_DEPENDENT_CELL_MIGRATION	-0.46837	-0.00794073	-5.64431	1.29714e-05	0.00719622	3.32019
GO_REGULATION_OF_WOUND_HEALING	-0.340218	0.0161748	-5.58867	1.47559e-05	0.00753936	3.20148
GO_LSM1_7_PAT1_COMPLEX	0.955198	-0.0226064	5.5672	1.55097e-05	0.00753936	3.15558
GO_PLASMA_MEMBRANE_PHOSPHOLIPID_SCRAMBLING	-0.519813	0.00442157	-5.54207	1.64423e-05	0.00753936	3.10177
GO_REGULATION_OF_MYELOID_LEUKOCYTE_MEDIATED_IMMUNITY	-0.424735	0.00704847	-5.50867	1.77705e-05	0.00753936	3.03016
GO_NEGATIVE_REGULATION_OF_MONONUCLEAR_CELL_MIGRATION	-0.562505	0.00122632	-5.49083	1.85243e-05	0.00753936	2.99185
GO_MEMBRANE_INVAGINATION	-0.483158	0.0059951	-5.47211	1.93499e-05	0.00753936	2.95163
GO_SORTING_ENDOSOME	-0.766112	0.0315724	-5.45448	2.01623e-05	0.00753936	2.9137
GO_REGULATION_OF_VASCULOGENESIS	-0.728411	0.0331097	-5.45077	2.03375e-05	0.00753936	2.90572
GO_REGULATION_OF_MICROGLIAL_CELL_ACTIVATION	-0.594214	0.000969042	-5.43473	2.11134e-05	0.00753936	2.87117
GO_NEGATIVE_REGULATION_OF_MYELOID_LEUKOCYTE_MEDIATED_IMMUNITY	-0.737525	0.0140252	-5.43419	2.11398e-05	0.00753936	2.87002
GO_INTERLEUKIN_6_PRODUCTION	-0.34856	-0.00332175	-5.39931	2.29346e-05	0.00755333	2.79481
GO_PLATELET_DENSE_TUBULAR_NETWORK	-0.634061	0.0351672	-5.39457	2.31903e-05	0.00755333	2.78458
GO_RESPONSE_TO_INTERLEUKIN_18	-0.686534	0.0346643	-5.36462	2.48737e-05	0.00755333	2.71989
GO_POSITIVE_REGULATION_OF_MAMMARY_GLAND_EPITHELIAL_CELL_PROLIFERATION	-0.64791	0.0107643	-5.351	2.568e-05	0.00755333	2.69043
GO_EXTRACELLULAR_MATRIX_BINDING	-0.416668	0.00482422	-5.34625	2.59673e-05	0.00755333	2.68016
GO_GLUCOSYLTRANSFERASE_ACTIVITY	0.468492	-0.0196071	5.3461	2.59767e-05	0.00755333	2.67982
GO_NON_MEMBRANE_SPANNING_PROTEIN_TYROSINE_KINASE_ACTIVITY	-0.389375	0.00563983	-5.327	2.71658e-05	0.00755333	2.63848
GO_MITOCHONDRIAL_INTERMEMBRANE_SPACE_PROTEIN_TRANSPORTER_COMPLEX	0.798015	-0.00270792	5.31813	2.7737e-05	0.00755333	2.61926
GO_NEGATIVE_REGULATION_OF_MONOCYTE_CHEMOTAXIS	-0.925514	0.0425812	-5.29442	2.93234e-05	0.00755333	2.56788
GO_RESPONSE_TO_FLUID_SHEAR_STRESS	-0.498429	-0.00931124	-5.27893	3.04097e-05	0.00755333	2.53427
GO_MYELOID_CELL_DIFFERENTIATION	-0.269115	0.00379733	-5.27022	3.10384e-05	0.00755333	2.51536
GO_LAMININ_BINDING	-0.473204	0.00776095	-5.2571	3.20104e-05	0.00755333	2.48686
GO_POSITIVE_REGULATION_OF_EPITHELIAL_CELL_MIGRATION	-0.333826	0.00311313	-5.2557	3.21159e-05	0.00755333	2.48382
GO_SIGNALING_ADAPTOR_ACTIVITY	-0.360227	-0.00593478	-5.24597	3.28594e-05	0.00755333	2.46267
GO_MITOCHONDRIAL_TRNA_PROCESSING	0.738691	-0.00631924	5.24518	3.29202e-05	0.00755333	2.46096
GO_HYPERSENSITIVITY	-0.750192	0.0314907	-5.2221	3.47571e-05	0.00755333	2.41077
GO_NEGATIVE_REGULATION_OF_NEUTROPHIL_ACTIVATION	-0.887579	0.0359401	-5.22208	3.4759e-05	0.00755333	2.41072
GO_POSITIVE_REGULATION_OF_REACTIVE_OXYGEN_SPECIES_BIOSYNTHETIC_PROCESS	-0.338044	-0.00795191	-5.21952	3.49687e-05	0.00755333	2.40516
GO_POSITIVE_REGULATION_OF_T_CELL_PROLIFERATION	-0.34031	-0.0195992	-5.21251	3.55504e-05	0.00755333	2.38991
GO_REGULATION_OF_CELL_ADHESION	-0.271918	0.0029676	-5.18689	3.77622e-05	0.00774039	2.3341
GO_MAST_CELL_ACTIVATION	-0.372792	0.000117791	-5.17906	3.84657e-05	0.00774039	2.31703
GO_PERICYTE_CELL_DIFFERENTIATION	-0.547982	0.0282251	-5.17174	3.91349e-05	0.00774039	2.30108
GO_NEGATIVE_REGULATION_OF_LEUKOCYTE_DEGRANULATION	-0.730557	0.012093	-5.16747	3.95314e-05	0.00774039	2.29176
GO_TRNA_THREONYLCARBAMOYLADENOSINE_METABOLIC_PROCESS	0.697238	-0.00773842	5.15362	4.08433e-05	0.00784349	2.26156
GO_INTERLEUKIN_1_SECRETION	-0.438923	0.00766091	-5.11918	4.43033e-05	0.00809467	2.18634
GO_CELLULAR_DEFENSE_RESPONSE	-0.411374	-0.0178042	-5.11717	4.4514e-05	0.00809467	2.18195
GO_B_CELL_RECEPTOR_SIGNALING_PATHWAY	-0.443952	-0.00114478	-5.11651	4.45831e-05	0.00809467	2.18051
GO_SH3_SH2_ADAPTOR_ACTIVITY	-0.40178	0.000608502	-5.09803	4.65734e-05	0.00815327	2.1401
GO_CYTOKINE_PRODUCTION_INVOLVED_IN_IMMUNE_RESPONSE	-0.312584	0.00502504	-5.08782	4.77108e-05	0.00815327	2.11777
GO_POSITIVE_REGULATION_OF_HYPERSENSITIVITY	-0.822912	0.0157713	-5.08529	4.79972e-05	0.00815327	2.11223
GO_MACROPHAGE_ACTIVATION	-0.363427	-0.0115268	-5.08375	4.81717e-05	0.00815327	2.10888
GO_PERICILIARY_MEMBRANE_COMPARTMENT	-0.959883	0.0396603	-5.07403	4.92919e-05	0.00820382	2.0876
GO_CYTOKINE_PRODUCTION	-0.259499	-0.00372674	-5.05862	5.11233e-05	0.00833134	2.05384
GO_DEDIFFERENTIATION	-0.670845	0.0285126	-5.04794	5.24317e-05	0.00833134	2.03045
GO_NEUROINFLAMMATORY_RESPONSE	-0.436286	-0.00117738	-5.04142	5.32475e-05	0.00833134	2.01615
GO_REGULATION_OF_VASCULAR_ENDOTHELIAL_GROWTH_FACTOR_RECEPTOR_SIGNALING_PATHWAY	-0.533131	0.00530021	-5.02979	5.47335e-05	0.00833134	1.99068
GO_OSTEOCLAST_DIFFERENTIATION	-0.380311	0.0111682	-5.02724	5.50656e-05	0.00833134	1.98508
GO_POSITIVE_REGULATION_OF_SMALL_GTPASE_MEDIATED_SIGNAL_TRANSDUCTION	-0.359817	0.0188436	-5.02544	5.53011e-05	0.00833134	1.98112
GO_GLOMERULAR_MESANGIUM_DEVELOPMENT	-0.629703	0.025848	-5.0209	5.58983e-05	0.00833134	1.97118
GO_REACTIVE_OXYGEN_SPECIES_METABOLIC_PROCESS	-0.282041	-0.000147341	-5.01345	5.68949e-05	0.00835519	1.95482
GO_INHIBITORY_SYNAPSE_ASSEMBLY	-0.528457	0.0464069	-5.00727	5.77337e-05	0.00835548	1.94127
GO_INTERLEUKIN_27_MEDIATED_SIGNALING_PATHWAY	-0.742483	0.0151793	-4.98984	6.01699e-05	0.0085704	1.903
GO_S_ADENOSYLMETHIONINE_DEPENDENT_METHYLTRANSFERASE_ACTIVITY	0.356711	-0.00869765	4.98244	6.12342e-05	0.0085704	1.88677
GO_CELLULAR_RESPONSE_TO_OSMOTIC_STRESS	-0.437459	-0.000718433	-4.97392	6.24855e-05	0.0085704	1.86803
GO_SNORNA_PROCESSING	0.609338	-0.0263939	4.9728	6.26516e-05	0.0085704	1.86557
GO_TERTIARY_GRANULE_MEMBRANE	-0.383041	-0.0127342	-4.96334	6.40736e-05	0.00858265	1.84479
GO_TERTIARY_GRANULE	-0.337209	-0.0127629	-4.9608	6.44601e-05	0.00858265	1.83922
GO_POSITIVE_REGULATION_OF_ALPHA_BETA_T_CELL_PROLIFERATION	-0.471138	0.00567262	-4.93436	6.86368e-05	0.00865951	1.78107
GO_T_CELL_CYTOKINE_PRODUCTION	-0.379823	0.0263889	-4.92964	6.94111e-05	0.00865951	1.77068
GO_INTERLEUKIN_1_BETA_SECRETION	-0.457551	0.0132044	-4.92794	6.96908e-05	0.00865951	1.76696
GO_CYTOKINE_METABOLIC_PROCESS	-0.302709	-0.00311719	-4.92677	6.98852e-05	0.00865951	1.76438
GO_GLIAL_CELL_ACTIVATION	-0.481639	-0.00969124	-4.92582	7.00441e-05	0.00865951	1.76227
GO_LONG_TERM_SYNAPTIC_POTENTIATION	-0.304411	0.0131387	-4.90832	7.30181e-05	0.00865951	1.72376
GO_AMEBOIDAL_TYPE_CELL_MIGRATION	-0.251608	0.00137075	-4.90232	7.4067e-05	0.00865951	1.71054
GO_REGULATION_OF_EPITHELIAL_CELL_MIGRATION	-0.292833	0.0059258	-4.90076	7.43413e-05	0.00865951	1.70712
GO_REGULATION_OF_LEUKOCYTE_PROLIFERATION	-0.310274	-0.00749338	-4.89975	7.45201e-05	0.00865951	1.70489
GO_INTERLEUKIN_1_BETA_PRODUCTION	-0.375337	0.00959035	-4.89475	7.54119e-05	0.00865951	1.69387
GO_REVERSIBLE_DIFFERENTIATION	-0.761647	0.0922194	-4.89246	7.58223e-05	0.00865951	1.68884
GO_MITOCHONDRIAL_RNA_MODIFICATION	0.643235	-0.007255	4.88794	7.66424e-05	0.00865951	1.67888
GO_KERATINOCYTE_MIGRATION	-0.384097	0.0159804	-4.8819	7.77507e-05	0.00865951	1.66558
GO_SNORNA_3_END_PROCESSING	0.677363	-0.0259867	4.88178	7.77739e-05	0.00865951	1.6653
GO_TISSUE_MIGRATION	-0.275619	0.0034468	-4.88031	7.80448e-05	0.00865951	1.66208
GO_TRNA_PROCESSING	0.575105	-0.00091436	4.87058	7.98735e-05	0.00871366	1.64062
GO_LYMPH_VESSEL_MORPHOGENESIS	-0.436163	0.0251589	-4.86788	8.03886e-05	0.00871366	1.63466
GO_TIM22_MITOCHONDRIAL_IMPORT_INNER_MEMBRANE_INSERTION_COMPLEX	0.874448	-0.061856	4.8596	8.19879e-05	0.00871366	1.61641
GO_POSITIVE_REGULATION_OF_CELL_ADHESION	-0.262792	0.00202447	-4.84669	8.45452e-05	0.00871366	1.58795
GO_REGULATION_OF_NEUROINFLAMMATORY_RESPONSE	-0.430081	0.00032092	-4.84586	8.47123e-05	0.00871366	1.58612
GO_TERTIARY_GRANULE_LUMEN	-0.316349	0.0013561	-4.84563	8.47587e-05	0.00871366	1.58561
GO_GAMMA_DELTA_T_CELL_ACTIVATION	-0.55154	-0.0201529	-4.84427	8.50334e-05	0.00871366	1.58262
GO_CELL_ADHESION_MEDIATED_BY_INTEGRIN	-0.380541	0.0177286	-4.83506	8.69186e-05	0.00871366	1.5623
GO_POSITIVE_REGULATION_OF_SYNAPTIC_TRANSMISSION	-0.303313	0.00853877	-4.82072	8.994e-05	0.00871366	1.53063
GO_INTERLEUKIN_12_PRODUCTION	-0.365327	0.00151838	-4.81785	9.05569e-05	0.00871366	1.5243
GO_RHO_PROTEIN_SIGNAL_TRANSDUCTION	-0.276684	0.000819368	-4.8121	9.1805e-05	0.00871366	1.51161
GO_TRANSMEMBRANE_RECEPTOR_PROTEIN_TYROSINE_PHOSPHATASE_SIGNALING_PATHWAY	-0.57806	0.0193704	-4.80761	9.27923e-05	0.00871366	1.5017
GO_POSITIVE_REGULATION_OF_VASCULATURE_DEVELOPMENT	-0.343442	0.00684871	-4.80202	9.40357e-05	0.00871366	1.48936
GO_REGULATION_OF_PEPTIDYL_TYROSINE_PHOSPHORYLATION	-0.267015	0.0056101	-4.79954	9.45944e-05	0.00871366	1.48387
GO_LEUKOCYTE_ACTIVATION_INVOLVED_IN_INFLAMMATORY_RESPONSE	-0.485446	-0.0102183	-4.79916	9.46803e-05	0.00871366	1.48303
GO_MOTILE_CILIUM_ASSEMBLY	0.460615	-0.0282168	4.79555	9.54984e-05	0.00871366	1.47506
GO_PHOSPHOTYROSINE_RESIDUE_BINDING	-0.426426	0.000283965	-4.79484	9.56607e-05	0.00871366	1.47348
GO_PATTERN_RECOGNITION_RECEPTOR_SIGNALING_PATHWAY	-0.301264	3.0272e-05	-4.79391	9.5873e-05	0.00871366	1.47143
GO_PHOSPHOPROTEIN_BINDING	-0.351135	0.0024622	-4.78695	9.7475e-05	0.00871366	1.45607
GO_RESPONSE_TO_AMYLOID_BETA	-0.312574	0.00313249	-4.78589	9.77225e-05	0.00871366	1.45372
GO_POSITIVE_REGULATION_OF_LOCOMOTION	-0.260983	-0.000196267	-4.78436	9.80796e-05	0.00871366	1.45034
GO_INTERLEUKIN_10_SECRETION	-0.578661	0.0506801	-4.77362	0.000100624	0.00871366	1.4266
GO_REGULATION_OF_VASCULATURE_DEVELOPMENT	-0.303941	0.00344314	-4.77123	0.000101198	0.00871366	1.42133
GO_MUTSALPHA_COMPLEX_BINDING	0.915373	-0.0246844	4.77114	0.00010122	0.00871366	1.42112
GO_PLASMA_MEMBRANE_REPAIR	-0.528543	0.0608184	-4.77111	0.000101229	0.00871366	1.42105
GO_CIA_COMPLEX	-0.87367	0.0591247	-4.76827	0.000101916	0.00871366	1.41478
GO_T_CELL_PROLIFERATION	-0.318399	-0.0126011	-4.76754	0.000102093	0.00871366	1.41317
GO_WD40_REPEAT_DOMAIN_BINDING	0.799651	-0.00648032	4.7598	0.000103996	0.00880091	1.39604
GO_REGULATION_OF_RESPONSE_TO_WOUNDING	-0.340828	0.0124053	-4.74336	0.000108155	0.00891984	1.3597
GO_ADAPTIVE_IMMUNE_RESPONSE	-0.269794	-0.000322674	-4.73841	0.00010944	0.00891984	1.34875
GO_POSITIVE_REGULATION_OF_ENDOTHELIAL_CELL_PROLIFERATION	-0.36122	0.00824788	-4.73398	0.000110602	0.00891984	1.33896
GO_POSITIVE_REGULATION_OF_CILIUM_ASSEMBLY	0.30836	0.0251133	4.73232	0.000111042	0.00891984	1.33528
GO_NEGATIVE_REGULATION_OF_B_CELL_ACTIVATION	-0.453727	0.00512498	-4.73058	0.000111505	0.00891984	1.33142
GO_NEGATIVE_REGULATION_OF_MICROGLIAL_CELL_ACTIVATION	-0.863941	0.0133635	-4.72399	0.000113271	0.00891984	1.31686
GO_NEGATIVE_REGULATION_OF_VIRAL_ENTRY_INTO_HOST_CELL	-0.397926	-0.0152736	-4.72396	0.000113279	0.00891984	1.31679
GO_ENGULFMENT_OF_APOPTOTIC_CELL	-0.678958	0.0146438	-4.72385	0.000113311	0.00891984	1.31653
GO_TRNA_METABOLIC_PROCESS	0.548473	0.00129517	4.72337	0.000113441	0.00891984	1.31547
GO_REGULATION_OF_T_CELL_CYTOKINE_PRODUCTION	-0.413434	0.0246805	-4.70756	0.000117803	0.00909819	1.28048
GO_INTERLEUKIN_10_PRODUCTION	-0.447319	0.00306449	-4.70602	0.000118239	0.00909819	1.27707
GO_CELLULAR_RESPONSE_TO_BIOTIC_STIMULUS	-0.2831	-0.00855487	-4.7044	0.000118695	0.00909819	1.2735
GO_POSITIVE_REGULATION_OF_ASPARTIC_TYPE_PEPTIDASE_ACTIVITY	-0.480372	0.05106	-4.70209	0.000119353	0.00909819	1.26836
GO_MYELOID_LEUKOCYTE_DIFFERENTIATION	-0.296511	-0.000282732	-4.69134	0.000122457	0.00923573	1.24457
GO_TRNA_MODIFICATION	0.564616	-0.00998625	4.68946	0.000123007	0.00923573	1.24041
GO_SEMAPHORIN_RECEPTOR_ACTIVITY	-0.588977	0.0299522	-4.67318	0.000127887	0.0093985	1.20434
GO_SEMAPHORIN_RECEPTOR_COMPLEX	-0.588977	0.0299522	-4.67318	0.000127887	0.0093985	1.20434
GO_INTERLEUKIN_18_MEDIATED_SIGNALING_PATHWAY	-0.712789	0.0270854	-4.67281	0.000127999	0.0093985	1.20353
GO_T_CELL_ACTIVATION	-0.243412	-0.00119428	-4.66907	0.000129147	0.00941359	1.19525
GO_RESPONSE_TO_MURAMYL_DIPEPTIDE	-0.549568	0.0494208	-4.66138	0.000131543	0.00949947	1.17821
GO_POSITIVE_REGULATION_OF_VASCULOGENESIS	-0.718574	0.0295926	-4.65921	0.000132228	0.00949947	1.17339
GO_NEGATIVE_REGULATION_OF_NIK_NF_KAPPAB_SIGNALING	-0.508643	-0.000273178	-4.65398	0.000133892	0.00955029	1.1618
GO_REGULATION_OF_COAGULATION	-0.364943	-0.00154142	-4.64423	0.000137049	0.00970619	1.14019
GO_MITOCHONDRIAL_TRNA_METHYLATION	0.856432	-0.0645871	4.63633	0.00013966	0.00982147	1.12269
GO_IMMUNE_RESPONSE_REGULATING_SIGNALING_PATHWAY	-0.236478	0.00621902	-4.63247	0.000140957	0.00984334	1.11412
GO_POSITIVE_REGULATION_OF_PHENOTYPIC_SWITCHING	-0.951551	0.0378282	-4.61949	0.000145399	0.00996795	1.08535
GO_SCAR_COMPLEX	-0.751721	0.027391	-4.61941	0.00014543	0.00996795	1.08516
GO_SMOOTH_MUSCLE_CELL_MIGRATION	-0.385401	0.00449084	-4.61853	0.000145736	0.00996795	1.0832
GO_POSITIVE_REGULATION_OF_MAP_KINASE_ACTIVITY	-0.275745	0.00549479	-4.61031	0.000148627	0.00999722	1.06499
GO_ENDONUCLEASE_COMPLEX	0.518747	-0.0250471	4.60753	0.000149621	0.00999722	1.05881
GO_POSITIVE_REGULATION_OF_MESENCHYMAL_CELL_PROLIFERATION	-0.543547	0.02732	-4.60682	0.000149874	0.00999722	1.05724
GO_CELLULAR_RESPONSE_TO_AMINO_ACID_STIMULUS	-0.408178	-0.00970518	-4.60239	0.000151472	0.00999722	1.0474
GO_REGULATION_OF_ASPARTIC_TYPE_PEPTIDASE_ACTIVITY	-0.457202	0.0298062	-4.60184	0.00015167	0.00999722	1.04619
GO_CYTOKINE_BINDING	-0.298189	-0.0135293	-4.59835	0.000152943	0.00999722	1.03845
GO_REGULATION_OF_ADAPTIVE_IMMUNE_RESPONSE	-0.282331	0.00619206	-4.59474	0.000154269	0.00999722	1.03044
GO_INTERLEUKIN_1_PRODUCTION	-0.334777	0.00222454	-4.59401	0.00015454	0.00999722	1.02881
GO_REGULATION_OF_LIPOPOLYSACCHARIDE_MEDIATED_SIGNALING_PATHWAY	-0.446656	-0.00197705	-4.59229	0.000155174	0.00999722	1.02502
GO_POSITIVE_REGULATION_OF_CALCIUM_ION_TRANSPORT	-0.300754	-0.00840949	-4.58414	0.000158233	0.0101289	1.00692
GO_REGULATION_OF_KERATINOCYTE_MIGRATION	-0.486356	0.0196161	-4.57613	0.000161294	0.0101964	0.98915
GO_REELIN_MEDIATED_SIGNALING_PATHWAY	-0.682073	-0.00573655	-4.57604	0.000161329	0.0101964	0.988947
GO_TUMOR_NECROSIS_FACTOR_SUPERFAMILY_CYTOKINE_PRODUCTION	-0.31889	0.0052399	-4.56884	0.000164133	0.010237	0.972971
GO_LEUKOCYTE_CELL_CELL_ADHESION	-0.296811	0.00055069	-4.567	0.000164859	0.010237	0.968877
GO_NEGATIVE_REGULATION_OF_LEUKOCYTE_CHEMOTAXIS	-0.554005	0.0123598	-4.56652	0.000165047	0.010237	0.967819
GO_POSITIVE_REGULATION_OF_GLOMERULAR_MESANGIAL_CELL_PROLIFERATION	-0.827517	0.0536251	-4.55143	0.000171117	0.0105284	0.93433
GO_T_HELPER_1_TYPE_IMMUNE_RESPONSE	-0.343905	0.00109695	-4.5471	0.000172904	0.0105284	0.924697
GO_RAS_PROTEIN_SIGNAL_TRANSDUCTION	-0.250746	0.00568414	-4.54619	0.000173278	0.0105284	0.922691
GO_POSITIVE_REGULATION_OF_INTERLEUKIN_6_PRODUCTION	-0.369257	-0.00221929	-4.543	0.000174608	0.0105284	0.915602
GO_LYMPH_VESSEL_DEVELOPMENT	-0.439735	0.0274621	-4.54125	0.000175342	0.0105284	0.911712
GO_NEGATIVE_REGULATION_OF_CELL_ADHESION	-0.294325	0.00464103	-4.53893	0.000176317	0.0105284	0.90657
GO_TOLL_LIKE_RECEPTOR_SIGNALING_PATHWAY	-0.327408	0.00346506	-4.53302	0.000178829	0.0105284	0.893449
GO_REGULATION_OF_MAP_KINASE_ACTIVITY	-0.268679	0.00353965	-4.53194	0.000179292	0.0105284	0.891052
GO_POSITIVE_REGULATION_OF_TUMOR_NECROSIS_FACTOR_SUPERFAMILY_CYTOKINE_PRODUCTION	-0.370844	-0.00750682	-4.53099	0.000179703	0.0105284	0.888928
GO_PROTEIN_TYROSINE_KINASE_BINDING	-0.301602	-0.00192935	-4.52475	0.000182407	0.0105284	0.875077
GO_POSITIVE_REGULATION_OF_VASCULAR_ENDOTHELIAL_GROWTH_FACTOR_RECEPTOR_SIGNALING_PATHWAY	-0.585559	-0.00110661	-4.52414	0.000182676	0.0105284	0.873712
GO_DEATH_DOMAIN_BINDING	-0.556488	0.0239929	-4.52372	0.000182857	0.0105284	0.872797
GO_VASCULOGENESIS	-0.382272	0.0118864	-4.52237	0.00018345	0.0105284	0.869792
GO_MUSCLE_CELL_MIGRATION	-0.335699	0.0037569	-4.51446	0.000186958	0.0106231	0.852228
GO_REGULATION_OF_LEUKOCYTE_MEDIATED_IMMUNITY	-0.264654	-0.00254439	-4.50759	0.00019006	0.0106231	0.836967
GO_RESPONSE_TO_IRON_II_ION	-0.623396	0.0501046	-4.50746	0.000190121	0.0106231	0.836668
GO_CALCIUM_TRANSPORTING_ATPASE_ACTIVITY	-0.63363	0.0422122	-4.50712	0.000190276	0.0106231	0.835915
GO_POSITIVE_REGULATION_OF_WOUND_HEALING	-0.35503	0.000449976	-4.50558	0.00019098	0.0106231	0.832488
GO_POSITIVE_REGULATION_OF_CYTOKINE_BIOSYNTHETIC_PROCESS	-0.317108	-0.00437734	-4.50182	0.000192706	0.0106231	0.824145
GO_REGULATION_OF_RESPONSE_TO_EXTERNAL_STIMULUS	-0.226755	-0.000529763	-4.5006	0.000193271	0.0106231	0.821433
GO_REGULATION_OF_CELL_SHAPE	-0.348301	0.00153939	-4.49986	0.000193612	0.0106231	0.819796
GO_REGULATION_OF_MAST_CELL_ACTIVATION	-0.34463	-0.00147598	-4.49475	0.000196	0.0106954	0.808432
GO_CELL_CELL_ADHESION_MEDIATED_BY_INTEGRIN	-0.453861	0.0419864	-4.49184	0.000197372	0.0107117	0.801961
GO_PROTEIN_TRANSMEMBRANE_IMPORT_INTO_INTRACELLULAR_ORGANELLE	0.502773	0.0125293	4.48381	0.000201203	0.0108606	0.784134
GO_POSITIVE_REGULATION_OF_INTERLEUKIN_1_SECRETION	-0.43546	0.0151592	-4.4757	0.000205152	0.0109154	0.76611
GO_ENDOTHELIAL_CELL_PROLIFERATION	-0.314467	0.00116665	-4.47458	0.000205705	0.0109154	0.763613
GO_CD4_POSITIVE_ALPHA_BETA_T_CELL_CYTOKINE_PRODUCTION	-0.437205	0.0609727	-4.47087	0.00020754	0.0109154	0.755377
GO_POSITIVE_REGULATION_OF_APOPTOTIC_SIGNALING_PATHWAY	-0.243587	0.0106669	-4.47083	0.000207563	0.0109154	0.755276
GO_INFLAMMATORY_RESPONSE	-0.245882	-0.00358849	-4.47059	0.000207682	0.0109154	0.754742
GO_POSITIVE_REGULATION_OF_CELL_PROLIFERATION_INVOLVED_IN_KIDNEY_DEVELOPMENT	-0.800353	0.0388781	-4.46408	0.000210944	0.0110287	0.74029
GO_REGULATION_OF_CYTOKINE_PRODUCTION_INVOLVED_IN_IMMUNE_RESPONSE	-0.300954	0.00603173	-4.45562	0.000215268	0.0111179	0.721477
GO_SULFOTRANSFERASE_ACTIVITY	-0.346756	0.00115078	-4.45397	0.00021612	0.0111179	0.717812
GO_SMALL_GTPASE_MEDIATED_SIGNAL_TRANSDUCTION	-0.234881	0.00366751	-4.45377	0.000216223	0.0111179	0.717373
GO_CATALYTIC_ACTIVITY_ACTING_ON_A_TRNA	0.50774	-0.00194416	4.44893	0.000218748	0.0111179	0.706604
GO_RESPONSE_TO_LAMINAR_FLUID_SHEAR_STRESS	-0.440232	0.00625187	-4.44858	0.000218929	0.0111179	0.705839
GO_ASTROCYTE_DEVELOPMENT	-0.370139	0.00237063	-4.44462	0.00022102	0.0111179	0.697023
GO_POSITIVE_REGULATION_OF_RELEASE_OF_CYTOCHROME_C_FROM_MITOCHONDRIA	-0.40935	0.00485827	-4.4423	0.000222252	0.0111179	0.69187
GO_POSITIVE_REGULATION_OF_COAGULATION	-0.379023	-0.019663	-4.44166	0.000222594	0.0111179	0.690441
GO_BASEMENT_MEMBRANE_ORGANIZATION	-0.382413	0.00137409	-4.43952	0.00022374	0.0111179	0.685682
GO_MYELOID_LEUKOCYTE_ACTIVATION	-0.256515	0.00132012	-4.43864	0.000224209	0.0111179	0.683739
GO_PROTEIN_PHOSPHORYLATED_AMINO_ACID_BINDING	-0.404296	0.00394347	-4.43666	0.000225279	0.0111179	0.679324
GO_POSITIVE_REGULATION_OF_INTRACELLULAR_SIGNAL_TRANSDUCTION	-0.215975	0.00171252	-4.43244	0.000227568	0.0111179	0.669951
GO_MYELOID_CELL_DEVELOPMENT	-0.310787	-0.00586896	-4.43215	0.000227725	0.0111179	0.66931
GO_POSITIVE_REGULATION_OF_EXTRINSIC_APOPTOTIC_SIGNALING_PATHWAY_IN_ABSENCE_OF_LIGAND	-0.518701	0.001894	-4.43122	0.000228237	0.0111179	0.66723
GO_MITOCHONDRIAL_CALCIUM_ION_TRANSMEMBRANE_TRANSPORT	0.387223	-0.00524986	4.42268	0.000232958	0.0112928	0.648244
GO_CHAPERONE_MEDIATED_PROTEIN_TRANSPORT	0.567774	-0.0236848	4.42065	0.000234092	0.011293	0.643739
GO_SUBSTRATE_DEPENDENT_CELL_MIGRATION_CELL_EXTENSION	-0.577827	0.000459905	-4.41344	0.000238178	0.0114066	0.627695
GO_IMMUNE_EFFECTOR_PROCESS	-0.224279	-0.00206353	-4.41247	0.000238731	0.0114066	0.625543
GO_ADAPTIVE_IMMUNE_RESPONSE_BASED_ON_SOMATIC_RECOMBINATION_OF_IMMUNE_RECEPTORS_BUILT_FROM_IMMUNOGLOBULIN_SUPERFAMILY_DOMAINS	-0.260883	-0.00124926	-4.41003	0.000240129	0.0114187	0.620132
GO_POSITIVE_REGULATION_OF_SMOOTH_MUSCLE_CELL_MIGRATION	-0.435113	0.00389876	-4.40766	0.0002415	0.0114295	0.614853
GO_LEUKOCYTE_DIFFERENTIATION	-0.22197	0.000574959	-4.3976	0.000247397	0.0114511	0.59248
GO_HEXOKINASE_ACTIVITY	-0.679449	0.0117589	-4.39525	0.000248797	0.0114511	0.58725
GO_CELL_MOTILITY	-0.230892	-0.000750799	-4.39399	0.000249548	0.0114511	0.584455
GO_NEGATIVE_REGULATION_OF_LIPOPOLYSACCHARIDE_MEDIATED_SIGNALING_PATHWAY	-0.594208	0.00442767	-4.3918	0.000250863	0.0114511	0.57958
GO_RESPONSE_TO_OSMOTIC_STRESS	-0.33103	0.00426736	-4.39091	0.000251395	0.0114511	0.577617
GO_CELL_CHEMOTAXIS	-0.314959	-0.00670887	-4.39076	0.000251488	0.0114511	0.577274
GO_RESPONSE_TO_NITROGEN_COMPOUND	-0.222879	0.000220043	-4.38936	0.000252332	0.0114511	0.574165
GO_RESPONSE_TO_MOLECULE_OF_BACTERIAL_ORIGIN	-0.269941	-0.00321856	-4.38909	0.000252497	0.0114511	0.57356
GO_REGULATION_OF_GLOMERULAR_FILTRATION	-0.608031	0.0269728	-4.38693	0.00025381	0.0114511	0.568753
GO_POSITIVE_REGULATION_OF_CELL_CELL_ADHESION	-0.270613	-0.00281735	-4.38584	0.000254473	0.0114511	0.566331
GO_TRANSLOCON_COMPLEX	0.767581	-0.0341521	4.38568	0.00025457	0.0114511	0.565979
GO_REGULATION_OF_LEUKOCYTE_MIGRATION	-0.315878	-0.00165026	-4.38269	0.000256401	0.0114817	0.559333
GO_DENDRITIC_CELL_DIFFERENTIATION	-0.45141	0.00399791	-4.37089	0.000263764	0.0117389	0.533084
GO_APICOLATERAL_PLASMA_MEMBRANE	-0.567047	0.0365579	-4.36927	0.000264793	0.0117389	0.529473
GO_ANTERIOR_POSTERIOR_PATTERN_SPECIFICATION	-0.273519	0.0141312	-4.36789	0.000265671	0.0117389	0.526402
GO_GLOMERULAR_MESANGIAL_CELL_DIFFERENTIATION	-0.749098	0.050365	-4.36572	0.000267055	0.0117481	0.521586
GO_TIM23_MITOCHONDRIAL_IMPORT_INNER_MEMBRANE_TRANSLOCASE_COMPLEX	0.771231	-0.00916293	4.35786	0.00027214	0.0119193	0.504096
GO_POSITIVE_REGULATION_OF_LEUKOCYTE_CELL_CELL_ADHESION	-0.275208	-0.0048271	-4.35351	0.000274993	0.0119916	0.494429
GO_RESPONSE_TO_AMINO_ACID	-0.266711	-0.00329029	-4.33362	0.00028843	0.01243	0.450195
GO_REGULATION_OF_GAMMA_DELTA_T_CELL_DIFFERENTIATION	-0.801046	-0.0312092	-4.33049	0.000290605	0.01243	0.443232
GO_CELLULAR_RESPONSE_TO_NITROGEN_COMPOUND	-0.249095	0.000241914	-4.33034	0.00029071	0.01243	0.442897
GO_FIBRONECTIN_BINDING	-0.427135	0.00701922	-4.3297	0.000291157	0.01243	0.441472
GO_DNA_BINDING_TRANSCRIPTION_REPRESSOR_ACTIVITY_RNA_POLYMERASE_II_SPECIFIC	-0.262525	0.00257542	-4.32954	0.000291269	0.01243	0.441114
GO_LYMPHATIC_ENDOTHELIAL_CELL_DIFFERENTIATION	-0.716578	0.00431351	-4.32405	0.000295133	0.012496	0.428896
GO_POSITIVE_REGULATION_OF_INTERLEUKIN_10_SECRETION	-0.592784	0.0342299	-4.32161	0.000296862	0.012496	0.423481
GO_PEPTIDYL_TYROSINE_AUTOPHOSPHORYLATION	-0.390448	-0.0172579	-4.32113	0.000297208	0.012496	0.422399
GO_REGULATION_OF_CELL_CELL_ADHESION	-0.257987	0.00146228	-4.32027	0.000297822	0.012496	0.420488
GO_RESPONSE_TO_BIOTIC_STIMULUS	-0.213938	-0.00102374	-4.31608	0.000300834	0.0125696	0.411159
GO_NCRNA_3_END_PROCESSING	0.675988	-0.00813942	4.30955	0.000305584	0.0127148	0.396635
GO_CROSSOVER_JUNCTION_ENDODEOXYRIBONUCLEASE_ACTIVITY	0.726207	0.0110234	4.30601	0.000308184	0.0127496	0.38878
GO_CELL_ACTIVATION	-0.221014	-0.000957823	-4.30495	0.000308972	0.0127496	0.386413
GO_CELLULAR_RESPONSE_TO_OXYGEN_CONTAINING_COMPOUND	-0.208042	0.00048232	-4.30007	0.000312613	0.0127687	0.375552
GO_RIBOSOMAL_SMALL_SUBUNIT_ASSEMBLY	0.609146	-0.0337043	4.29788	0.000314257	0.0127687	0.370688
GO_REGULATION_OF_T_CELL_ACTIVATION	-0.248754	-0.0016548	-4.29718	0.000314789	0.0127687	0.369121
GO_EPSILON_DNA_POLYMERASE_COMPLEX	0.713403	-0.0519676	4.29674	0.00031512	0.0127687	0.368147
GO_REGULATION_OF_TRANSLATIONAL_TERMINATION	0.690202	-0.00491669	4.2958	0.000315828	0.0127687	0.366067
GO_PROTEIN_LOCALIZATION_TO_CILIARY_TRANSITION_ZONE	0.687419	-0.0528296	4.28646	0.000322991	0.0128532	0.345277
GO_LEUKOCYTE_MIGRATION	-0.281194	-0.00712203	-4.28643	0.00032301	0.0128532	0.345222
GO_POSITIVE_REGULATION_OF_MYOTUBE_DIFFERENTIATION	-0.42735	0.0341936	-4.28621	0.000323179	0.0128532	0.344736
GO_REGULATION_OF_VIRAL_ENTRY_INTO_HOST_CELL	-0.411112	-0.017251	-4.28467	0.000324377	0.0128532	0.341307
GO_POSITIVE_REGULATION_OF_CHEMOKINE_PRODUCTION	-0.328882	-0.0203159	-4.28427	0.000324687	0.0128532	0.34042
GO_NEGATIVE_REGULATION_OF_VIRAL_TRANSCRIPTION	-0.385375	0.00113215	-4.28241	0.000326144	0.0128532	0.336271
GO_ESTABLISHMENT_OF_PLANAR_POLARITY_OF_EMBRYONIC_EPITHELIUM	-0.489698	0.0194272	-4.28117	0.000327118	0.0128532	0.333507
GO_REGULATION_OF_CALCIUM_ION_TRANSPORT_INTO_CYTOSOL	-0.312087	0.000942869	-4.27968	0.000328286	0.0128532	0.330202
GO_REGULATION_OF_CELLULAR_RESPONSE_TO_OSMOTIC_STRESS	-0.56888	0.0359559	-4.27814	0.000329503	0.0128532	0.326771
GO_POSITIVE_REGULATION_OF_MAPK_CASCADE	-0.234988	0.00382295	-4.27314	0.000333482	0.0129373	0.315645
GO_POSITIVE_REGULATION_OF_JUN_KINASE_ACTIVITY	-0.292858	-0.00311657	-4.27002	0.000335986	0.0129373	0.308711
GO_MITOTIC_METAPHASE_PLATE_CONGRESSION	0.518757	-0.0162393	4.26976	0.000336192	0.0129373	0.308143
GO_RESPONSE_TO_CYTOKINE	-0.221839	-0.00209819	-4.26896	0.00033684	0.0129373	0.306357
GO_POSITIVE_REGULATION_OF_PHOSPHATIDYLINOSITOL_3_KINASE_SIGNALING	-0.351339	-0.00279642	-4.26613	0.000339136	0.0129444	0.300061
GO_NEGATIVE_REGULATION_OF_CELL_POPULATION_PROLIFERATION	-0.198023	0.00134582	-4.26474	0.000340273	0.0129444	0.296958
GO_TAXIS	-0.255102	-0.00536537	-4.26395	0.000340915	0.0129444	0.295211
GO_TRANSCRIPTION_INITIATION_FROM_RNA_POLYMERASE_I_PROMOTER	0.557129	-0.0110102	4.25442	0.0003488	0.0131936	0.274015
GO_SCF_COMPLEX_ASSEMBLY	0.544474	-0.017271	4.2509	0.000351762	0.0132554	0.266179
GO_POSITIVE_REGULATION_OF_CYTOKINE_PRODUCTION	-0.231166	-0.00494802	-4.24428	0.000357398	0.0134172	0.251444
GO_CELLULAR_RESPONSE_TO_FLUID_SHEAR_STRESS	-0.384417	-0.00224031	-4.23751	0.000363251	0.0135859	0.236388
GO_POSITIVE_REGULATION_OF_NEUROINFLAMMATORY_RESPONSE	-0.45872	0.00145825	-4.23385	0.00036645	0.0136143	0.228262
GO_TOLL_LIKE_RECEPTOR_4_SIGNALING_PATHWAY	-0.471194	0.0148395	-4.23058	0.000369342	0.0136143	0.220977
GO_ATRIOVENTRICULAR_VALVE_FORMATION	-0.650393	0.0905203	-4.23041	0.000369486	0.0136143	0.220616
GO_TRACHEA_CARTILAGE_DEVELOPMENT	0.554889	-0.005254	4.23001	0.000369848	0.0136143	0.219708
GO_REGULATION_OF_EXTRINSIC_APOPTOTIC_SIGNALING_PATHWAY	-0.237586	-0.00292453	-4.22875	0.000370961	0.0136143	0.216922
GO_NEGATIVE_REGULATION_OF_ACUTE_INFLAMMATORY_RESPONSE_TO_ANTIGENIC_STIMULUS	-0.680636	-0.00778715	-4.22737	0.000372191	0.0136143	0.213854
GO_LOCOMOTION	-0.217255	-0.00118538	-4.22463	0.00037465	0.0136146	0.20775
GO_PEPTIDYL_METHIONINE_MODIFICATION	0.51572	-0.00142839	4.22138	0.000377587	0.0136146	0.200515
GO_TRANSFERASE_ACTIVITY_TRANSFERRING_ONE_CARBON_GROUPS	0.338068	-0.000301689	4.22112	0.000377819	0.0136146	0.199944
GO_SUPEROXIDE_GENERATING_NADPH_OXIDASE_ACTIVATOR_ACTIVITY	-0.70547	-0.0179511	-4.22012	0.000378727	0.0136146	0.19772
GO_NEURON_SPINE	-0.319566	0.00945564	-4.21709	0.000381487	0.0136146	0.19099
GO_ESTABLISHMENT_OF_EPITHELIAL_CELL_POLARITY	-0.348786	0.0161995	-4.21487	0.000383528	0.0136146	0.186045
GO_SULFATION	-0.328728	0.0152213	-4.21306	0.0003852	0.0136146	0.182014
GO_LYMPHOCYTE_ACTIVATION	-0.211744	0.000844693	-4.21242	0.000385791	0.0136146	0.180594
GO_REGULATION_OF_B_CELL_MEDIATED_IMMUNITY	-0.304616	-0.00391726	-4.21136	0.000386771	0.0136146	0.178241
GO_IMMUNE_RESPONSE_REGULATING_CELL_SURFACE_RECEPTOR_SIGNALING_PATHWAY	-0.216223	0.00960512	-4.21119	0.00038693	0.0136146	0.177861
GO_REGULATION_OF_CELLULAR_COMPONENT_MOVEMENT	-0.214985	-0.00090138	-4.21091	0.000387196	0.0136146	0.177225
GO_NEGATIVE_REGULATION_OF_RESPONSE_TO_CYTOKINE_STIMULUS	-0.263371	-0.00854865	-4.20866	0.000389284	0.0136351	0.172241
GO_PRODUCTION_OF_MOLECULAR_MEDIATOR_OF_IMMUNE_RESPONSE	-0.22618	0.00529276	-4.20648	0.00039133	0.0136351	0.167381
GO_POSITIVE_REGULATION_OF_MYELOID_LEUKOCYTE_MEDIATED_IMMUNITY	-0.382937	0.00354462	-4.20466	0.000393043	0.0136351	0.163334
GO_MESENCHYMAL_CELL_PROLIFERATION	-0.470981	0.0110194	-4.20325	0.000394378	0.0136351	0.160192
GO_REGULATION_OF_RELEASE_OF_SEQUESTERED_CALCIUM_ION_INTO_CYTOSOL	-0.329413	0.000351216	-4.203	0.000394608	0.0136351	0.159652
GO_PROTEOGLYCAN_BINDING	-0.42964	0.00670114	-4.2006	0.000396889	0.0136613	0.154309
GO_T_HELPER_1_CELL_DIFFERENTIATION	-0.399734	-0.00703953	-4.19933	0.000398101	0.0136613	0.151485
GO_NEGATIVE_REGULATION_OF_REGULATED_SECRETORY_PATHWAY	-0.474299	-0.00346571	-4.19681	0.000400516	0.0136971	0.145879
GO_INTERLEUKIN_1_BIOSYNTHETIC_PROCESS	-0.58578	-0.0333725	-4.1887	0.000408387	0.0139186	0.127845
GO_POSITIVE_REGULATION_OF_CALCIUM_ION_TRANSPORT_INTO_CYTOSOL	-0.32844	-0.00368861	-4.1859	0.00041114	0.0139648	0.121618
GO_RESPONSE_TO_BACTERIUM	-0.236775	-0.00226532	-4.17688	0.000420141	0.0142221	0.101552
GO_HISTONE_ACETYLTRANSFERASE_BINDING	-0.449586	0.0071615	-4.17413	0.000422921	0.0142679	0.095441
GO_RECEPTOR_TYROSINE_KINASE_BINDING	-0.330274	-0.00491043	-4.17119	0.000425914	0.0143174	0.0889067
GO_CELL_MIGRATION_INVOLVED_IN_GASTRULATION	-0.456667	-0.000542198	-4.16988	0.000427258	0.0143174	0.0859864
GO_RNA_METHYLATION	0.502469	-0.00616303	4.1684	0.000428776	0.0143203	0.0826995
GO_NITRIC_OXIDE_BIOSYNTHETIC_PROCESS	-0.324492	-0.00732177	-4.16508	0.000432209	0.0143868	0.0753122
GO_REGULATION_OF_SPONTANEOUS_SYNAPTIC_TRANSMISSION	-0.664173	0.029934	-4.15747	0.000440172	0.0146032	0.0583974
GO_AP_4_ADAPTOR_COMPLEX	0.761715	-0.032954	4.15192	0.000446076	0.01475	0.0460526
GO_ALPHA_BETA_T_CELL_DIFFERENTIATION	-0.231421	0.00214684	-4.14661	0.000451795	0.0148898	0.0342498
GO_REGULATION_OF_MESENCHYMAL_CELL_PROLIFERATION	-0.44682	0.0168577	-4.13573	0.000463736	0.0152149	0.0100811
GO_POSITIVE_REGULATION_OF_AMYLOID_PRECURSOR_PROTEIN_CATABOLIC_PROCESS	-0.478072	0.0105908	-4.13238	0.00046748	0.0152149	0.00263237
GO_RNA_MODIFICATION	0.445456	-0.0037071	4.13156	0.0004684	0.0152149	0.00080995
GO_CYSTEINE_TYPE_ENDOPEPTIDASE_REGULATOR_ACTIVITY_INVOLVED_IN_APOPTOTIC_PROCESS	-0.362101	-0.0084379	-4.13088	0.00046917	0.0152149	-0.000711619
GO_REGULATION_OF_IMMUNE_RESPONSE	-0.195888	0.00202932	-4.13078	0.000469276	0.0152149	-0.000920902
GO_CELLULAR_RESPONSE_TO_LEAD_ION	-0.674407	0.0396117	-4.12829	0.000472088	0.0152499	-0.00645537
GO_COLLAGEN_BINDING	-0.380267	-0.00265277	-4.12713	0.000473408	0.0152499	-0.00904207
GO_NEGATIVE_REGULATION_OF_EXTRINSIC_APOPTOTIC_SIGNALING_PATHWAY	-0.264854	-0.00381013	-4.12226	0.000478966	0.0153534	-0.0198538
GO_CYTOKINE_RECEPTOR_ACTIVITY	-0.266919	-0.00741436	-4.12092	0.000480513	0.0153534	-0.0228416
GO_WNT_SIGNALING_PATHWAY_CALCIUM_MODULATING_PATHWAY	-0.384958	-0.00422086	-4.1203	0.000481234	0.0153534	-0.0242295
GO_REGULATION_OF_PROTEIN_TYROSINE_KINASE_ACTIVITY	-0.248789	0.00354923	-4.11499	0.000487401	0.0154556	-0.0360258
GO_POSITIVE_REGULATION_OF_EPITHELIAL_CELL_PROLIFERATION	-0.292188	-9.47675e-05	-4.11406	0.000488486	0.0154556	-0.0380845
GO_NEGATIVE_REGULATION_OF_LIPID_KINASE_ACTIVITY	-0.841718	0.0350903	-4.1122	0.000490672	0.0154556	-0.0422212
GO_NEGATIVE_REGULATION_OF_RESPONSE_TO_EXTERNAL_STIMULUS	-0.241164	0.00865935	-4.1097	0.000493622	0.0154556	-0.0477743
GO_SPECIFIC_GRANULE_MEMBRANE	-0.31017	-0.0148896	-4.10374	0.00050073	0.0154556	-0.0610156
GO_REGULATION_OF_AMYLOID_PRECURSOR_PROTEIN_CATABOLIC_PROCESS	-0.385866	0.024183	-4.10237	0.000502376	0.0154556	-0.0640556
GO_SPECIFIC_GRANULE	-0.27359	-0.0125387	-4.10215	0.000502647	0.0154556	-0.0645548
GO_REGULATION_OF_INFLAMMATORY_RESPONSE	-0.206415	0.000575538	-4.10121	0.000503783	0.0154556	-0.0666458
GO_T_TUBULE_ORGANIZATION	-0.569123	0.0348244	-4.09749	0.000508293	0.0154556	-0.0749017
GO_POSITIVE_REGULATION_OF_RESPONSE_TO_EXTERNAL_STIMULUS	-0.241684	-0.00628855	-4.09604	0.000510071	0.0154556	-0.0781358
GO_INTERLEUKIN_35_MEDIATED_SIGNALING_PATHWAY	-0.716192	0.0352457	-4.09447	0.000511996	0.0154556	-0.0816238
GO_POSITIVE_REGULATION_OF_EPITHELIAL_CELL_APOPTOTIC_PROCESS	-0.429196	-0.0136536	-4.0934	0.00051331	0.0154556	-0.0839988
GO_REGULATION_OF_ANATOMICAL_STRUCTURE_MORPHOGENESIS	-0.211416	0.00210616	-4.09277	0.000514085	0.0154556	-0.0853957
GO_PEPTIDYL_TYROSINE_MODIFICATION	-0.222384	0.00391361	-4.0925	0.000514413	0.0154556	-0.085987
GO_ENDOLYSOSOME_LUMEN	-0.903392	0.0228786	-4.09105	0.000516211	0.0154556	-0.0892174
GO_LEUKOCYTE_PROLIFERATION	-0.256972	-0.00361544	-4.08965	0.000517941	0.0154556	-0.0923161
GO_TRNA_METHYLATION	0.57791	-0.00624277	4.08923	0.00051847	0.0154556	-0.0932628
GO_B_CELL_DIFFERENTIATION	-0.267126	-0.00669435	-4.08845	0.000519437	0.0154556	-0.0949881
GO_NEGATIVE_REGULATION_OF_CYTOKINE_PRODUCTION	-0.253926	-0.00302058	-4.08844	0.000519452	0.0154556	-0.0950137
GO_DEFENSE_RESPONSE	-0.199831	-0.00150376	-4.08785	0.000520183	0.0154556	-0.0963162
GO_POSITIVE_REGULATION_OF_CYTOKINE_PRODUCTION_INVOLVED_IN_IMMUNE_RESPONSE	-0.348966	-0.00297126	-4.08496	0.000523804	0.0154556	-0.102741
GO_NUCLEAR_EXOSOME_RNASE_COMPLEX_	0.627841	0.0301659	4.08378	0.000525294	0.0154556	-0.105373
GO_POSITIVE_REGULATION_OF_EARLY_ENDOSOME_TO_LATE_ENDOSOME_TRANSPORT	0.460416	-0.00816077	4.08376	0.00052531	0.0154556	-0.1054
GO_REGULATION_OF_MONOCYTE_DIFFERENTIATION	-0.471891	-0.000930436	-4.08272	0.000526625	0.0154556	-0.107715
GO_POSITIVE_REGULATION_OF_ACTIN_FILAMENT_POLYMERIZATION	-0.334339	0.00125753	-4.0813	0.000528429	0.0154556	-0.110883
GO_RESPONSE_TO_VITAMIN	-0.262051	0.00571572	-4.08065	0.000529254	0.0154556	-0.112327
GO_CARDIOVASCULAR_SYSTEM_DEVELOPMENT	-0.257741	0.00100228	-4.08002	0.000530051	0.0154556	-0.113722
GO_REGULATION_OF_LEUKOCYTE_DEGRANULATION	-0.403565	-0.000959683	-4.07991	0.000530183	0.0154556	-0.113952
GO_PROTEIN_METHYLTRANSFERASE_ACTIVITY	0.271784	-0.00111625	4.0797	0.00053045	0.0154556	-0.114418
GO_ESTABLISHMENT_OR_MAINTENANCE_OF_CELL_POLARITY	-0.26964	0.0134775	-4.07907	0.000531263	0.0154556	-0.115836
GO_INTERLEUKIN_6_BIOSYNTHETIC_PROCESS	-0.364138	0.00861627	-4.07774	0.00053296	0.0154556	-0.11879
GO_NEGATIVE_REGULATION_OF_HEMOPOIESIS	-0.238146	0.00501596	-4.07672	0.000534265	0.0154556	-0.121054
GO_BLOOD_VESSEL_REMODELING	-0.349154	0.014741	-4.07574	0.000535515	0.0154556	-0.123218
GO_CELL_ACTIVATION_INVOLVED_IN_IMMUNE_RESPONSE	-0.227091	1.12532e-05	-4.07315	0.000538858	0.0155073	-0.128981
GO_RENIN_SECRETION_INTO_BLOOD_STREAM	-0.636159	-0.0170565	-4.0713	0.000541253	0.0155315	-0.133088
GO_ASTROCYTE_ACTIVATION	-0.52063	-0.00847704	-4.06892	0.000544345	0.0155754	-0.138363
GO_NEGATIVE_REGULATION_OF_INTERLEUKIN_10_PRODUCTION	-0.505093	-0.00599632	-4.06515	0.000549296	0.0156506	-0.146748
GO_NUCLEAR_RETENTION_OF_PRE_MRNA_AT_THE_SITE_OF_TRANSCRIPTION	0.84728	-0.0162645	4.06398	0.000550831	0.0156506	-0.149333
GO_NEGATIVE_REGULATION_OF_RESPONSE_TO_WOUNDING	-0.350946	0.009307	-4.06304	0.000552084	0.0156506	-0.151436
GO_SCAFFOLD_PROTEIN_BINDING	-0.259017	-0.00240483	-4.06147	0.000554159	0.0156506	-0.154911
GO_NEUTROPHIL_APOPTOTIC_PROCESS	-0.636887	-0.00182918	-4.05993	0.000556211	0.0156506	-0.158333
GO_NEGATIVE_REGULATION_OF_CHEMOTAXIS	-0.307712	0.00551124	-4.05981	0.000556374	0.0156506	-0.158603
GO_ENDOCYTOSIS	-0.250178	-0.00156341	-4.05863	0.000557947	0.0156507	-0.161218
GO_REGULATION_OF_CHEMOTAXIS	-0.250022	-0.00319311	-4.05742	0.000559571	0.0156523	-0.16391
GO_FOLLICLE_STIMULATING_HORMONE_SECRETION	-0.593421	0.022207	-4.05602	0.00056145	0.0156572	-0.167013
GO_ACTIVATION_OF_IMMUNE_RESPONSE	-0.202121	0.00185369	-4.05496	0.000562883	0.0156572	-0.169373
GO_EXON_EXON_JUNCTION_COMPLEX	0.485204	-0.00916506	4.05231	0.000566467	0.015681	-0.175252
GO_REGULATION_OF_IMMUNE_SYSTEM_PROCESS	-0.190017	0.00059156	-4.05197	0.000566934	0.015681	-0.176014
GO_LABYRINTHINE_LAYER_DEVELOPMENT	-0.324766	0.00483505	-4.05086	0.000568447	0.015681	-0.178482
GO_POSITIVE_REGULATION_OF_PHAGOCYTOSIS	-0.356531	0.0036622	-4.0495	0.000570295	0.0156886	-0.181486
GO_REGULATION_OF_PLATELET_ACTIVATION	-0.408967	0.0124047	-4.04371	0.000578274	0.0158644	-0.194351
GO_LEUKOCYTE_CHEMOTAXIS	-0.322428	-0.00718716	-4.03631	0.000588624	0.0160649	-0.210775
GO_NEGATIVE_REGULATION_OF_INCLUSION_BODY_ASSEMBLY	-0.473241	0.00974462	-4.03619	0.000588799	0.0160649	-0.211051
GO_NEGATIVE_REGULATION_OF_CELL_JUNCTION_ASSEMBLY	-0.49485	0.0176584	-4.03468	0.000590935	0.0160792	-0.214403
GO_POSITIVE_REGULATION_OF_DNA_BINDING_TRANSCRIPTION_FACTOR_ACTIVITY	-0.235262	0.00344318	-4.03335	0.000592817	0.0160866	-0.217347
GO_REGULATION_OF_SYNCYTIUM_FORMATION_BY_PLASMA_MEMBRANE_FUSION	-0.430301	0.00742776	-4.02785	0.000600692	0.0162561	-0.229565
GO_MAMMARY_GLAND_EPITHELIUM_DEVELOPMENT	-0.252762	-0.00548529	-4.0244	0.000605677	0.0162929	-0.237216
GO_INVADOPODIUM	-0.478668	0.0211151	-4.02368	0.000606726	0.0162929	-0.238817
GO_POSITIVE_REGULATION_OF_LEUKOCYTE_MIGRATION	-0.305196	-0.00614227	-4.02353	0.000606945	0.0162929	-0.239151
GO_POSITIVE_REGULATION_OF_INTERLEUKIN_1_PRODUCTION	-0.330119	0.0081949	-4.02109	0.000610497	0.0163443	-0.244554
GO_PLATELET_DENSE_TUBULAR_NETWORK_MEMBRANE	-0.557175	0.0353039	-4.01675	0.00061689	0.0164523	-0.254197
GO_REGULATION_OF_RHO_PROTEIN_SIGNAL_TRANSDUCTION	-0.264864	7.15729e-05	-4.01611	0.000617827	0.0164523	-0.255602
GO_DNA_TEMPLATED_TRANSCRIPTION_TERMINATION	0.529111	0.0095177	4.00722	0.000631132	0.0167619	-0.275324
GO_AMYLOID_BETA_FORMATION	-0.370772	0.0114854	-4.00596	0.000633042	0.0167681	-0.278121
GO_POSITIVE_REGULATION_OF_INFLAMMATORY_RESPONSE	-0.271433	-0.0100307	-3.99921	0.000643366	0.0169555	-0.293094
GO_REACTIVE_OXYGEN_SPECIES_BIOSYNTHETIC_PROCESS	-0.251638	-0.00734884	-3.99867	0.000644205	0.0169555	-0.2943
GO_LABYRINTHINE_LAYER_BLOOD_VESSEL_DEVELOPMENT	-0.441702	0.0194443	-3.99802	0.000645211	0.0169555	-0.295744
GO_POSITIVE_REGULATION_OF_PLATELET_DERIVED_GROWTH_FACTOR_RECEPTOR_SIGNALING_PATHWAY	-0.652172	0.031855	-3.99613	0.000648144	0.0169878	-0.299943
GO_POSITIVE_REGULATION_OF_LEUKOCYTE_APOPTOTIC_PROCESS	-0.367569	0.0148955	-3.99224	0.000654218	0.0171021	-0.308575
GO_POSITIVE_REGULATION_OF_ERK1_AND_ERK2_CASCADE	-0.242802	-0.00404719	-3.98663	0.000663059	0.0172618	-0.320999
GO_REGULATION_OF_CELL_MATRIX_ADHESION	-0.32336	0.0097181	-3.98618	0.000663784	0.0172618	-0.32201
GO_RESPONSE_TO_CORTICOSTEROID	-0.262254	0.00255489	-3.98194	0.000670562	0.0173928	-0.331413
GO_POSITIVE_REGULATION_OF_PEPTIDYL_TYROSINE_PHOSPHORYLATION	-0.254816	0.0018724	-3.97981	0.000673987	0.0174226	-0.336126
GO_POSITIVE_REGULATION_OF_LONG_TERM_SYNAPTIC_POTENTIATION	-0.441253	0.0043291	-3.97818	0.000676623	0.0174226	-0.339739
GO_REGULATION_OF_SMALL_GTPASE_MEDIATED_SIGNAL_TRANSDUCTION	-0.232769	0.00930714	-3.97798	0.000676945	0.0174226	-0.340179
GO_MAST_CELL_MEDIATED_IMMUNITY	-0.355424	-0.00766569	-3.97598	0.000680206	0.0174615	-0.344627
GO_NEGATIVE_REGULATION_OF_MONOCYTE_DIFFERENTIATION	-0.535837	0.0108222	-3.97263	0.000685677	0.0175325	-0.35204
GO_NEGATIVE_REGULATION_OF_BLOOD_CIRCULATION	-0.41702	0.00362333	-3.97201	0.000686701	0.0175325	-0.353421
GO_ENDOTHELIAL_CELL_MIGRATION	-0.267787	0.00274837	-3.97108	0.000688238	0.0175325	-0.355489
GO_CYTOSOLIC_CALCIUM_ION_TRANSPORT	-0.271818	0.00602178	-3.96368	0.000700552	0.0178008	-0.371899
GO_CHROMOSOME_PASSENGER_COMPLEX	0.911229	-0.0166667	3.96067	0.000705619	0.017884	-0.378567
GO_REGULATION_OF_INCLUSION_BODY_ASSEMBLY	-0.372538	0.0196907	-3.95536	0.000714643	0.018045	-0.390324
GO_NEGATIVE_REGULATION_OF_LEUKOCYTE_PROLIFERATION	-0.37411	0.00103835	-3.95481	0.000715586	0.018045	-0.391544
GO_REGULATION_OF_CELL_SUBSTRATE_ADHESION	-0.285758	0.00154189	-3.95338	0.000718044	0.0180461	-0.394717
GO_SYNDECAN_BINDING	-0.502523	0.0297326	-3.95193	0.000720547	0.0180461	-0.397937
GO_RESPONSE_TO_METAL_ION	-0.19524	0.00368351	-3.95102	0.000722112	0.0180461	-0.399944
GO_POSITIVE_REGULATION_OF_REACTIVE_OXYGEN_SPECIES_METABOLIC_PROCESS	-0.346987	0.00289972	-3.95059	0.000722857	0.0180461	-0.400898
GO_CYTOKINE_MEDIATED_SIGNALING_PATHWAY	-0.234413	-0.0035492	-3.94933	0.00072504	0.0180555	-0.403687
GO_POSITIVE_REGULATION_OF_CELL_ACTIVATION	-0.222707	-0.00630497	-3.946	0.000730846	0.0181548	-0.411067
GO_POSITIVE_REGULATION_OF_SIGNALING	-0.186344	0.00176305	-3.93905	0.000743113	0.0183429	-0.426466
GO_PROTEASE_BINDING	-0.2737	0.00110959	-3.93898	0.000743242	0.0183429	-0.426626
GO_PROTEIN_K27_LINKED_UBIQUITINATION	0.793848	-0.0439865	3.93859	0.00074393	0.0183429	-0.427482
GO_NEGATIVE_REGULATION_OF_INTERLEUKIN_12_PRODUCTION	-0.464654	-0.00464593	-3.93264	0.000754607	0.0185568	-0.440665
GO_NEGATIVE_REGULATION_OF_LEUKOCYTE_MEDIATED_IMMUNITY	-0.38731	0.00092929	-3.9317	0.00075632	0.0185568	-0.442762
GO_FILTRATION_DIAPHRAGM	-0.472981	-0.0061025	-3.92963	0.000760066	0.0185821	-0.447332
GO_INTERLEUKIN_2_PRODUCTION	-0.247977	0.000965229	-3.92902	0.000761179	0.0185821	-0.448686
GO_DNA_INTEGRATION	0.711608	-0.0109856	3.92804	0.000762973	0.0185821	-0.450863
GO_POSITIVE_REGULATION_OF_BIOMINERAL_TISSUE_DEVELOPMENT	-0.333948	0.00447017	-3.92585	0.000766985	0.0185821	-0.455714
GO_CELL_PROLIFERATION_INVOLVED_IN_KIDNEY_DEVELOPMENT	-0.459637	0.0177165	-3.92482	0.000768881	0.0185821	-0.457998
GO_REGULATION_OF_EXTRINSIC_APOPTOTIC_SIGNALING_PATHWAY_IN_ABSENCE_OF_LIGAND	-0.375575	-0.00568731	-3.92463	0.000769226	0.0185821	-0.458413
GO_SUPEROXIDE_METABOLIC_PROCESS	-0.313363	-0.00744803	-3.924	0.000770378	0.0185821	-0.459797
GO_MYELOID_LEUKOCYTE_MEDIATED_IMMUNITY	-0.23274	-0.00108072	-3.92234	0.00077345	0.018591	-0.463479
GO_REGULATION_OF_CELLULAR_RESPONSE_TO_GROWTH_FACTOR_STIMULUS	-0.270025	-0.00468669	-3.92103	0.000775884	0.018591	-0.466385
GO_REGULATION_OF_TISSUE_REMODELING	-0.264718	-0.00525242	-3.92041	0.000777037	0.018591	-0.467758
GO_NEUTROPHIL_MIGRATION	-0.340388	-0.00648252	-3.91979	0.000778193	0.018591	-0.469133
GO_MONOCYTE_CHEMOTAXIS	-0.398629	-0.0065372	-3.91514	0.000786904	0.0187542	-0.479428
GO_NEGATIVE_REGULATION_OF_CELL_ACTIVATION	-0.325227	-0.00183317	-3.91281	0.000791298	0.0188016	-0.484579
GO_EPITHELIAL_CELL_APOPTOTIC_PROCESS	-0.253719	0.00623728	-3.91141	0.000793955	0.0188016	-0.487679
GO_POSITIVE_REGULATION_OF_FC_RECEPTOR_MEDIATED_STIMULATORY_SIGNALING_PATHWAY	-0.601539	-0.0061593	-3.9111	0.00079454	0.0188016	-0.48836
GO_CELLULAR_RESPONSE_TO_CORTICOSTEROID_STIMULUS	-0.349787	0.0101632	-3.90669	0.000802973	0.0189527	-0.498124
GO_LEUKOCYTE_MEDIATED_IMMUNITY	-0.212974	-0.00307789	-3.90578	0.000804722	0.0189527	-0.500136
GO_U2_SNRNP	0.680875	-0.0214385	3.90271	0.00081066	0.0190184	-0.506935
GO_GLUTAMATE_BINDING	-0.462103	0.020113	-3.90237	0.000811321	0.0190184	-0.507689
GO_LEUKOCYTE_AGGREGATION	-0.543827	0.00546011	-3.8993	0.000817314	0.0191141	-0.514495
GO_POSITIVE_REGULATION_OF_MULTICELLULAR_ORGANISMAL_PROCESS	-0.197915	-0.000783006	-3.89485	0.000826058	0.0192734	-0.524335
GO_XENOPHAGY	-0.558607	0.0421197	-3.89275	0.000830219	0.0193253	-0.528981
GO_INTERFERON_GAMMA_MEDIATED_SIGNALING_PATHWAY	-0.389523	-0.00469564	-3.89153	0.000832652	0.0193276	-0.531687
GO_RENAL_SYSTEM_VASCULATURE_DEVELOPMENT	-0.487634	0.00951367	-3.89076	0.000834187	0.0193276	-0.53339
GO_REGULATION_OF_CELL_ACTIVATION	-0.219819	-0.0010154	-3.88901	0.00083768	0.0193636	-0.537254
GO_ANGIOTENSIN_ACTIVATED_SIGNALING_PATHWAY	-0.457488	-0.00917507	-3.88594	0.000843867	0.0194188	-0.544057
GO_NEGATIVE_REGULATION_OF_CYTOKINE_BIOSYNTHETIC_PROCESS	-0.416371	-0.00568177	-3.88589	0.000843956	0.0194188	-0.544155
GO_TRANSFORMING_GROWTH_FACTOR_BETA1_PRODUCTION	-0.444314	7.62205e-05	-3.8835	0.000848807	0.019481	-0.549455
GO_NEGATIVE_REGULATION_OF_LONG_TERM_SYNAPTIC_POTENTIATION	-0.460173	-0.00375098	-3.88234	0.00085115	0.019481	-0.552003
GO_REGULATION_OF_ASTROCYTE_ACTIVATION	-0.55776	-0.00431824	-3.88145	0.000852973	0.019481	-0.553982
GO_NEGATIVE_REGULATION_OF_EXOCYTOSIS	-0.373788	0.00600379	-3.88072	0.000854466	0.019481	-0.555598
GO_POSITIVE_REGULATION_OF_AXONOGENESIS	-0.307626	0.019349	-3.87431	0.000867665	0.0195714	-0.56977
GO_MAST_CELL_CYTOKINE_PRODUCTION	-0.554536	-0.00519549	-3.87257	0.000871277	0.0195714	-0.573611
GO_ROOF_OF_MOUTH_DEVELOPMENT	-0.321796	0.00299506	-3.87229	0.000871862	0.0195714	-0.574232
GO_PHOSPHOLIPASE_BINDING	-0.530836	0.0369497	-3.87226	0.000871931	0.0195714	-0.574305
GO_REGULATION_OF_NIK_NF_KAPPAB_SIGNALING	-0.262278	-0.00255008	-3.87206	0.000872339	0.0195714	-0.574737
GO_TONIC_SMOOTH_MUSCLE_CONTRACTION	-0.380185	-0.000934379	-3.87166	0.00087318	0.0195714	-0.575628
GO_PHENOTYPIC_SWITCHING	-0.607827	0.063799	-3.87118	0.000874181	0.0195714	-0.576687
GO_REGULATION_OF_PHENOTYPIC_SWITCHING	-0.607827	0.063799	-3.87118	0.000874181	0.0195714	-0.576687
GO_SEQUESTERING_OF_CALCIUM_ION	-0.27307	0.00149236	-3.87028	0.000876069	0.0195714	-0.578681
GO_POSITIVE_REGULATION_OF_HYDROLASE_ACTIVITY	-0.197298	0.00372322	-3.86759	0.000881727	0.0196538	-0.584632
GO_ACTIVATION_OF_MAPK_ACTIVITY	-0.240385	0.00154809	-3.86202	0.000893543	0.0197802	-0.596939
GO_ALPHA_BETA_T_CELL_ACTIVATION	-0.230645	0.00404099	-3.86129	0.000895122	0.0197802	-0.59857
GO_MIDBRAIN_DEVELOPMENT	-0.260508	0.00122021	-3.86123	0.000895246	0.0197802	-0.598699
GO_REGULATION_OF_ENDOTHELIAL_CELL_MIGRATION	-0.28752	0.00870624	-3.86119	0.000895319	0.0197802	-0.598774
GO_BETA_CATENIN_DESTRUCTION_COMPLEX_DISASSEMBLY	-0.356913	0.00121189	-3.85923	0.000899529	0.0198267	-0.60311
GO_POSITIVE_REGULATION_OF_TRANSFORMING_GROWTH_FACTOR_BETA_PRODUCTION	-0.425036	-0.00426959	-3.85757	0.000903109	0.0198267	-0.606782
GO_COAGULATION	-0.238914	-0.00139915	-3.85745	0.000903381	0.0198267	-0.60706
GO_REGULATION_OF_RAS_PROTEIN_SIGNAL_TRANSDUCTION	-0.250207	0.0102483	-3.85414	0.000910556	0.0199002	-0.614372
GO_RNA_SPLICING_VIA_ENDONUCLEOLYTIC_CLEAVAGE_AND_LIGATION	0.430999	-0.0241043	3.85406	0.000910715	0.0199002	-0.614534
GO_PLATELET_ACTIVATION	-0.288705	-0.00336032	-3.8529	0.000913262	0.0199123	-0.617116
GO_PEPTIDYL_TYROSINE_DEPHOSPHORYLATION	-0.290435	0.0141147	-3.85165	0.000915979	0.0199158	-0.619861
GO_POSITIVE_REGULATION_OF_INTERLEUKIN_2_PRODUCTION	-0.335955	-0.00166588	-3.851	0.00091741	0.0199158	-0.621303
GO_REGULATION_OF_ANTIGEN_RECEPTOR_MEDIATED_SIGNALING_PATHWAY	-0.274561	0.00753151	-3.84742	0.000925291	0.0199433	-0.629209
GO_REGULATION_OF_CELL_POPULATION_PROLIFERATION	-0.177817	-0.00151097	-3.84614	0.000928128	0.0199433	-0.632039
GO_INTRINSIC_COMPONENT_OF_MITOCHONDRIAL_INNER_MEMBRANE	0.435483	0.00434778	3.84602	0.000928392	0.0199433	-0.632302
GO_POSITIVE_REGULATION_OF_LYMPHOCYTE_ACTIVATION	-0.211468	-0.00354734	-3.84598	0.000928483	0.0199433	-0.632393
GO_REGULATION_OF_LEUKOCYTE_CHEMOTAXIS	-0.312763	0.00136223	-3.8451	0.000930444	0.0199433	-0.634342
GO_SH3_DOMAIN_BINDING	-0.290926	-0.000411925	-3.845	0.000930662	0.0199433	-0.634559
GO_REGULATION_OF_T_HELPER_2_CELL_CYTOKINE_PRODUCTION	-0.520845	0.0738939	-3.8441	0.000932676	0.0199437	-0.636556
GO_NEGATIVE_REGULATION_OF_MULTICELLULAR_ORGANISMAL_PROCESS	-0.201168	0.00337514	-3.84301	0.000935114	0.0199531	-0.638969
GO_GROWTH_PLATE_CARTILAGE_MORPHOGENESIS	-0.419193	0.00669346	-3.8421	0.000937152	0.019954	-0.640982
GO_CERAMIDE_BINDING	-0.316345	-0.00578963	-3.83415	0.00095513	0.0202727	-0.658541
GO_CHEMOKINE_BIOSYNTHETIC_PROCESS	-0.605945	-0.00591076	-3.83368	0.000956184	0.0202727	-0.659561
GO_REGULATION_OF_MYOBLAST_FUSION	-0.475835	0.0090582	-3.82725	0.000971006	0.0204794	-0.673775
GO_DOLICHYL_DIPHOSPHATE_BIOSYNTHETIC_PROCESS	0.656848	-0.0384652	3.82685	0.000971925	0.0204794	-0.674649
GO_INTERLEUKIN_6_RECEPTOR_BINDING	-0.727637	0.0233435	-3.82678	0.000972083	0.0204794	-0.674799
GO_GROWTH_PLATE_CARTILAGE_CHONDROCYTE_DIFFERENTIATION	-0.336126	0.0105089	-3.82551	0.00097505	0.0204986	-0.677615
GO_REGULATION_OF_SYNAPTIC_TRANSMISSION_DOPAMINERGIC	-0.351947	-0.00239455	-3.82314	0.000980594	0.0205719	-0.682854
GO_REGULATION_OF_PHOSPHOLIPID_BIOSYNTHETIC_PROCESS	-0.415625	0.0050432	-3.82193	0.000983438	0.0205883	-0.68553
GO_ACTIVATION_OF_PROTEIN_KINASE_ACTIVITY	-0.240287	0.00385253	-3.81662	0.000995991	0.0208075	-0.697249
GO_MONONUCLEAR_CELL_MIGRATION	-0.344015	-0.00797421	-3.81461	0.00100077	0.0208388	-0.701671
GO_MEMBRANE_PROTEIN_PROTEOLYSIS	-0.326737	0.000297089	-3.81393	0.00100241	0.0208388	-0.703181
GO_STEM_CELL_DIVISION	-0.335629	0.000390187	-3.81337	0.00100375	0.0208388	-0.704419
GO_REGULATION_OF_OSTEOCLAST_DIFFERENTIATION	-0.307464	0.00969673	-3.80702	0.00101909	0.0210798	-0.718432
GO_POSITIVE_REGULATION_OF_BONE_MINERALIZATION	-0.337236	-0.00126529	-3.80682	0.00101958	0.0210798	-0.718875
GO_POSITIVE_REGULATION_OF_FIBROBLAST_MIGRATION	-0.616044	0.0443714	-3.80477	0.00102458	0.0211393	-0.723391
GO_AMYLOID_PRECURSOR_PROTEIN_CATABOLIC_PROCESS	-0.331526	0.0126917	-3.80349	0.00102773	0.0211606	-0.726226
GO_SEGMENTATION	-0.226468	0.00602751	-3.79928	0.00103811	0.0212467	-0.735517
GO_GLOMERULAR_MESANGIAL_CELL_PROLIFERATION	-0.561604	0.031059	-3.79912	0.00103849	0.0212467	-0.735853
GO_LSM2_8_COMPLEX	0.849837	-0.0167098	3.79807	0.00104112	0.0212467	-0.738183
GO_U6_SNRNP	0.849837	-0.0167098	3.79807	0.00104112	0.0212467	-0.738183
GO_SM_LIKE_PROTEIN_FAMILY_COMPLEX	0.506293	-0.00430945	3.79462	0.00104972	0.0212467	-0.745786
GO_T_CELL_MEDIATED_IMMUNITY	-0.243559	0.00764702	-3.79374	0.00105192	0.0212467	-0.747722
GO_EXTRINSIC_COMPONENT_OF_POSTSYNAPTIC_SPECIALIZATION_MEMBRANE	0.668497	-0.00464813	3.79324	0.0010532	0.0212467	-0.74884
GO_REGULATION_OF_PODOSOME_ASSEMBLY	-0.553369	-0.000453736	-3.7929	0.00105403	0.0212467	-0.749572
GO_POSITIVE_REGULATION_OF_INTERLEUKIN_6_BIOSYNTHETIC_PROCESS	-0.484116	-0.018327	-3.79278	0.00105434	0.0212467	-0.74984
GO_TISSUE_REMODELING	-0.284826	0.00303299	-3.79195	0.00105644	0.0212467	-0.751681
GO_LONG_CHAIN_FATTY_ACYL_COA_METABOLIC_PROCESS	0.665109	-0.000831599	3.79177	0.00105688	0.0212467	-0.752067
GO_CYTOPLASMIC_EXOSOME_RNASE_COMPLEX_	0.552412	0.00047764	3.79155	0.00105744	0.0212467	-0.752554
GO_REGULATION_OF_DNA_BINDING_TRANSCRIPTION_FACTOR_ACTIVITY	-0.181918	0.000385886	-3.78823	0.00106587	0.021373	-0.759887
GO_PROTEIN_KINASE_C_ACTIVITY	-0.44715	0.0388163	-3.7867	0.00106977	0.0213805	-0.763263
GO_CELLULAR_RESPONSE_TO_EXTRACELLULAR_STIMULUS	-0.187903	0.00107667	-3.78571	0.00107229	0.0213805	-0.765437
GO_REGULATION_OF_TYPE_2_IMMUNE_RESPONSE	-0.427043	0.00958115	-3.78544	0.00107299	0.0213805	-0.766035
GO_REGULATION_OF_PROTEIN_AUTOPHOSPHORYLATION	-0.2899	-0.00548951	-3.78444	0.00107555	0.0213805	-0.768235
GO_NOTCH_BINDING	-0.562288	0.000216707	-3.7839	0.00107695	0.0213805	-0.769438
GO_RAC_PROTEIN_SIGNAL_TRANSDUCTION	-0.440309	0.0225458	-3.77951	0.00108828	0.0215318	-0.779104
GO_REGULATION_OF_CELL_ADHESION_MEDIATED_BY_INTEGRIN	-0.369035	0.0289278	-3.77787	0.00109256	0.0215318	-0.78273
GO_NUCLEOSOME_POSITIONING	0.645534	-0.00572221	3.7778	0.00109274	0.0215318	-0.782881
GO_CALCIUM_DEPENDENT_PROTEIN_SERINE_THREONINE_PHOSPHATASE_ACTIVITY	-0.642038	0.0232834	-3.77749	0.00109356	0.0215318	-0.783571
GO_NEGATIVE_REGULATION_OF_ADHERENS_JUNCTION_ORGANIZATION	-0.456037	0.0105318	-3.7768	0.00109535	0.0215318	-0.785083
GO_RESPONSE_TO_INTERFERON_GAMMA	-0.316185	-0.0065658	-3.77438	0.00110171	0.0216142	-0.790427
GO_RESPONSE_TO_PEPTIDOGLYCAN	-0.515989	0.0103733	-3.77322	0.00110474	0.0216239	-0.79297
GO_POSITIVE_REGULATION_OF_NON_CANONICAL_WNT_SIGNALING_PATHWAY	-0.479397	-0.0271307	-3.77107	0.00111043	0.0216239	-0.797713
GO_EXTRINSIC_COMPONENT_OF_POSTSYNAPTIC_DENSITY_MEMBRANE	0.669979	-0.0224258	3.77086	0.001111	0.0216239	-0.798181
GO_BILE_ACID_AND_BILE_SALT_TRANSPORT	-0.346086	-0.00687631	-3.7707	0.00111141	0.0216239	-0.798521
GO_DOUBLE_STRAND_BREAK_REPAIR_VIA_SYNTHESIS_DEPENDENT_STRAND_ANNEALING	0.786896	-0.0329286	3.76893	0.00111611	0.0216239	-0.802422
GO_REGULATION_OF_CELL_MORPHOGENESIS	-0.232325	0.0054377	-3.76824	0.00111795	0.0216239	-0.803945
GO_REGULATION_OF_VASCULAR_SMOOTH_MUSCLE_CELL_DIFFERENTIATION	-0.489279	0.0499315	-3.76775	0.00111927	0.0216239	-0.805034
GO_CALCIUM_ION_TRANSMEMBRANE_IMPORT_INTO_CYTOSOL	-0.269649	0.00694547	-3.76737	0.00112028	0.0216239	-0.805865
GO_CELLULAR_RESPONSE_TO_INORGANIC_SUBSTANCE	-0.209961	-0.00292807	-3.76684	0.00112169	0.0216239	-0.807024
GO_POLYSACCHARIDE_METABOLIC_PROCESS	-0.274471	0.00114924	-3.76486	0.00112701	0.0216846	-0.811392
GO_PROTEIN_TYROSINE_SERINE_THREONINE_PHOSPHATASE_ACTIVITY	-0.378495	0.0126172	-3.76209	0.00113448	0.0217531	-0.817493
GO_CYCLIN_DEPENDENT_PROTEIN_SERINE_THREONINE_KINASE_INHIBITOR_ACTIVITY	-0.38149	-0.00108111	-3.76105	0.00113729	0.0217531	-0.819781
GO_METANEPHRIC_GLOMERULAR_MESANGIUM_DEVELOPMENT	-0.71842	0.030088	-3.76101	0.00113742	0.0217531	-0.819887
GO_STRUCTURAL_MOLECULE_ACTIVITY_CONFERRING_ELASTICITY	-0.523862	-0.0173105	-3.76032	0.00113928	0.0217531	-0.821395
GO_N_TERMINAL_PEPTIDYL_METHIONINE_ACETYLATION	0.556084	-0.0182341	3.75927	0.00114215	0.0217663	-0.823717
GO_OXIDOREDUCTASE_ACTIVITY_ACTING_ON_A_SULFUR_GROUP_OF_DONORS_DISULFIDE_AS_ACCEPTOR	0.534776	0.0173291	3.75782	0.00114609	0.021792	-0.826897
GO_REGULATION_OF_PHAGOCYTOSIS	-0.304385	-0.00732693	-3.75667	0.00114926	0.021792	-0.829443
GO_LYMPHANGIOGENESIS	-0.397445	0.0209197	-3.75638	0.00115005	0.021792	-0.830077
GO_INTERLEUKIN_4_MEDIATED_SIGNALING_PATHWAY	-0.586697	-0.0325435	-3.75546	0.00115257	0.021796	-0.832097
GO_B_CELL_HOMEOSTASIS	-0.27385	0.00579654	-3.75451	0.00115519	0.021796	-0.834199
GO_CELL_ADHESIVE_PROTEIN_BINDING_INVOLVED_IN_BUNDLE_OF_HIS_CELL_PURKINJE_MYOCYTE_COMMUNICATION	-0.811517	0.0259708	-3.75392	0.00115681	0.021796	-0.83549
GO_NEGATIVE_REGULATION_OF_LEUKOCYTE_DIFFERENTIATION	-0.274832	0.00445744	-3.75149	0.00116355	0.0218818	-0.840857
GO_POSITIVE_REGULATION_OF_RESPONSE_TO_WOUNDING	-0.299604	-0.0047565	-3.75035	0.00116671	0.0219	-0.843358
GO_NEGATIVE_REGULATION_OF_LEUKOCYTE_CELL_CELL_ADHESION	-0.300188	-0.001841	-3.74857	0.00117167	0.0219421	-0.847275
GO_LIGAND_GATED_CALCIUM_CHANNEL_ACTIVITY	-0.381322	-0.0108602	-3.74797	0.00117335	0.0219421	-0.848599
GO_B_CELL_ACTIVATION	-0.218191	0.000114576	-3.746	0.00117887	0.0219955	-0.852932
GO_PROTEIN_TYROSINE_PHOSPHATASE_ACTIVITY	-0.280393	0.0140581	-3.74539	0.00118061	0.0219955	-0.854292
GO_REGULATION_OF_LYMPHOCYTE_ACTIVATION	-0.21016	-0.000842226	-3.74187	0.00119055	0.0220707	-0.862032
GO_POSITIVE_REGULATION_OF_SYNAPTIC_TRANSMISSION_GLUTAMATERGIC	-0.41169	0.0227957	-3.74185	0.00119062	0.0220707	-0.862085
GO_REGULATION_OF_ASPARTIC_TYPE_ENDOPEPTIDASE_ACTIVITY_INVOLVED_IN_AMYLOID_PRECURSOR_PROTEIN_CATABOLIC_PROCESS	-0.425014	0.0382396	-3.74068	0.00119392	0.0220707	-0.864641
GO_COLLAGEN_RECEPTOR_ACTIVITY	-0.717633	0.0492292	-3.74027	0.00119511	0.0220707	-0.865559
GO_POSITIVE_REGULATION_OF_PROTEIN_POLYMERIZATION	-0.270941	0.00544328	-3.74006	0.0011957	0.0220707	-0.866015
GO_POLYADENYLATION_DEPENDENT_SNORNA_3_END_PROCESSING	0.779271	-0.00537777	3.73855	0.00120002	0.0221096	-0.869345
GO_EKC_KEOPS_COMPLEX	0.776554	0.0185903	3.73612	0.001207	0.0221972	-0.874695
GO_HYPOTONIC_RESPONSE	-0.663464	0.0227233	-3.73472	0.00121102	0.0222234	-0.877761
GO_MYD88_DEPENDENT_TOLL_LIKE_RECEPTOR_SIGNALING_PATHWAY	-0.399638	-0.00672414	-3.73407	0.0012129	0.0222234	-0.879195
GO_POSITIVE_REGULATION_OF_NITRIC_OXIDE_BIOSYNTHETIC_PROCESS	-0.29456	-0.00751694	-3.73274	0.00121676	0.0222234	-0.882126
GO_CORONARY_VASCULATURE_MORPHOGENESIS	-0.446513	0.0110414	-3.73254	0.00121732	0.0222234	-0.882555
GO_MRNA_MODIFICATION	0.38589	-0.00758817	3.72903	0.00122756	0.0223694	-0.890287
GO_PROFILIN_BINDING	-0.675252	0.00790396	-3.72588	0.00123681	0.0224106	-0.897215
GO_REGULATION_OF_POTASSIUM_ION_EXPORT_ACROSS_PLASMA_MEMBRANE	-0.519034	-0.0347433	-3.72552	0.00123789	0.0224106	-0.898018
GO_CORONARY_ARTERY_MORPHOGENESIS	-0.54876	0.0201704	-3.7241	0.00124209	0.0224106	-0.901144
GO_NEGATIVE_REGULATION_OF_ENDOPLASMIC_RETICULUM_UNFOLDED_PROTEIN_RESPONSE	-0.512009	0.00626155	-3.72392	0.0012426	0.0224106	-0.901521
GO_NEGATIVE_REGULATION_OF_BIOMINERAL_TISSUE_DEVELOPMENT	-0.372399	-0.0050105	-3.72156	0.00124962	0.0224106	-0.906725
GO_RESPONSE_TO_CAMP	-0.226566	0.0146963	-3.72155	0.00124965	0.0224106	-0.90674
GO_MEMBRANE_PROTEIN_ECTODOMAIN_PROTEOLYSIS	-0.369264	-0.00432643	-3.72149	0.00124983	0.0224106	-0.906874
GO_REGULATION_OF_KERATINOCYTE_DIFFERENTIATION	-0.302793	-0.00204449	-3.72081	0.00125185	0.0224106	-0.90837
GO_NEGATIVE_REGULATION_OF_PROTEIN_POLYUBIQUITINATION	-0.58581	0.018613	-3.72068	0.00125225	0.0224106	-0.908661
GO_POSITIVE_REGULATION_OF_STRESS_ACTIVATED_PROTEIN_KINASE_SIGNALING_CASCADE	-0.218695	0.00200034	-3.72004	0.00125416	0.0224106	-0.910069
GO_NEGATIVE_REGULATION_OF_TYPE_I_INTERFERON_PRODUCTION	-0.362781	-0.00390496	-3.71992	0.00125451	0.0224106	-0.910323
GO_CENTROSOME_SEPARATION	0.581336	0.0140585	3.71793	0.00126047	0.0224769	-0.914701
GO_ATP_TRANSPORT	0.498394	-0.00340389	3.71484	0.00126981	0.0226031	-0.92151
GO_SNRNA_3_END_PROCESSING	0.672823	0.00962459	3.71295	0.00127552	0.0226643	-0.925652
GO_MYELOID_LEUKOCYTE_MIGRATION	-0.281949	-0.00756577	-3.71162	0.00127959	0.0226962	-0.928588
GO_REGULATION_OF_MITOTIC_CENTROSOME_SEPARATION	0.667079	-0.0227019	3.71059	0.00128271	0.0227113	-0.930839
GO_POSITIVE_REGULATION_OF_P38MAPK_CASCADE	-0.461725	0.0130047	-3.70667	0.00129476	0.022884	-0.939462
GO_INNER_MITOCHONDRIAL_MEMBRANE_ORGANIZATION	0.378354	0.00290268	3.70446	0.00130158	0.0229585	-0.944313
GO_PROTEASOME_ACTIVATING_ATPASE_ACTIVITY	0.672308	-0.0163501	3.70225	0.00130847	0.0229585	-0.949179
GO_POSITIVE_REGULATION_OF_PEPTIDE_SECRETION	-0.200542	-0.00645044	-3.70187	0.00130965	0.0229585	-0.950015
GO_POSITIVE_REGULATION_OF_ACUTE_INFLAMMATORY_RESPONSE_TO_ANTIGENIC_STIMULUS	-0.566666	-0.0267463	-3.70161	0.00131047	0.0229585	-0.950588
GO_CALMODULIN_DEPENDENT_PROTEIN_PHOSPHATASE_ACTIVITY	-0.637634	-0.0100045	-3.70134	0.00131131	0.0229585	-0.951183
GO_RETROGRADE_TRANS_SYNAPTIC_SIGNALING	0.464826	0.0215764	3.70069	0.00131335	0.0229585	-0.952613
GO_ENDODEOXYRIBONUCLEASE_ACTIVITY_PRODUCING_3_PHOSPHOMONOESTERS	0.463495	0.0160841	3.70014	0.00131507	0.0229585	-0.953822
GO_VASCULAR_SMOOTH_MUSCLE_CELL_DEVELOPMENT	-0.552525	0.0175592	-3.69844	0.00132039	0.0230113	-0.957551
GO_PROTEIN_KINASE_C_SIGNALING	-0.319058	0.00340162	-3.69446	0.00133296	0.0231511	-0.966286
GO_REGULATION_OF_AMYLOID_BETA_FORMATION	-0.412372	0.012744	-3.69443	0.00133305	0.0231511	-0.966354
GO_PHOSPHATIDYLINOSITOL_3_KINASE_COMPLEX	-0.340978	-0.0234571	-3.69328	0.00133673	0.0231543	-0.968891
GO_CALCIUM_ACTIVATED_PHOSPHOLIPID_SCRAMBLING	-0.737505	-0.0165925	-3.69292	0.00133788	0.0231543	-0.969683
GO_CELLULAR_RESPONSE_TO_ACID_CHEMICAL	-0.236797	-0.00199454	-3.69209	0.00134052	0.0231599	-0.971502
GO_RESPONSE_TO_LEAD_ION	-0.382957	0.0190716	-3.68977	0.00134793	0.0231618	-0.97659
GO_NUCLEAR_TRANSCRIBED_MRNA_CATABOLIC_PROCESS_EXONUCLEOLYTIC	0.501864	0.00185466	3.68831	0.00135264	0.0231618	-0.979805
GO_SPINDLE_ASSEMBLY_INVOLVED_IN_MEIOSIS	0.813293	0.0378327	3.6865	0.00135848	0.0231618	-0.98378
GO_ESTABLISHMENT_OF_PLANAR_POLARITY_INVOLVED_IN_NEURAL_TUBE_CLOSURE	-0.407934	0.0126553	-3.68574	0.00136093	0.0231618	-0.985443
GO_ATP_TRANSMEMBRANE_TRANSPORTER_ACTIVITY	0.528114	-0.00689637	3.68571	0.00136103	0.0231618	-0.98551
GO_PEPTIDASE_ACTIVATOR_ACTIVITY	-0.268455	-0.00790836	-3.6854	0.00136203	0.0231618	-0.986189
GO_ERK1_AND_ERK2_CASCADE	-0.215538	-0.00356137	-3.68439	0.00136533	0.0231618	-0.988418
GO_CONNECTIVE_TISSUE_REPLACEMENT	-0.648937	0.0106582	-3.68418	0.001366	0.0231618	-0.988876
GO_PCAF_COMPLEX	0.585235	-0.0335757	3.68415	0.00136611	0.0231618	-0.988949
GO_BONE_CELL_DEVELOPMENT	-0.323067	0.0079211	-3.6839	0.0013669	0.0231618	-0.98948
GO_POSITIVE_REGULATION_OF_VASCULAR_ASSOCIATED_SMOOTH_MUSCLE_CELL_MIGRATION	-0.487761	0.00387946	-3.68371	0.00136755	0.0231618	-0.989917
GO_ESTABLISHMENT_OF_SISTER_CHROMATID_COHESION	0.57556	-0.0166453	3.68327	0.00136896	0.0231618	-0.990867
GO_SPERM_AXONEME_ASSEMBLY	-0.684897	-0.0156177	-3.68271	0.00137078	0.0231618	-0.992095
GO_RESPONSE_TO_INORGANIC_SUBSTANCE	-0.192417	0.00399775	-3.68189	0.00137346	0.0231679	-0.993896
GO_REGULATION_OF_INFLAMMATORY_RESPONSE_TO_ANTIGENIC_STIMULUS	-0.417462	-0.00743488	-3.67757	0.00138769	0.0232812	-1.0034
GO_REGULATION_OF_MYELOID_CELL_DIFFERENTIATION	-0.247653	2.52455e-05	-3.67642	0.00139147	0.0232812	-1.00591
GO_REGULATION_OF_LONG_TERM_SYNAPTIC_DEPRESSION	-0.366825	0.0163621	-3.6752	0.00139553	0.0232812	-1.0086
GO_RESPONSE_TO_UV_B	-0.404778	0.0133263	-3.67519	0.00139556	0.0232812	-1.00862
GO_ADULT_LOCOMOTORY_BEHAVIOR	-0.266237	0.00326681	-3.67519	0.00139557	0.0232812	-1.00862
GO_PEPTIDE_ALPHA_N_ACETYLTRANSFERASE_ACTIVITY	0.518707	-0.0160223	3.67509	0.0013959	0.0232812	-1.00884
GO_POSITIVE_REGULATION_OF_PROTEIN_TYROSINE_KINASE_ACTIVITY	-0.258582	0.00431027	-3.67491	0.0013965	0.0232812	-1.00924
GO_POSITIVE_REGULATION_OF_GLUTAMATE_SECRETION	-0.499008	0.0270859	-3.67347	0.00140127	0.0233217	-1.01238
GO_STEROL_BINDING	-0.29156	-0.00838925	-3.67201	0.00140615	0.023349	-1.01559
GO_EXONUCLEASE_ACTIVITY_ACTIVE_WITH_EITHER_RIBO_OR_DEOXYRIBONUCLEIC_ACIDS_AND_PRODUCING_5_PHOSPHOMONOESTERS	0.408991	-0.00956258	3.67159	0.00140758	0.023349	-1.01652
GO_EPITHELIAL_CELL_PROLIFERATION	-0.225593	-0.0034201	-3.67026	0.00141201	0.0233505	-1.01943
GO_GLUTAMATE_SECRETION	-0.322929	0.0160977	-3.67001	0.00141288	0.0233505	-1.01999
GO_REGULATION_OF_GLIAL_CELL_PROLIFERATION	-0.332411	0.00117064	-3.66947	0.00141469	0.0233505	-1.02117
GO_NCRNA_METABOLIC_PROCESS	0.429032	0.00841649	3.6668	0.00142371	0.0234409	-1.02703
GO_CELLULAR_HYPOTONIC_RESPONSE	-0.626038	0.00444254	-3.66646	0.00142485	0.0234409	-1.02777
GO_NEGATIVE_REGULATION_OF_MAST_CELL_DEGRANULATION	-0.68082	0.0167955	-3.66541	0.00142841	0.0234409	-1.03007
GO_REGULATION_OF_GTPASE_ACTIVITY	-0.219959	0.00595071	-3.66508	0.00142955	0.0234409	-1.03081
GO_NEGATIVE_REGULATION_OF_LYMPHOCYTE_ACTIVATION	-0.322912	-0.00458814	-3.66342	0.00143519	0.0234821	-1.03444
GO_P38MAPK_CASCADE	-0.347085	0.0109516	-3.66296	0.00143677	0.0234821	-1.03545
GO_NEGATIVE_REGULATION_OF_VIRAL_PROCESS	-0.28215	0.00650813	-3.6584	0.00145245	0.0236931	-1.04546
GO_REGULATION_OF_DENDRITIC_CELL_DIFFERENTIATION	-0.544319	0.0175023	-3.65719	0.00145663	0.0236931	-1.04811
GO_WOUND_HEALING_SPREADING_OF_EPIDERMAL_CELLS	-0.402402	-0.00497499	-3.65714	0.0014568	0.0236931	-1.04822
GO_REGULATION_OF_CILIUM_ASSEMBLY	0.287288	-0.00712732	3.65418	0.0014671	0.0238066	-1.05471
GO_APOPTOTIC_CELL_CLEARANCE	-0.325801	0.01624	-3.65307	0.00147097	0.0238066	-1.05714
GO_NEGATIVE_REGULATION_OF_INFLAMMATORY_RESPONSE	-0.192196	0.00876931	-3.65259	0.00147267	0.0238066	-1.0582
GO_REGULATION_OF_MONOCYTE_CHEMOTAXIS	-0.448787	0.00505709	-3.65223	0.00147391	0.0238066	-1.05898
GO_REGULATION_OF_GAMMA_DELTA_T_CELL_ACTIVATION	-0.63626	-0.028198	-3.65172	0.00147569	0.0238066	-1.0601
GO_REGULATION_OF_GLUCOCORTICOID_RECEPTOR_SIGNALING_PATHWAY	0.79261	-0.0478926	3.64969	0.00148284	0.0238702	-1.06455
GO_NEGATIVE_REGULATION_OF_AMYLOID_PRECURSOR_PROTEIN_BIOSYNTHETIC_PROCESS	-0.59174	0.0361213	-3.64876	0.00148612	0.0238702	-1.06659
GO_REGULATORY_T_CELL_DIFFERENTIATION	-0.29649	-0.00343607	-3.6479	0.00148919	0.0238702	-1.06849
GO_NONHOMOLOGOUS_END_JOINING_COMPLEX	0.652465	-0.0117856	3.64789	0.0014892	0.0238702	-1.06849
GO_NUCLEOLAR_RIBONUCLEASE_P_COMPLEX	0.671761	-0.00158362	3.6465	0.00149413	0.0239109	-1.07154
GO_NEGATIVE_REGULATION_OF_TOLL_LIKE_RECEPTOR_SIGNALING_PATHWAY	-0.343568	0.0138336	-3.64507	0.00149922	0.023954	-1.07468
GO_T_CELL_DIFFERENTIATION_INVOLVED_IN_IMMUNE_RESPONSE	-0.267019	0.00176859	-3.64404	0.00150291	0.0239746	-1.07694
GO_RESPONSE_TO_REACTIVE_OXYGEN_SPECIES	-0.212855	0.00161049	-3.64254	0.00150828	0.0240218	-1.08023
GO_REGULATION_OF_NATURAL_KILLER_CELL_CHEMOTAXIS	-0.63482	-0.0229808	-3.64038	0.00151605	0.0241071	-1.08496
GO_CORPUS_CALLOSUM_MORPHOGENESIS	-0.569305	0.0227905	-3.63862	0.0015224	0.0241462	-1.08882
GO_PEPTIDE_SECRETION	-0.192944	-0.00586199	-3.63803	0.00152454	0.0241462	-1.09011
GO_REGULATION_OF_ALPHA_BETA_T_CELL_ACTIVATION	-0.242038	0.0050366	-3.63769	0.00152576	0.0241462	-1.09085
GO_NATURAL_KILLER_CELL_CHEMOTAXIS	-0.653112	-0.00898739	-3.63642	0.00153038	0.024181	-1.09364
GO_REGULATION_OF_T_CELL_MEDIATED_IMMUNITY	-0.298836	0.00792539	-3.63562	0.00153329	0.0241865	-1.09538
GO_ADP_TRANSMEMBRANE_TRANSPORTER_ACTIVITY	0.646801	-0.0194398	3.63433	0.00153799	0.0241865	-1.09821
GO_ADP_TRANSPORT	0.646801	-0.0194398	3.63433	0.00153799	0.0241865	-1.09821
GO_DNA_DOUBLE_STRAND_BREAK_PROCESSING_INVOLVED_IN_REPAIR_VIA_SINGLE_STRAND_ANNEALING	0.892615	-0.0161479	3.63353	0.00154093	0.0241945	-1.09997
GO_CELLULAR_RESPONSE_TO_GROWTH_HORMONE_STIMULUS	-0.329514	-0.00842587	-3.63234	0.0015453	0.024225	-1.10258
GO_RESPONSE_TO_OXYGEN_CONTAINING_COMPOUND	-0.178033	-0.00027348	-3.62979	0.0015547	0.0243098	-1.10817
GO_POSITIVE_REGULATION_OF_LEUKOCYTE_PROLIFERATION	-0.251516	-0.0136968	-3.62955	0.00155557	0.0243098	-1.10868
GO_NUCLEAR_TRANSCRIBED_MRNA_CATABOLIC_PROCESS_DEADENYLATION_DEPENDENT_DECAY	0.274388	-0.00268697	3.62648	0.00156696	0.0243184	-1.1154
GO_RNA_METHYLTRANSFERASE_ACTIVITY	0.481464	-0.00752856	3.62637	0.00156737	0.0243184	-1.11565
GO_IMMUNOGLOBULIN_SECRETION	-0.393903	0.014903	-3.62614	0.00156824	0.0243184	-1.11616
GO_CELLULAR_EXTRAVASATION	-0.265131	0.00864648	-3.62603	0.00156864	0.0243184	-1.11639
GO_PHOSPHOLIPID_BINDING	-0.211083	0.00244729	-3.62585	0.00156933	0.0243184	-1.1168
GO_PODOSOME_ASSEMBLY	-0.521078	-0.00445234	-3.62547	0.00157073	0.0243184	-1.11762
GO_EXCITATORY_CHEMICAL_SYNAPTIC_TRANSMISSION	-0.56898	0.0247515	-3.62377	0.0015771	0.0243791	-1.12135
GO_POLYOL_TRANSMEMBRANE_TRANSPORTER_ACTIVITY	-0.567511	0.0245299	-3.62182	0.00158443	0.0244546	-1.12562
GO_REGULATION_OF_INTRACELLULAR_SIGNAL_TRANSDUCTION	-0.166648	0.0036445	-3.61756	0.00160053	0.024665	-1.13494
GO_EXTRACELLULAR_MATRIX_DISASSEMBLY	-0.393517	-0.0119819	-3.61574	0.00160746	0.0247336	-1.13892
GO_RESPONSE_TO_DEXAMETHASONE	-0.395566	0.0116287	-3.61391	0.00161449	0.0248035	-1.14294
GO_POSITIVE_REGULATION_OF_DEVELOPMENTAL_PROCESS	-0.194708	-6.62735e-05	-3.61156	0.00162351	0.0249038	-1.14807
GO_INTERLEUKIN_12_SECRETION	-0.516499	0.00719947	-3.61046	0.00162775	0.0249306	-1.15047
GO_POSITIVE_REGULATION_OF_RHO_PROTEIN_SIGNAL_TRANSDUCTION	-0.403037	-0.00962401	-3.60929	0.00163229	0.0249619	-1.15304
GO_INTERLEUKIN_13_SECRETION	-0.449868	0.0187224	-3.60824	0.00163636	0.0249627	-1.15534
GO_AMYLOID_PRECURSOR_PROTEIN_METABOLIC_PROCESS	-0.298131	0.0154804	-3.60738	0.00163972	0.0249627	-1.15723
GO_SPLICEOSOMAL_TRI_SNRNP_COMPLEX	0.541803	-0.000404412	3.60734	0.00163985	0.0249627	-1.1573
GO_REGULATION_OF_MAST_CELL_ACTIVATION_INVOLVED_IN_IMMUNE_RESPONSE	-0.36483	-0.00775592	-3.60479	0.00164983	0.0250764	-1.16289
GO_RESPONSE_TO_ISCHEMIA	-0.332456	0.0039489	-3.60222	0.00165994	0.0251724	-1.16851
GO_NEGATIVE_REGULATION_OF_ENDOTHELIAL_CELL_CHEMOTAXIS	-0.671875	0.0518906	-3.60161	0.00166235	0.0251724	-1.16985
GO_REGULATION_OF_T_HELPER_1_TYPE_IMMUNE_RESPONSE	-0.365705	0.000944093	-3.60126	0.00166371	0.0251724	-1.1706
GO_NEGATIVE_REGULATION_OF_STEM_CELL_PROLIFERATION	-0.521517	0.00697773	-3.59761	0.00167821	0.0253535	-1.1786
GO_INTERLEUKIN_17_RECEPTOR_ACTIVITY	-0.533161	-0.00299031	-3.59538	0.00168708	0.0254147	-1.18345
GO_TERMINATION_OF_RNA_POLYMERASE_I_TRANSCRIPTION	0.52316	-0.010711	3.59532	0.00168736	0.0254147	-1.1836
GO_CELLULAR_RESPONSE_TO_CAMP	-0.258397	0.00460086	-3.59213	0.00170015	0.0255361	-1.19056
GO_NEGATIVE_REGULATION_OF_SMALL_GTPASE_MEDIATED_SIGNAL_TRANSDUCTION	-0.29608	0.00451188	-3.59204	0.00170053	0.0255361	-1.19076
GO_CYSTEINE_TYPE_ENDOPEPTIDASE_ACTIVATOR_ACTIVITY_INVOLVED_IN_APOPTOTIC_PROCESS	-0.384675	0.00709426	-3.59102	0.00170465	0.0255595	-1.19299
GO_PRESPLICEOSOME	0.603586	-0.0142684	3.59011	0.00170836	0.0255767	-1.19499
GO_OLIGOSACCHARIDE_LIPID_INTERMEDIATE_BIOSYNTHETIC_PROCESS	0.5445	-0.00973508	3.58879	0.00171369	0.0255825	-1.19786
GO_POSITIVE_REGULATION_OF_LAMELLIPODIUM_ORGANIZATION	-0.399272	0.00372134	-3.58825	0.0017159	0.0255825	-1.19905
GO_ER_ASSOCIATED_MISFOLDED_PROTEIN_CATABOLIC_PROCESS	0.590878	-0.0177117	3.58647	0.00172315	0.0255825	-1.20293
GO_LATERAL_PLASMA_MEMBRANE	-0.236411	-0.000768754	-3.58623	0.00172413	0.0255825	-1.20346
GO_POSITIVE_REGULATION_OF_TRANSFORMING_GROWTH_FACTOR_BETA1_PRODUCTION	-0.542019	0.0328754	-3.58603	0.00172497	0.0255825	-1.20391
GO_CELL_FATE_COMMITMENT	-0.21285	0.00743958	-3.58576	0.00172608	0.0255825	-1.2045
GO_NCRNA_PROCESSING	0.4374	0.0089922	3.58541	0.00172751	0.0255825	-1.20526
GO_SMN_SM_PROTEIN_COMPLEX	0.692278	0.00868815	3.58499	0.00172924	0.0255825	-1.20618
GO_TRNA_3_END_PROCESSING	0.746232	-0.00806685	3.58152	0.00174351	0.0257412	-1.21375
GO_CELL_CELL_ADHESION	-0.209101	-0.00224104	-3.58087	0.00174623	0.0257412	-1.21518
GO_NEUROTRANSMITTER_BIOSYNTHETIC_PROCESS	-0.283819	-0.0011294	-3.57998	0.00174991	0.0257412	-1.21712
GO_CELLULAR_PROTEIN_COMPLEX_DISASSEMBLY	0.352822	0.0045919	3.57989	0.00175028	0.0257412	-1.21732
GO_REGULATION_OF_JUN_KINASE_ACTIVITY	-0.23591	-0.000925369	-3.57908	0.00175365	0.0257528	-1.21909
GO_ENDOTHELIAL_CELL_CHEMOTAXIS	-0.364743	-0.00878594	-3.57713	0.00176179	0.0258345	-1.22335
GO_RNA_POLYMERASE_I_COMPLEX	0.681684	-0.0195387	3.5757	0.00176776	0.0258482	-1.22647
GO_NEGATIVE_REGULATION_OF_MULTI_ORGANISM_PROCESS	-0.221868	-0.00357925	-3.57532	0.00176935	0.0258482	-1.22729
GO_NEGATIVE_REGULATION_OF_IMMUNE_SYSTEM_PROCESS	-0.209828	-0.00153451	-3.57505	0.00177049	0.0258482	-1.22789
GO_POSITIVE_REGULATION_OF_TUMOR_NECROSIS_FACTOR_SECRETION	-0.45939	0.00712796	-3.57275	0.00178019	0.0259517	-1.23292
GO_HISTONE_MRNA_CATABOLIC_PROCESS	0.633513	0.0216154	3.57174	0.00178445	0.025976	-1.23512
GO_POSITIVE_REGULATION_OF_TRANSPORT	-0.174614	-0.00310169	-3.57024	0.00179082	0.0260307	-1.2384
GO_PROTEASOME_BINDING	0.490719	-0.00401184	3.56932	0.00179473	0.0260497	-1.24041
GO_MEIOTIC_ATTACHMENT_OF_TELOMERE_TO_NUCLEAR_ENVELOPE	-0.94714	0.0162104	-3.56819	0.00179955	0.0260817	-1.24288
GO_POSITIVE_REGULATION_OF_PHAGOCYTOSIS_ENGULFMENT	-0.517183	-0.0142736	-3.56744	0.00180273	0.0260899	-1.2445
GO_GLIAL_CELL_PROLIFERATION	-0.256855	0.00575446	-3.56662	0.00180625	0.026103	-1.2463
GO_REGULATION_OF_HORMONE_METABOLIC_PROCESS	-0.270658	-0.000740824	-3.5632	0.00182096	0.02627	-1.25376
GO_MIDGUT_DEVELOPMENT	-0.441698	0.0309381	-3.56271	0.00182306	0.02627	-1.25483
GO_NATA_COMPLEX	0.654394	-0.040662	3.56122	0.00182951	0.02629	-1.25808
GO_CELL_DIFFERENTIATION_INVOLVED_IN_PHENOTYPIC_SWITCHING	-0.664662	0.0749487	-3.56059	0.00183224	0.02629	-1.25945
GO_LEWY_BODY	-0.674554	-0.0327176	-3.56057	0.00183235	0.02629	-1.25951
GO_RESPIRATORY_BURST	-0.463384	-0.0012438	-3.55519	0.00185584	0.0265564	-1.27123
GO_CHEMOKINE_PRODUCTION	-0.282012	-0.0107138	-3.55468	0.0018581	0.0265564	-1.27235
GO_OVULATION_CYCLE_PROCESS	-0.336326	-0.000471089	-3.55426	0.00185993	0.0265564	-1.27326
GO_GUANYL_NUCLEOTIDE_EXCHANGE_FACTOR_ACTIVITY	-0.214007	0.00529	-3.5539	0.00186156	0.0265564	-1.27406
GO_ESTABLISHMENT_OF_CELL_POLARITY	-0.241686	0.0147372	-3.55029	0.00187755	0.0266962	-1.28193
GO_LAMELLIPODIUM_MORPHOGENESIS	-0.495297	0.0111473	-3.55026	0.00187767	0.0266962	-1.28199
GO_BLEB_ASSEMBLY	-0.566845	0.0190865	-3.54948	0.00188113	0.0266962	-1.28369
GO_U1_SNRNP_BINDING	0.78844	-0.00601883	3.54928	0.00188204	0.0266962	-1.28413
GO_REGULATION_OF_EPITHELIAL_CELL_APOPTOTIC_PROCESS	-0.279727	0.0021456	-3.54625	0.00189561	0.0268079	-1.29074
GO_POSITIVE_REGULATION_OF_IMMUNE_SYSTEM_PROCESS	-0.179166	-0.00191797	-3.54601	0.00189669	0.0268079	-1.29126
GO_ACID_SECRETION	-0.206282	0.00548153	-3.54572	0.00189798	0.0268079	-1.29189
GO_REGULATION_OF_NEURON_PROJECTION_ARBORIZATION	-0.517723	0.0486068	-3.54488	0.00190177	0.0268236	-1.29373
GO_REGULATION_OF_MYOTUBE_DIFFERENTIATION	-0.303528	0.0250237	-3.54404	0.00190555	0.0268389	-1.29555
GO_SH2_DOMAIN_BINDING	-0.335126	0.00618305	-3.54226	0.0019136	0.0269144	-1.29943
GO_TRNA_METHYLTRANSFERASE_ACTIVITY	0.529013	-0.0154694	3.54027	0.00192266	0.0270038	-1.30378
GO_BLOOD_VESSEL_MORPHOGENESIS	-0.231809	-0.00221883	-3.53961	0.00192565	0.0270078	-1.30521
GO_REGULATION_OF_ENDOTHELIAL_CELL_CHEMOTAXIS	-0.421069	-0.00201637	-3.53897	0.00192856	0.0270107	-1.3066
GO_INTERLEUKIN_4_PRODUCTION	-0.370529	-0.0084459	-3.53807	0.00193267	0.0270303	-1.30856
GO_COLLAGEN_CATABOLIC_PROCESS	-0.323308	-0.0149095	-3.53631	0.00194075	0.0270918	-1.3124
GO_COMPLEMENT_COMPONENT_C1Q_BINDING	-0.595025	-0.0131058	-3.53567	0.00194369	0.0270918	-1.31379
GO_POSITIVE_REGULATION_OF_GLOMERULUS_DEVELOPMENT	-0.474461	0.0216464	-3.53504	0.0019466	0.0270918	-1.31517
GO_CHRONIC_INFLAMMATORY_RESPONSE	-0.406471	0.00513901	-3.53475	0.00194792	0.0270918	-1.31579
GO_URETER_DEVELOPMENT	-0.315903	0.00734675	-3.53386	0.00195206	0.0271117	-1.31775
GO_POSITIVE_REGULATION_OF_EXTRINSIC_APOPTOTIC_SIGNALING_PATHWAY	-0.269687	4.93493e-05	-3.53218	0.00195983	0.0271444	-1.3214
GO_EXOGENOUS_PROTEIN_BINDING	-0.248969	0.00890853	-3.53218	0.00195985	0.0271444	-1.32141
GO_ORGANELLAR_LARGE_RIBOSOMAL_SUBUNIT	0.543896	0.0300652	3.53129	0.00196396	0.0271636	-1.32334
GO_REGULATION_OF_INTERLEUKIN_12_SECRETION	-0.56166	0.0367817	-3.52909	0.00197423	0.0272678	-1.32813
GO_NEGATIVE_REGULATION_OF_DEFENSE_RESPONSE	-0.195104	0.00290959	-3.52838	0.00197754	0.0272759	-1.32967
GO_POSITIVE_REGULATION_OF_ALPHA_BETA_T_CELL_ACTIVATION	-0.257054	-0.00404497	-3.52651	0.00198632	0.0273354	-1.33375
GO_NEGATIVE_REGULATION_OF_INTERLEUKIN_2_PRODUCTION	-0.329581	-0.0125734	-3.52629	0.00198733	0.0273354	-1.33422
GO_REGULATION_OF_INTERLEUKIN_1_BIOSYNTHETIC_PROCESS	-0.59834	-0.0509233	-3.52495	0.00199367	0.0273494	-1.33715
GO_RNA_3_END_PROCESSING	0.393941	0.00730027	3.52492	0.00199383	0.0273494	-1.33722
GO_NEGATIVE_REGULATION_OF_CELL_CELL_ADHESION	-0.252476	-0.000815629	-3.52424	0.00199704	0.0273559	-1.3387
GO_POSITIVE_REGULATION_OF_MUSCLE_CELL_DIFFERENTIATION	-0.236118	0.0175678	-3.52346	0.00200073	0.0273591	-1.3404
GO_NEGATIVE_REGULATION_OF_SIGNAL_TRANSDUCTION_IN_ABSENCE_OF_LIGAND	-0.333314	-0.00685927	-3.52303	0.00200275	0.0273591	-1.34133
GO_POSITIVE_REGULATION_OF_IMMUNE_EFFECTOR_PROCESS	-0.224512	0.00174207	-3.52106	0.0020121	0.0273704	-1.34561
GO_REGULATION_OF_B_CELL_DIFFERENTIATION	-0.349531	-0.0378077	-3.52052	0.00201469	0.0273704	-1.34679
GO_N_GLYCAN_PROCESSING	-0.516511	-0.00753727	-3.52039	0.00201532	0.0273704	-1.34708
GO_METHIONINE_METABOLIC_PROCESS	0.425146	-0.02618	3.52029	0.00201577	0.0273704	-1.34729
GO_BILE_ACID_TRANSMEMBRANE_TRANSPORTER_ACTIVITY	-0.453733	0.00640829	-3.51978	0.00201823	0.0273704	-1.34841
GO_MKS_COMPLEX	0.568485	-0.0130689	3.5194	0.00202004	0.0273704	-1.34923
GO_GERMINAL_CENTER_FORMATION	-0.480363	0.0427111	-3.5186	0.00202387	0.0273704	-1.35098
GO_ROSTROCAUDAL_NEURAL_TUBE_PATTERNING	-0.594788	-0.0161685	-3.51826	0.00202551	0.0273704	-1.35172
GO_REGULATION_OF_REACTIVE_OXYGEN_SPECIES_BIOSYNTHETIC_PROCESS	-0.240587	-0.0034378	-3.51642	0.00203435	0.0274207	-1.35572
GO_REGULATION_OF_CELL_JUNCTION_ASSEMBLY	-0.314331	0.0052887	-3.51634	0.00203473	0.0274207	-1.3559
GO_MAMMARY_GLAND_INVOLUTION	-0.472246	0.0200358	-3.51505	0.00204093	0.027445	-1.35869
GO_LYMPHOCYTE_MIGRATION	-0.271442	-0.0100483	-3.51387	0.00204666	0.027445	-1.36127
GO_WOUND_HEALING	-0.208105	0.00354602	-3.5138	0.00204697	0.027445	-1.36141
GO_RESPONSE_TO_PEPTIDE	-0.206203	0.000633177	-3.51316	0.00205007	0.027445	-1.36281
GO_SYNCYTIUM_FORMATION	-0.336607	-0.00263832	-3.51147	0.0020583	0.027445	-1.36649
GO_SIDE_OF_MEMBRANE	-0.218783	-0.00747015	-3.51129	0.00205919	0.027445	-1.36689
GO_PRERIBOSOME_LARGE_SUBUNIT_PRECURSOR	0.610607	0.0153666	3.51097	0.00206075	0.027445	-1.36758
GO_POSITIVE_REGULATION_OF_METANEPHROS_DEVELOPMENT	-0.386711	0.000766164	-3.5107	0.00206206	0.027445	-1.36817
GO_POSITIVE_REGULATION_OF_SPINDLE_CHECKPOINT	0.657887	-0.00260221	3.51031	0.00206394	0.027445	-1.36901
GO_POSITIVE_REGULATION_OF_T_CELL_CYTOKINE_PRODUCTION	-0.478874	-0.00857582	-3.51009	0.00206501	0.027445	-1.36948
GO_RESPONSE_TO_ORGANOPHOSPHORUS	-0.196919	0.00448294	-3.50974	0.00206676	0.027445	-1.37026
GO_NEGATIVE_REGULATION_OF_PERK_MEDIATED_UNFOLDED_PROTEIN_RESPONSE	-0.609984	0.0251321	-3.50757	0.00207735	0.0275193	-1.37496
GO_MYOBLAST_FUSION	-0.365577	-0.00170007	-3.50696	0.0020804	0.0275193	-1.37631
GO_CELLULAR_COMPONENT_MORPHOGENESIS	-0.199102	0.00194881	-3.50691	0.00208062	0.0275193	-1.37641
GO_PROTEIN_IMPORT_INTO_MITOCHONDRIAL_MATRIX	0.598749	0.0126185	3.50555	0.00208732	0.0275714	-1.37936
GO_CARDIAC_MUSCLE_CELL_CARDIAC_MUSCLE_CELL_ADHESION	-0.720936	0.0205976	-3.50432	0.00209339	0.0276065	-1.38203
GO_REGULATION_OF_CALCIUM_ION_TRANSPORT	-0.23551	-0.00895822	-3.5039	0.00209551	0.0276065	-1.38296
GO_LEUKOCYTE_HOMEOSTASIS	-0.225271	-0.00137969	-3.50241	0.00210289	0.0276672	-1.3862
GO_CELLULAR_RESPONSE_TO_DRUG	-0.214951	0.00190791	-3.50058	0.00211199	0.0277504	-1.39017
GO_REGULATION_OF_LYMPHOCYTE_MIGRATION	-0.296124	-0.00377128	-3.49937	0.00211807	0.0277761	-1.39281
GO_POSITIVE_REGULATION_OF_SECRETION	-0.200337	-0.000732024	-3.49908	0.00211951	0.0277761	-1.39344
GO_PHOSPHATIDIC_ACID_TRANSPORTER_ACTIVITY	0.673431	0.00595908	3.49712	0.00212936	0.0278325	-1.3977
GO_MRNA_CLEAVAGE_FACTOR_COMPLEX	0.430171	-0.00200096	3.49712	0.00212938	0.0278325	-1.39771
GO_POSITIVE_REGULATION_OF_ESTABLISHMENT_OF_PROTEIN_LOCALIZATION	-0.170194	0.0034409	-3.49467	0.00214174	0.0279574	-1.40303
GO_POSITIVE_REGULATION_OF_MICROGLIAL_CELL_ACTIVATION	-0.512495	-0.00655404	-3.49406	0.00214481	0.0279609	-1.40434
GO_U1_SNRNP	0.638222	-0.00819114	3.49337	0.0021483	0.0279694	-1.40584
GO_CELLULAR_RESPONSE_TO_PEPTIDE	-0.23025	-0.00153219	-3.49283	0.00215106	0.0279694	-1.40702
GO_POSITIVE_REGULATION_OF_UBIQUITIN_PROTEIN_TRANSFERASE_ACTIVITY	0.366162	-0.00361139	3.48597	0.00218625	0.02839	-1.42194
GO_PHOSPHATIDYLINOSITOL_3_KINASE_SIGNALING	-0.252436	-0.00307356	-3.48532	0.00218958	0.0283963	-1.42334
GO_POSITIVE_REGULATION_OF_IMMUNE_RESPONSE	-0.171736	-0.000599788	-3.48248	0.00220434	0.0284967	-1.42951
GO_CELL_SUBSTRATE_ADHESION	-0.237953	-0.00541467	-3.48175	0.00220813	0.0284967	-1.43109
GO_TONGUE_DEVELOPMENT	-0.395379	0.021948	-3.48126	0.00221071	0.0284967	-1.43216
GO_REGULATION_OF_ALDOSTERONE_METABOLIC_PROCESS	-0.459866	-0.000459589	-3.48104	0.00221184	0.0284967	-1.43263
GO_NEGATIVE_REGULATION_BY_HOST_OF_VIRAL_TRANSCRIPTION	-0.389022	-0.00622668	-3.48087	0.00221272	0.0284967	-1.433
GO_POSITIVE_REGULATION_OF_LAMELLIPODIUM_MORPHOGENESIS	-0.448312	0.00603837	-3.48054	0.00221445	0.0284967	-1.43372
GO_NEURON_PROJECTION_GUIDANCE	-0.238165	0.00298322	-3.47938	0.00222056	0.0285386	-1.43625
GO_POSITIVE_REGULATION_OF_GTPASE_ACTIVITY	-0.222666	0.00367093	-3.47758	0.00223002	0.0286234	-1.44016
GO_MICROFIBRIL	-0.566369	0.00950038	-3.47662	0.00223509	0.0286516	-1.44224
GO_INTRACELLULAR_PROTEIN_TRANSMEMBRANE_TRANSPORT	0.335246	0.0105269	3.47553	0.00224082	0.0286882	-1.4446
GO_REGULATION_OF_BODY_FLUID_LEVELS	-0.194011	-0.00448055	-3.47162	0.00226164	0.0288657	-1.45309
GO_NEGATIVE_REGULATION_OF_LYMPHOCYTE_MEDIATED_IMMUNITY	-0.348904	0.00238801	-3.47147	0.00226243	0.0288657	-1.45342
GO_IMPORT_INTO_CELL	-0.213069	0.00184975	-3.47102	0.00226484	0.0288657	-1.4544
GO_ANATOMICAL_STRUCTURE_FORMATION_INVOLVED_IN_MORPHOGENESIS	-0.192724	-0.00189413	-3.47075	0.00226627	0.0288657	-1.45497
GO_SECRETION	-0.185435	-0.00475044	-3.47022	0.00226913	0.0288657	-1.45614
GO_PLASMA_MEMBRANE_ORGANIZATION	-0.344891	0.00710599	-3.46908	0.00227524	0.0289066	-1.45861
GO_RESPONSE_TO_ACID_CHEMICAL	-0.187042	-0.00447345	-3.46785	0.00228183	0.0289534	-1.46126
GO_NEGATIVE_REGULATION_OF_VASCULAR_SMOOTH_MUSCLE_CELL_DIFFERENTIATION	-0.51527	0.0880687	-3.46422	0.0023015	0.029166	-1.46915
GO_CHEMOKINE_RECEPTOR_BINDING	-0.33622	-0.00729425	-3.46301	0.00230808	0.0292123	-1.47177
GO_INNATE_IMMUNE_RESPONSE	-0.195064	-0.00328177	-3.46096	0.00231929	0.0292737	-1.47622
GO_INTRINSIC_APOPTOTIC_SIGNALING_PATHWAY_IN_RESPONSE_TO_ENDOPLASMIC_RETICULUM_STRESS	-0.295499	-0.00837283	-3.46076	0.00232035	0.0292737	-1.47664
GO_REGULATION_OF_NEUROLOGICAL_SYSTEM_PROCESS	-0.249118	0.00470575	-3.46051	0.00232173	0.0292737	-1.47719
GO_SNRNA_PROCESSING	0.594005	-0.0107254	3.45897	0.00233018	0.0293433	-1.48053
GO_CALCINEURIN_COMPLEX	-0.644624	0.0552709	-3.45607	0.0023462	0.0295077	-1.48682
GO_NEGATIVE_REGULATION_OF_NUCLEAR_DIVISION	0.461241	0.0150707	3.4554	0.0023499	0.0295118	-1.48827
GO_ANDROGEN_METABOLIC_PROCESS	-0.45089	0.0168808	-3.45494	0.00235244	0.0295118	-1.48926
GO_RESPONSE_TO_GROWTH_HORMONE	-0.266897	-0.00533911	-3.45358	0.00236004	0.02957	-1.49222
GO_CARBOHYDRATE_BINDING	-0.226834	0.0028336	-3.45241	0.00236656	0.0296146	-1.49476
GO_ENDOCYTIC_VESICLE	-0.258051	-0.00595805	-3.45113	0.00237372	0.0296658	-1.49753
GO_NEGATIVE_REGULATION_OF_REGULATORY_T_CELL_DIFFERENTIATION	-0.647547	0.00485252	-3.45053	0.00237705	0.0296658	-1.49882
GO_SKELETAL_MUSCLE_CELL_PROLIFERATION	-0.371661	0.0148329	-3.45009	0.00237956	0.0296658	-1.49979
GO_NEGATIVE_REGULATION_OF_CHEMOKINE_MEDIATED_SIGNALING_PATHWAY	-0.464579	0.00935047	-3.44807	0.00239091	0.0297125	-1.50416
GO_NEGATIVE_REGULATION_OF_TELOMERE_MAINTENANCE_VIA_TELOMERASE	0.35978	-0.00641104	3.44802	0.00239116	0.0297125	-1.50426
GO_NEGATIVE_REGULATION_OF_MYELOID_CELL_DIFFERENTIATION	-0.211568	0.00964325	-3.44783	0.00239224	0.0297125	-1.50467
GO_PROTEIN_K29_LINKED_UBIQUITINATION	0.714362	-0.00881714	3.44634	0.00240067	0.0297802	-1.5079
GO_REGULATION_OF_ARTERY_MORPHOGENESIS	-0.602464	0.0508085	-3.44578	0.00240385	0.0297827	-1.50912
GO_POSITIVE_REGULATION_OF_INTERFERON_GAMMA_PRODUCTION	-0.273724	-0.0158572	-3.44446	0.00241136	0.0298388	-1.51198
GO_ENDOTHELIAL_CELL_APOPTOTIC_PROCESS	-0.282984	0.0194052	-3.44379	0.00241514	0.0298485	-1.51342
GO_VESTIBULOCOCHLEAR_NERVE_MORPHOGENESIS	-0.514389	-0.0131993	-3.44273	0.0024212	0.0298767	-1.51572
GO_SPINDLE_ELONGATION	0.703419	0.0296505	3.44234	0.00242341	0.0298767	-1.51656
GO_POSITIVE_REGULATION_OF_VASCULAR_SMOOTH_MUSCLE_CELL_PROLIFERATION	-0.301495	0.00628388	-3.44102	0.002431	0.0299046	-1.51943
GO_POSITIVE_REGULATION_OF_RELEASE_OF_SEQUESTERED_CALCIUM_ION_INTO_CYTOSOL	-0.320697	-0.00535419	-3.4409	0.00243166	0.0299046	-1.51968
GO_REGULATION_OF_CALCIUM_ION_TRANSMEMBRANE_TRANSPORT	-0.228529	0.00144215	-3.4396	0.00243913	0.0299596	-1.5225
GO_TRNA_WOBBLE_BASE_MODIFICATION	0.450571	-0.0187569	3.43855	0.00244519	0.0299971	-1.52478
GO_REGULATION_OF_MAST_CELL_CYTOKINE_PRODUCTION	-0.547228	-0.00780196	-3.43765	0.00245041	0.0300242	-1.52673
GO_PRIMARY_MIRNA_PROCESSING	0.462646	0.00424488	3.43548	0.00246295	0.0300821	-1.53142
GO_NEGATIVE_REGULATION_OF_MAST_CELL_ACTIVATION_INVOLVED_IN_IMMUNE_RESPONSE	-0.580671	0.0255874	-3.43539	0.00246347	0.0300821	-1.53162
GO_POSITIVE_REGULATION_OF_PROTEOLYSIS	-0.165743	0.00991586	-3.43527	0.00246416	0.0300821	-1.53188
GO_METHYLOSOME	0.782124	0.00365597	3.43267	0.00247933	0.0302302	-1.53751
GO_NEGATIVE_REGULATION_OF_MACROPHAGE_CYTOKINE_PRODUCTION	-0.523633	0.0151168	-3.43047	0.00249221	0.0303503	-1.54227
GO_INTRINSIC_APOPTOTIC_SIGNALING_PATHWAY_IN_RESPONSE_TO_OSMOTIC_STRESS	-0.436515	-0.00395796	-3.42822	0.00250549	0.030398	-1.54715
GO_EXOCYTOSIS	-0.193684	-0.00406596	-3.42753	0.00250956	0.030398	-1.54864
GO_REGULATION_OF_COHESIN_LOADING	0.802777	-0.00307767	3.42741	0.00251025	0.030398	-1.54889
GO_RNA_PHOSPHODIESTER_BOND_HYDROLYSIS_EXONUCLEOLYTIC	0.415969	-0.00314026	3.42589	0.00251924	0.030398	-1.55217
GO_SPINDLE_POLE_CENTROSOME	0.675199	-0.00761966	3.42588	0.00251931	0.030398	-1.5522
GO_CARGO_RECEPTOR_ACTIVITY	-0.279675	-0.0110472	-3.42546	0.00252182	0.030398	-1.55311
GO_RESPONSE_TO_VITAMIN_E	-0.472466	0.019302	-3.42542	0.00252204	0.030398	-1.55319
GO_POSITIVE_REGULATION_OF_B_CELL_RECEPTOR_SIGNALING_PATHWAY	-0.493674	-0.0114212	-3.42516	0.00252363	0.030398	-1.55377
GO_REGULATION_OF_LEUKOCYTE_DIFFERENTIATION	-0.189366	0.00114033	-3.42445	0.00252785	0.030398	-1.5553
GO_DEFENSE_RESPONSE_TO_OTHER_ORGANISM	-0.194984	-0.00582657	-3.42402	0.0025304	0.030398	-1.55623
GO_N_FORMYL_PEPTIDE_RECEPTOR_ACTIVITY	-0.623029	0.00980159	-3.42362	0.0025328	0.030398	-1.5571
GO_RESPONSE_TO_HEPATOCYTE_GROWTH_FACTOR	-0.504874	0.00304684	-3.42346	0.00253376	0.030398	-1.55745
GO_POSITIVE_REGULATION_OF_CD8_POSITIVE_ALPHA_BETA_T_CELL_ACTIVATION	-0.571046	-0.0121348	-3.42313	0.0025357	0.030398	-1.55815
GO_POSITIVE_REGULATION_OF_ENDOTHELIAL_CELL_MIGRATION	-0.284916	0.00135293	-3.42259	0.00253893	0.0304002	-1.55932
GO_CELL_MORPHOGENESIS_INVOLVED_IN_DIFFERENTIATION	-0.202696	0.00352529	-3.42168	0.00254441	0.0304127	-1.5613
GO_NEGATIVE_REGULATION_OF_CELLULAR_RESPONSE_TO_INSULIN_STIMULUS	-0.417566	-0.0268068	-3.4214	0.00254606	0.0304127	-1.56189
GO_REGULATION_OF_MAPK_CASCADE	-0.183395	0.00287664	-3.42041	0.00255199	0.0304325	-1.56403
GO_HISTONE_SERINE_KINASE_ACTIVITY	0.660351	-0.00792964	3.42002	0.00255435	0.0304325	-1.56488
GO_PLATELET_DERIVED_GROWTH_FACTOR_RECEPTOR_SIGNALING_PATHWAY	-0.324825	0.00267158	-3.41896	0.00256072	0.0304325	-1.56716
GO_POSITIVE_REGULATION_OF_UBIQUITIN_PROTEIN_LIGASE_ACTIVITY	0.437084	0.0168018	3.41881	0.00256163	0.0304325	-1.56749
GO_CD4_POSITIVE_ALPHA_BETA_T_CELL_ACTIVATION	-0.217258	0.00397935	-3.41849	0.00256359	0.0304325	-1.56819
GO_SPONTANEOUS_SYNAPTIC_TRANSMISSION	-0.642863	0.0318187	-3.41793	0.00256695	0.0304325	-1.56939
GO_CELL_PART_MORPHOGENESIS	-0.208071	0.00576385	-3.41699	0.00257264	0.0304325	-1.57142
GO_PROTEIN_CONTAINING_COMPLEX_DISASSEMBLY	0.24526	0.00336437	3.41646	0.0025759	0.0304325	-1.57259
GO_ACTIVATED_T_CELL_PROLIFERATION	-0.275656	0.012465	-3.41588	0.00257941	0.0304325	-1.57384
GO_TRANSFORMING_GROWTH_FACTOR_BETA_BINDING	-0.425447	-0.0136886	-3.41584	0.00257962	0.0304325	-1.57391
GO_MEMBRANE_REGION	-0.210705	-0.0019608	-3.41545	0.00258202	0.0304325	-1.57477
GO_ADHERENS_JUNCTION_ASSEMBLY	-0.297083	0.000336616	-3.41507	0.00258429	0.0304325	-1.57557
GO_RESPIRATORY_GASEOUS_EXCHANGE	-0.302911	-0.00605975	-3.41442	0.00258826	0.0304433	-1.57698
GO_POSITIVE_REGULATION_OF_LEUKOCYTE_MEDIATED_IMMUNITY	-0.21097	0.00237848	-3.41193	0.00260352	0.0304902	-1.58238
GO_PROTEIN_SULFATION	-0.487602	0.0310007	-3.41192	0.00260354	0.0304902	-1.58238
GO_LEUKOCYTE_APOPTOTIC_PROCESS	-0.233508	0.00419014	-3.4119	0.00260368	0.0304902	-1.58243
GO_VOLTAGE_GATED_CALCIUM_CHANNEL_ACTIVITY_INVOLVED_IN_REGULATION_OF_CYTOSOLIC_CALCIUM_LEVELS	0.506127	0.00651378	3.41177	0.00260446	0.0304902	-1.58271
GO_RESPONSE_TO_ACIDIC_PH	-0.425544	0.0128616	-3.41087	0.00260999	0.0305176	-1.58466
GO_NEGATIVE_REGULATION_OF_PROTEIN_SERINE_THREONINE_KINASE_ACTIVITY	-0.182296	-0.00403363	-3.40994	0.00261572	0.0305176	-1.58667
GO_NEGATIVE_REGULATION_OF_T_CELL_MEDIATED_IMMUNITY	-0.393029	0.00637738	-3.40959	0.00261787	0.0305176	-1.58742
GO_SECONDARY_LYSOSOME	-0.525672	-0.00525071	-3.40941	0.00261902	0.0305176	-1.58783
GO_BIOMINERAL_TISSUE_DEVELOPMENT	-0.253991	-0.00858347	-3.40859	0.00262405	0.0305308	-1.58959
GO_BETA_CATENIN_DESTRUCTION_COMPLEX_ASSEMBLY	-0.620469	0.0226124	-3.40823	0.00262627	0.0305308	-1.59036
GO_RESPONSE_TO_KETONE	-0.222325	0.00487171	-3.40692	0.00263442	0.0305595	-1.5932
GO_ATTACHMENT_OF_SPINDLE_MICROTUBULES_TO_KINETOCHORE	0.544086	-0.000551172	3.40685	0.00263486	0.0305595	-1.59336
GO_COGNITION	-0.197817	0.0122756	-3.40591	0.00264065	0.0305911	-1.59537
GO_NEGATIVE_REGULATION_OF_EPITHELIAL_CELL_PROLIFERATION_INVOLVED_IN_PROSTATE_GLAND_DEVELOPMENT	0.530659	0.0228909	3.40421	0.00265128	0.0306787	-1.59906
GO_PSEUDOURIDINE_SYNTHASE_ACTIVITY	0.598535	0.00632833	3.40245	0.00266226	0.0307701	-1.60285
GO_DIAPEDESIS	-0.562624	0.0128508	-3.40117	0.00267032	0.0308117	-1.60562
GO_REGULATION_OF_RESPONSE_TO_OSMOTIC_STRESS	-0.354349	0.0223505	-3.40081	0.00267258	0.0308117	-1.6064
GO_AXON_DEVELOPMENT	-0.235429	0.00308559	-3.4004	0.00267512	0.0308117	-1.60727
GO_REGULATION_OF_BIOMINERAL_TISSUE_DEVELOPMENT	-0.270973	-0.00598613	-3.39928	0.0026822	0.0308577	-1.6097
GO_POLYOL_TRANSPORT	-0.531482	0.0124154	-3.39785	0.00269124	0.0308995	-1.61279
GO_NEGATIVE_REGULATION_OF_MYELOID_LEUKOCYTE_DIFFERENTIATION	-0.265711	0.00438145	-3.39727	0.00269491	0.0308995	-1.61404
GO_STRIATED_MUSCLE_CELL_APOPTOTIC_PROCESS	-0.273613	0.0103746	-3.39724	0.00269512	0.0308995	-1.61411
GO_POSITIVE_REGULATION_OF_CALCIUM_ION_TRANSMEMBRANE_TRANSPORT	-0.249087	-0.00188227	-3.39552	0.00270606	0.0309894	-1.61782
GO_NEGATIVE_REGULATION_OF_CELL_DIFFERENTIATION	-0.19518	0.00427358	-3.39352	0.00271883	0.0310663	-1.62214
GO_BLASTODERM_SEGMENTATION	-0.337	0.0127921	-3.3934	0.00271959	0.0310663	-1.6224
GO_REGULATION_OF_CYTOSOLIC_CALCIUM_ION_CONCENTRATION	-0.202736	-0.00324082	-3.393	0.00272212	0.0310663	-1.62325
GO_METAPHASE_PLATE_CONGRESSION	0.443518	-0.00124881	3.39187	0.00272939	0.0311138	-1.6257
GO_MRNA_METHYLATION	0.409433	-0.0324526	3.3912	0.00273371	0.0311275	-1.62715
GO_SODIUM_INDEPENDENT_ORGANIC_ANION_TRANSPORT	-0.3667	0.00080943	-3.39048	0.0027383	0.0311443	-1.62869
GO_REGULATION_OF_PHOSPHOLIPID_METABOLIC_PROCESS	-0.303353	-0.000463358	-3.38842	0.00275164	0.0312604	-1.63315
GO_REGULATION_OF_PRODUCTION_OF_MOLECULAR_MEDIATOR_OF_IMMUNE_RESPONSE	-0.224992	0.00553179	-3.3869	0.00276145	0.0313362	-1.63641
GO_TRNA_PSEUDOURIDINE_SYNTHESIS	0.714796	-0.0357476	3.38367	0.00278252	0.0315042	-1.64338
GO_POSITIVE_REGULATION_OF_CYTOKINE_SECRETION	-0.25782	-0.0105015	-3.38345	0.00278401	0.0315042	-1.64387
GO_TRANSMEMBRANE_RECEPTOR_PROTEIN_TYROSINE_KINASE_SIGNALING_PATHWAY	-0.185055	0.00126522	-3.38273	0.00278871	0.0315042	-1.64542
GO_LYMPHOCYTE_APOPTOTIC_PROCESS	-0.245031	0.0174769	-3.3827	0.00278887	0.0315042	-1.64548
GO_POSITIVE_REGULATION_OF_LEUKOCYTE_ADHESION_TO_VASCULAR_ENDOTHELIAL_CELL	-0.510259	-0.0112375	-3.38196	0.00279376	0.0315237	-1.64708
GO_POSITIVE_REGULATION_OF_CHEMOKINE_BIOSYNTHETIC_PROCESS	-0.589276	0.0210138	-3.38013	0.00280581	0.0315992	-1.65103
GO_REGULATION_OF_MIDBRAIN_DOPAMINERGIC_NEURON_DIFFERENTIATION	-0.683589	-0.0119631	-3.37976	0.00280824	0.0315992	-1.65182
GO_MITOCHONDRIAL_GENE_EXPRESSION	0.48913	0.0340094	3.3795	0.00280994	0.0315992	-1.65238
GO_POSITIVE_REGULATION_OF_VIRAL_ENTRY_INTO_HOST_CELL	-0.500379	-0.01039	-3.37811	0.00281914	0.0316669	-1.65537
GO_GLYCOSPHINGOLIPID_BIOSYNTHETIC_PROCESS	-0.357521	0.0156205	-3.37699	0.00282655	0.0317145	-1.65778
GO_PYRIMIDINE_RIBONUCLEOTIDE_SALVAGE	-0.780213	0.0244848	-3.37607	0.0028327	0.0317478	-1.65977
GO_SEMAPHORIN_PLEXIN_SIGNALING_PATHWAY	-0.285784	-0.00370068	-3.37407	0.00284605	0.0318617	-1.66409
GO_ENERGY_RESERVE_METABOLIC_PROCESS	-0.290157	0.00845374	-3.37356	0.00284943	0.0318639	-1.66518
GO_RUFFLE_MEMBRANE	-0.285383	0.0176259	-3.3727	0.00285522	0.0318704	-1.66704
GO_NEGATIVE_REGULATION_OF_VASCULAR_PERMEABILITY	-0.401598	0.00707687	-3.37211	0.00285921	0.0318704	-1.66832
GO_U5_SNRNP	0.557432	-0.00297659	3.37205	0.00285959	0.0318704	-1.66844
GO_COLLAGEN_CONTAINING_EXTRACELLULAR_MATRIX	-0.271563	-0.00633645	-3.37154	0.00286303	0.0318731	-1.66954
GO_TYROSINE_PHOSPHORYLATION_OF_STAT_PROTEIN	-0.241858	0.000807749	-3.36801	0.00288688	0.0321028	-1.67715
GO_POSITIVE_REGULATION_OF_AXON_GUIDANCE	-0.475633	0.0385383	-3.36743	0.0028908	0.0321107	-1.67839
GO_SOMITE_DEVELOPMENT	-0.250474	0.0116686	-3.36641	0.00289773	0.0321386	-1.68059
GO_TRANSLATIONAL_TERMINATION	0.516047	0.0344692	3.36612	0.00289975	0.0321386	-1.68122
GO_SECRETORY_GRANULE_MEMBRANE	-0.229322	-0.00444468	-3.36523	0.00290577	0.0321697	-1.68313
GO_ACTIVATION_OF_MAPKK_ACTIVITY	-0.357353	0.0276298	-3.36405	0.00291383	0.0322232	-1.68567
GO_POSITIVE_REGULATION_OF_CELLULAR_EXTRAVASATION	-0.330767	0.0153346	-3.3634	0.00291832	0.032234	-1.68708
GO_CUPROUS_ION_BINDING	-0.372706	0.00319681	-3.36294	0.00292145	0.032234	-1.68806
GO_RESPONSE_TO_IRON_ION	-0.381412	-0.000838045	-3.3625	0.00292449	0.032234	-1.68902
GO_HISTONE_METHYLTRANSFERASE_ACTIVITY	0.257275	-0.00472341	3.36201	0.00292782	0.0322351	-1.69006
GO_T_CELL_ACTIVATION_INVOLVED_IN_IMMUNE_RESPONSE	-0.223726	-0.000567831	-3.36063	0.00293734	0.0322856	-1.69303
GO_LIPID_BINDING	-0.189809	-0.00335161	-3.36041	0.00293887	0.0322856	-1.69351
GO_GONADOTROPIN_SECRETION	-0.409936	0.0334396	-3.35755	0.00295871	0.0324678	-1.69968
GO_RESPONSE_TO_NUTRIENT	-0.204256	-0.00172326	-3.35699	0.0029626	0.0324747	-1.70088
GO_RHO_GTPASE_BINDING	-0.271057	0.00684867	-3.35488	0.00297732	0.0326003	-1.70543
GO_TRAIL_BINDING	-0.54577	0.00707983	-3.35305	0.00299011	0.0326445	-1.70936
GO_STRUCTURAL_CONSTITUENT_OF_SYNAPSE	-0.427105	0.0372704	-3.35269	0.00299262	0.0326445	-1.71012
GO_V_D_J_RECOMBINATION	0.455982	-0.0179716	3.35252	0.00299384	0.0326445	-1.7105
GO_POSITIVE_REGULATION_OF_DEACETYLASE_ACTIVITY	-0.624313	-0.00355489	-3.35244	0.00299443	0.0326445	-1.71068
GO_DIVALENT_INORGANIC_CATION_HOMEOSTASIS	-0.193825	-0.00358876	-3.35141	0.00300164	0.0326875	-1.71288
GO_BIOLOGICAL_ADHESION	-0.203462	-0.00240112	-3.3482	0.00302436	0.032891	-1.71979
GO_REGULATION_OF_TRANSLATIONAL_FIDELITY	0.437901	-0.019365	3.34784	0.00302692	0.032891	-1.72057
GO_TERMINATION_OF_RNA_POLYMERASE_II_TRANSCRIPTION	0.484011	0.00582192	3.34604	0.00303973	0.0329943	-1.72444
GO_MYOTUBE_DIFFERENTIATION	-0.238853	0.00974906	-3.34541	0.00304425	0.0329993	-1.7258
GO_POSITIVE_REGULATION_OF_JNK_CASCADE	-0.205259	-0.0020346	-3.34505	0.0030468	0.0329993	-1.72657
GO_RESPONSE_TO_WOUNDING	-0.194157	0.00305327	-3.34367	0.00305668	0.0330384	-1.72954
GO_CYTOKINE_SECRETION	-0.225895	-0.00831169	-3.34362	0.00305703	0.0330384	-1.72964
GO_EXOPEPTIDASE_ACTIVITY	-0.249152	-0.00104695	-3.34207	0.00306814	0.0330966	-1.73296
GO_CELL_FATE_SPECIFICATION	-0.259314	0.00737295	-3.34195	0.00306904	0.0330966	-1.73323
GO_GLUTAMINE_FAMILY_AMINO_ACID_BIOSYNTHETIC_PROCESS	-0.37261	0.0196398	-3.3407	0.00307805	0.0331579	-1.73592
GO_ENDONUCLEASE_ACTIVITY_ACTIVE_WITH_EITHER_RIBO_OR_DEOXYRIBONUCLEIC_ACIDS_AND_PRODUCING_5_PHOSPHOMONOESTERS	0.402345	-0.00722776	3.33938	0.00308761	0.0332251	-1.73876
GO_CATION_CATION_ANTIPORTER_ACTIVITY	-0.399799	0.00177024	-3.33839	0.00309474	0.0332338	-1.74087
GO_REGULATION_OF_LYMPHOCYTE_MEDIATED_IMMUNITY	-0.235472	-0.00300532	-3.33835	0.00309508	0.0332338	-1.74097
GO_RNA_POLYMERASE_I_ACTIVITY	0.647707	-0.0183399	3.33545	0.00311621	0.0333876	-1.74721
GO_LYMPHOCYTE_DIFFERENTIATION	-0.178985	-0.00184825	-3.33506	0.00311904	0.0333876	-1.74804
GO_POSITIVE_REGULATION_OF_CELL_MORPHOGENESIS_INVOLVED_IN_DIFFERENTIATION	-0.254063	0.0114531	-3.33501	0.00311943	0.0333876	-1.74815
GO_EPIDERMAL_GROWTH_FACTOR_RECEPTOR_SIGNALING_PATHWAY	-0.20715	0.0032664	-3.33308	0.00313353	0.0334895	-1.75228
GO_CELLULAR_RESPONSE_TO_EXTERNAL_STIMULUS	-0.16486	0.00269598	-3.33279	0.00313566	0.0334895	-1.75291
GO_CAMP_RESPONSE_ELEMENT_BINDING_PROTEIN_BINDING	-0.530264	0.0316988	-3.33228	0.00313945	0.0334942	-1.75401
GO_RESPONSE_TO_ISOLATION_STRESS	0.492293	0.00951064	3.33067	0.00315134	0.0335851	-1.75748
GO_RESPIRATORY_BURST_INVOLVED_IN_DEFENSE_RESPONSE	-0.461825	0.00976091	-3.33007	0.00315576	0.0335964	-1.75876
GO_POLYADENYLATION_DEPENDENT_RNA_CATABOLIC_PROCESS	0.687477	0.0164104	3.32815	0.00317002	0.0336554	-1.76289
GO_NEUROTRANSMITTER_METABOLIC_PROCESS	-0.21943	-0.000879146	-3.32787	0.00317206	0.0336554	-1.76348
GO_CHEMOKINE_ACTIVITY	-0.358166	-0.0170926	-3.32765	0.00317368	0.0336554	-1.76395
GO_POSITIVE_REGULATION_OF_ANTIGEN_RECEPTOR_MEDIATED_SIGNALING_PATHWAY	-0.352628	0.0152478	-3.32743	0.00317532	0.0336554	-1.76442
GO_REGULATION_OF_GLOMERULUS_DEVELOPMENT	-0.379154	0.0132865	-3.32705	0.00317816	0.0336554	-1.76524
GO_INTRACELLULAR_MRNA_LOCALIZATION	0.423698	-0.0185464	3.32611	0.00318523	0.0336946	-1.76728
GO_HEPARAN_SULFATE_SULFOTRANSFERASE_ACTIVITY	-0.390861	-4.58726e-05	-3.32529	0.00319134	0.0336969	-1.76903
GO_GLYCOLYTIC_PROCESS_THROUGH_FRUCTOSE_6_PHOSPHATE	-0.500636	0.0175207	-3.32517	0.0031922	0.0336969	-1.76928
GO_POSITIVE_REGULATION_OF_RECEPTOR_SIGNALING_PATHWAY_VIA_STAT	-0.222386	-0.00131853	-3.3211	0.00322283	0.0339843	-1.77802
GO_PSEUDOURIDINE_SYNTHESIS	0.581504	0.0164992	3.31971	0.00323332	0.034059	-1.781
GO_REGULATION_OF_LYMPHOID_PROGENITOR_CELL_DIFFERENTIATION	-0.572157	0.0162124	-3.31908	0.0032381	0.0340734	-1.78235
GO_MITOCHONDRIAL_TRANSLATION	0.509173	0.0402216	3.31857	0.00324199	0.0340784	-1.78345
GO_STRUCTURAL_CONSTITUENT_OF_NUCLEAR_PORE	0.534755	-0.00967981	3.31798	0.00324644	0.0340893	-1.78471
GO_PROTEIN_PHOSPHATASE_2A_BINDING	-0.390705	-0.00136654	-3.31747	0.00325033	0.0340943	-1.78581
GO_NEUROTROPHIN_TRK_RECEPTOR_BINDING	-0.577317	0.00282697	-3.31678	0.00325559	0.0341137	-1.78729
GO_ORGANELLAR_RIBOSOME	0.530096	0.0323876	3.31539	0.00326625	0.0341895	-1.79028
GO_POSITIVE_REGULATION_OF_NATURAL_KILLER_CELL_CHEMOTAXIS	-0.566858	-0.00152823	-3.31413	0.00327588	0.0342438	-1.79298
GO_REGULATION_OF_DEACETYLASE_ACTIVITY	-0.478707	-0.0122909	-3.31382	0.00327829	0.0342438	-1.79365
GO_REGULATION_OF_MDA_5_SIGNALING_PATHWAY	-0.54633	0.0610445	-3.31248	0.00328854	0.0343011	-1.79651
GO_REGULATION_OF_LIPID_KINASE_ACTIVITY	-0.307015	-0.00284343	-3.31162	0.00329523	0.0343011	-1.79837
GO_GRANULOCYTE_MIGRATION	-0.291289	-0.0115369	-3.31128	0.00329779	0.0343011	-1.79908
GO_ARF_GUANYL_NUCLEOTIDE_EXCHANGE_FACTOR_ACTIVITY	-0.356513	0.0344808	-3.31096	0.00330032	0.0343011	-1.79978
GO_B_CELL_MEDIATED_IMMUNITY	-0.256281	-0.00571905	-3.31085	0.00330112	0.0343011	-1.8
GO_INTERSTRAND_CROSS_LINK_REPAIR	0.450308	0.0167341	3.31043	0.00330439	0.0343011	-1.80091
GO_AMYLOID_BETA_METABOLIC_PROCESS	-0.342438	0.00888047	-3.30733	0.00332849	0.0344801	-1.80756
GO_TRANSFERASE_ACTIVITY_TRANSFERRING_SULFUR_CONTAINING_GROUPS	-0.24576	0.012517	-3.30732	0.00332854	0.0344801	-1.80758
GO_PHOSPHOLIPASE_A1_ACTIVITY	-0.477745	-0.0575019	-3.30683	0.00333237	0.034484	-1.80863
GO_CLATHRIN_COATED_ENDOCYTIC_VESICLE	-0.284388	-0.00579429	-3.30537	0.00334378	0.0345662	-1.81176
GO_PHAGOLYSOSOME	-0.621949	-0.00476868	-3.30456	0.0033501	0.0345957	-1.81349
GO_CONNEXIN_BINDING	-0.551452	-0.0142153	-3.30288	0.00336337	0.0346969	-1.81711
GO_PHAGOCYTIC_VESICLE	-0.278842	-0.00992434	-3.3014	0.00337503	0.0347813	-1.82027
GO_NEGATIVE_REGULATION_OF_ION_TRANSPORT	-0.219265	-6.47131e-05	-3.29994	0.00338653	0.0348638	-1.82339
GO_REGULATION_OF_ANATOMICAL_STRUCTURE_SIZE	-0.18621	0.00453349	-3.29806	0.00340148	0.0349817	-1.82742
GO_POSITIVE_REGULATION_OF_BLOOD_VESSEL_ENDOTHELIAL_CELL_MIGRATION	-0.251971	0.00235179	-3.29732	0.00340741	0.0350066	-1.82902
GO_HOMOTYPIC_CELL_CELL_ADHESION	-0.299531	-0.00262772	-3.29615	0.00341671	0.0350425	-1.83151
GO_MITOTIC_SISTER_CHROMATID_SEGREGATION	0.464252	0.00626244	3.296	0.00341793	0.0350425	-1.83184
GO_MONONUCLEAR_CELL_DIFFERENTIATION	-0.311755	-0.00503913	-3.29329	0.00343966	0.0352094	-1.83764
GO_NEGATIVE_REGULATION_OF_CYSTEINE_TYPE_ENDOPEPTIDASE_ACTIVITY	-0.250343	0.00308459	-3.29295	0.00344244	0.0352094	-1.83838
GO_UDP_GLUCOSYLTRANSFERASE_ACTIVITY	0.415137	0.000419133	3.29266	0.00344478	0.0352094	-1.839
GO_DNA_RECOMBINASE_MEDIATOR_COMPLEX	0.579222	-0.00818069	3.29019	0.00346474	0.0353187	-1.84428
GO_POSITIVE_REGULATION_OF_PRODUCTION_OF_MOLECULAR_MEDIATOR_OF_IMMUNE_RESPONSE	-0.251658	-0.00371679	-3.29007	0.00346568	0.0353187	-1.84453
GO_N_ACETYLNEURAMINATE_CATABOLIC_PROCESS	-0.761998	-0.0124948	-3.29002	0.00346608	0.0353187	-1.84464
GO_SPINDLE_MIDZONE	0.450347	0.00461719	3.28884	0.0034757	0.0353806	-1.84718
GO_DOPAMINE_RECEPTOR_BINDING	-0.278729	0.0142743	-3.28793	0.00348304	0.0354031	-1.84911
GO_POLYSACCHARIDE_BIOSYNTHETIC_PROCESS	-0.310138	-0.00677108	-3.28769	0.003485	0.0354031	-1.84962
GO_SUBSTRATE_ADHESION_DEPENDENT_CELL_SPREADING	-0.237667	-0.000968736	-3.28545	0.00350332	0.035553	-1.85442
GO_NEGATIVE_REGULATION_OF_INTRACELLULAR_SIGNAL_TRANSDUCTION	-0.178459	0.00656655	-3.28305	0.00352307	0.0355582	-1.85956
GO_NEGATIVE_REGULATION_OF_METAPHASE_ANAPHASE_TRANSITION_OF_CELL_CYCLE	0.547539	0.0204258	3.28288	0.00352446	0.0355582	-1.85992
GO_REGULATION_OF_KIDNEY_DEVELOPMENT	-0.293284	-0.00454907	-3.28227	0.00352952	0.0355582	-1.86124
GO_INTERFERON_GAMMA_PRODUCTION	-0.247176	-0.0107407	-3.28224	0.00352975	0.0355582	-1.8613
GO_INTERLEUKIN_3_MEDIATED_SIGNALING_PATHWAY	-0.684716	0.0111509	-3.282	0.00353174	0.0355582	-1.86181
GO_MAMMARY_GLAND_DEVELOPMENT	-0.224847	-0.00200759	-3.28189	0.00353266	0.0355582	-1.86205
GO_REGULATION_OF_GONADOTROPIN_SECRETION	-0.394056	0.010791	-3.28134	0.00353718	0.0355582	-1.86322
GO_PROTEIN_DEUBIQUITINATION_INVOLVED_IN_UBIQUITIN_DEPENDENT_PROTEIN_CATABOLIC_PROCESS	-0.633843	0.0117134	-3.28128	0.0035377	0.0355582	-1.86335
GO_NEGATIVE_REGULATION_OF_INTRINSIC_APOPTOTIC_SIGNALING_PATHWAY_IN_RESPONSE_TO_OSMOTIC_STRESS	-0.669596	0.0457871	-3.28116	0.00353864	0.0355582	-1.8636
GO_POSITIVE_REGULATION_OF_CELL_DIFFERENTIATION	-0.179289	-0.000475925	-3.2808	0.0035416	0.0355582	-1.86436
GO_ORGANELLE_INNER_MEMBRANE	0.29317	0.00576675	3.28064	0.003543	0.0355582	-1.86472
GO_REGULATION_OF_B_CELL_ACTIVATION	-0.259873	-0.00113274	-3.27988	0.0035493	0.0355664	-1.86635
GO_INSULIN_RECEPTOR_SUBSTRATE_BINDING	-0.516165	0.042334	-3.27968	0.00355094	0.0355664	-1.86677
GO_AUDITORY_RECEPTOR_CELL_FATE_COMMITMENT	-0.475406	0.00672334	-3.27909	0.00355586	0.0355799	-1.86804
GO_TUBE_MORPHOGENESIS	-0.203408	-0.000565201	-3.27831	0.00356232	0.0355926	-1.8697
GO_CELLULAR_RESPONSE_TO_CALCIUM_ION	-0.198966	0.000112414	-3.27808	0.00356425	0.0355926	-1.8702
GO_POSITIVE_REGULATION_OF_CENTROSOME_CYCLE	0.493742	0.00143877	3.27687	0.00357432	0.0356575	-1.87277
GO_SIGNAL_COMPLEX_ASSEMBLY	-0.55061	-0.00218183	-3.27541	0.00358652	0.0357435	-1.87589
GO_CLEAVAGE_INVOLVED_IN_RRNA_PROCESSING	0.584299	0.0202141	3.27258	0.00361032	0.0359448	-1.88194
GO_NEGATIVE_REGULATION_OF_OSTEOBLAST_PROLIFERATION	-0.403696	0.0156463	-3.2714	0.00362031	0.0359505	-1.88447
GO_N_METHYLTRANSFERASE_ACTIVITY	0.221272	0.00047792	3.27135	0.00362072	0.0359505	-1.88457
GO_COLLATERAL_SPROUTING_IN_ABSENCE_OF_INJURY	-0.772892	-0.0133066	-3.27114	0.0036225	0.0359505	-1.88502
GO_B_CELL_APOPTOTIC_PROCESS	-0.300702	0.0281492	-3.2704	0.00362881	0.0359505	-1.88662
GO_NEGATIVE_REGULATION_OF_PEPTIDYL_TYROSINE_PHOSPHORYLATION	-0.253472	0.0036221	-3.27039	0.00362889	0.0359505	-1.88664
GO_TRANSCRIPTION_DEPENDENT_TETHERING_OF_RNA_POLYMERASE_II_GENE_DNA_AT_NUCLEAR_PERIPHERY	0.617197	-0.00799253	3.26865	0.00364367	0.0360391	-1.89035
GO_CYTOPLASMIC_SIDE_OF_MEMBRANE	-0.222329	-0.00710607	-3.26848	0.00364506	0.0360391	-1.8907
GO_TYPE_2_IMMUNE_RESPONSE	-0.373395	0.0104189	-3.26742	0.00365417	0.0360935	-1.89298
GO_REGULATION_OF_RECEPTOR_CLUSTERING	-0.435592	-0.00640686	-3.26632	0.00366354	0.0361503	-1.89533
GO_TRANSLATIONAL_ELONGATION	0.442852	0.0321377	3.26449	0.0036792	0.0362056	-1.89923
GO_NEUROMUSCULAR_JUNCTION	-0.225691	0.00738446	-3.26413	0.00368232	0.0362056	-1.9
GO_GLUTAMATE_BIOSYNTHETIC_PROCESS	-0.523329	-0.0154783	-3.26398	0.0036836	0.0362056	-1.90032
GO_NEGATIVE_REGULATION_OF_PROTEIN_K63_LINKED_UBIQUITINATION	-0.592484	-0.0112972	-3.26331	0.00368935	0.0362056	-1.90175
GO_REGULATION_OF_ACTION_POTENTIAL	-0.269021	-0.0123407	-3.26322	0.00369017	0.0362056	-1.90195
GO_LEADING_EDGE_MEMBRANE	-0.267608	0.0115755	-3.26313	0.0036909	0.0362056	-1.90213
GO_NOTCH_SIGNALING_INVOLVED_IN_HEART_DEVELOPMENT	-0.556832	0.0146489	-3.26233	0.00369781	0.0362378	-1.90384
GO_MITOCHONDRIAL_RNA_PROCESSING	0.501219	-0.000177471	3.26073	0.00371168	0.036338	-1.90726
GO_REGULATION_OF_SYSTEMIC_ARTERIAL_BLOOD_PRESSURE_BY_CIRCULATORY_RENIN_ANGIOTENSIN	-0.355634	0.00521492	-3.25979	0.00371986	0.0363612	-1.90928
GO_MITOTIC_SPINDLE_MIDZONE_ASSEMBLY	0.800175	0.015706	3.25944	0.00372288	0.0363612	-1.91002
GO_CELL_MORPHOGENESIS_INVOLVED_IN_NEURON_DIFFERENTIATION	-0.191946	0.00491972	-3.2592	0.00372497	0.0363612	-1.91053
GO_REGULATION_OF_PEPTIDE_SECRETION	-0.167688	-0.00675205	-3.25851	0.00373098	0.0363796	-1.91201
GO_POSITIVE_REGULATION_OF_PROTEIN_SERINE_THREONINE_KINASE_ACTIVITY	-0.182991	0.00131409	-3.25815	0.00373414	0.0363796	-1.91278
GO_ARTERIAL_ENDOTHELIAL_CELL_DIFFERENTIATION	-0.64622	0.0233667	-3.25671	0.00374665	0.0364659	-1.91584
GO_RIBOSOMAL_SMALL_SUBUNIT_BIOGENESIS	0.415624	0.000246489	3.25522	0.00375973	0.0365576	-1.91903
GO_VASCULAR_ASSOCIATED_SMOOTH_MUSCLE_CELL_MIGRATION	-0.341551	0.0130888	-3.25462	0.00376497	0.0365729	-1.9203
GO_METANEPHRIC_GLOMERULUS_VASCULATURE_DEVELOPMENT	-0.56992	-0.00531299	-3.2534	0.00377576	0.0366421	-1.92292
GO_REGULATION_OF_DOPAMINE_RECEPTOR_SIGNALING_PATHWAY	0.368033	0.0133233	3.25252	0.00378352	0.0366651	-1.92479
GO_TUBE_DEVELOPMENT	-0.199046	-0.00110234	-3.25209	0.00378728	0.0366651	-1.9257
GO_ALCOHOL_BINDING	-0.243067	-0.00780245	-3.25166	0.00379114	0.0366651	-1.92663
GO_CELLULAR_RESPONSE_TO_NUTRIENT	-0.243711	-0.00420181	-3.25147	0.00379282	0.0366651	-1.92704
GO_POSITIVE_REGULATION_OF_INTERLEUKIN_10_PRODUCTION	-0.340639	-0.00679472	-3.25079	0.00379877	0.0366871	-1.92847
GO_CILIARY_BASAL_BODY	0.278148	0.00402699	3.24732	0.00382967	0.0369362	-1.93588
GO_MULTI_ORGANISM_CELLULAR_PROCESS	-0.259118	-0.00601688	-3.24707	0.00383195	0.0369362	-1.93642
GO_REGULATION_OF_FIBROBLAST_MIGRATION	-0.369732	-0.00859994	-3.24487	0.0038516	0.0370898	-1.9411
GO_NEGATIVE_REGULATION_OF_VASCULAR_ENDOTHELIAL_GROWTH_FACTOR_RECEPTOR_SIGNALING_PATHWAY	-0.402193	0.00739648	-3.24339	0.00386493	0.0371452	-1.94425
GO_CELL_PROLIFERATION_INVOLVED_IN_METANEPHROS_DEVELOPMENT	-0.446263	0.00681231	-3.24324	0.00386627	0.0371452	-1.94457
GO_EPHRIN_RECEPTOR_ACTIVITY	0.324976	-0.0286551	3.24296	0.00386886	0.0371452	-1.94518
GO_POSITIVE_REGULATION_OF_PEPTIDASE_ACTIVITY	-0.199292	0.00198958	-3.24247	0.00387329	0.0371452	-1.94623
GO_POSITIVE_REGULATION_OF_CELL_POPULATION_PROLIFERATION	-0.164227	-0.00247836	-3.24138	0.00388309	0.0371452	-1.94854
GO_MATURE_B_CELL_DIFFERENTIATION_INVOLVED_IN_IMMUNE_RESPONSE	-0.362719	-0.0152454	-3.24132	0.0038837	0.0371452	-1.94868
GO_SPLICEOSOMAL_SNRNP_ASSEMBLY	0.485824	0.0142066	3.24115	0.00388517	0.0371452	-1.94903
GO_PHOSPHOPROTEIN_PHOSPHATASE_ACTIVITY	-0.216204	0.00538318	-3.24094	0.00388712	0.0371452	-1.94949
GO_CHROMOSOME_LOCALIZATION	0.403479	-0.00423078	3.23998	0.00389579	0.0371925	-1.95152
GO_REGULATION_OF_ANION_TRANSPORT	-0.243101	0.00526034	-3.23749	0.00391854	0.0373017	-1.95684
GO_CATALYTIC_ACTIVITY_ACTING_ON_RNA	0.344397	0.00122875	3.23725	0.00392072	0.0373017	-1.95735
GO_ASYMMETRIC_STEM_CELL_DIVISION	-0.461758	0.00905096	-3.23713	0.00392182	0.0373017	-1.95761
GO_REGULATION_OF_HYDROLASE_ACTIVITY	-0.148185	0.00192471	-3.23709	0.00392217	0.0373017	-1.95769
GO_INFLAMMASOME_COMPLEX	-0.387361	-0.00861919	-3.23561	0.00393569	0.0373947	-1.96083
GO_RESPONSE_TO_GROWTH_FACTOR	-0.195835	0.000525923	-3.23431	0.00394771	0.0374732	-1.96362
GO_ENDOTHELIUM_DEVELOPMENT	-0.2228	0.00119926	-3.23368	0.00395346	0.0374922	-1.96495
GO_MYOBLAST_DIFFERENTIATION	-0.198017	0.00793606	-3.23237	0.00396552	0.0375708	-1.96773
GO_URIDYLYLTRANSFERASE_ACTIVITY	-0.542406	0.0257895	-3.23091	0.00397906	0.0376634	-1.97085
GO_POSITIVE_REGULATION_OF_INTERLEUKIN_2_BIOSYNTHETIC_PROCESS	-0.370432	-0.0385411	-3.23035	0.00398423	0.037667	-1.97204
GO_POSITIVE_REGULATION_OF_CYTOSOLIC_CALCIUM_ION_CONCENTRATION_INVOLVED_IN_PHOSPHOLIPASE_C_ACTIVATING_G_PROTEIN_COUPLED_SIGNALING_PATHWAY	-0.307282	0.0097811	-3.2297	0.00399027	0.037667	-1.97342
GO_CELLULAR_RESPONSE_TO_DEXAMETHASONE_STIMULUS	-0.379208	0.018708	-3.22965	0.00399076	0.037667	-1.97353
GO_POSTSYNAPTIC_SPECIALIZATION_INTRACELLULAR_COMPONENT	-0.358033	-0.0298315	-3.22806	0.00400557	0.0377378	-1.97692
GO_DNA_LIGATION	0.516868	-0.00322211	3.22804	0.00400581	0.0377378	-1.97697
GO_POSITIVE_REGULATION_OF_CHEMOTAXIS	-0.24162	-0.00146541	-3.22688	0.00401659	0.0377937	-1.97943
GO_STEROL_TRANSPORTER_ACTIVITY	-0.332463	-0.00999361	-3.22659	0.00401932	0.0377937	-1.98005
GO_PHOSPHATIDYLINOSITOL_BINDING	-0.225785	-0.000316991	-3.22588	0.00402602	0.0378211	-1.98157
GO_REGULATION_OF_MELANOCYTE_DIFFERENTIATION	-0.542253	0.00289213	-3.22389	0.00404474	0.0379045	-1.98581
GO_REGULATION_OF_PIGMENT_CELL_DIFFERENTIATION	-0.542253	0.00289213	-3.22389	0.00404474	0.0379045	-1.98581
GO_REGULATION_OF_SECRETION	-0.171251	-0.00129251	-3.22336	0.00404972	0.0379045	-1.98693
GO_FIBROBLAST_MIGRATION	-0.293896	-0.0133656	-3.22332	0.00405008	0.0379045	-1.98701
GO_INCLUSION_BODY_ASSEMBLY	-0.300746	0.0105544	-3.22249	0.00405789	0.037942	-1.98877
GO_POSITIVE_REGULATION_OF_T_HELPER_2_CELL_CYTOKINE_PRODUCTION	-0.542506	0.0365271	-3.22185	0.00406397	0.0379633	-1.99014
GO_PROTEIN_KINASE_C_BINDING	-0.292786	0.00610369	-3.22133	0.00406887	0.0379736	-1.99124
GO_PHOSPHOLIPID_SCRAMBLASE_ACTIVITY	-0.434652	-0.0072942	-3.21982	0.00408325	0.0380722	-1.99446
GO_TRANSCRIPTION_ELONGATION_FROM_RNA_POLYMERASE_I_PROMOTER	0.476745	-0.009449	3.21927	0.00408849	0.0380855	-1.99563
GO_IMMUNOLOGICAL_MEMORY_PROCESS	-0.432872	-0.000160362	-3.21768	0.0041036	0.0381906	-1.999
GO_MITOCHONDRIAL_TRANSLATIONAL_TERMINATION	0.509785	0.0361729	3.21678	0.0041122	0.0382351	-2.00091
GO_MYELOID_LEUKOCYTE_CYTOKINE_PRODUCTION	-0.319618	-0.0172703	-3.21357	0.00414304	0.0384607	-2.00774
GO_ACTIVATION_OF_CYSTEINE_TYPE_ENDOPEPTIDASE_ACTIVITY	-0.449684	0.0192942	-3.21346	0.00414418	0.0384607	-2.00799
GO_AXON_ENSHEATHMENT_IN_CENTRAL_NERVOUS_SYSTEM	-0.323612	-0.00562824	-3.21018	0.00417587	0.0387188	-2.01495
GO_POSITIVE_REGULATION_OF_MEMBRANE_PROTEIN_ECTODOMAIN_PROTEOLYSIS	-0.436085	-0.0014904	-3.20534	0.00422317	0.0391211	-2.02523
GO_REGULATION_OF_EPIDERMAL_CELL_DIFFERENTIATION	-0.228919	0.00147765	-3.20334	0.00424288	0.039244	-2.02948
GO_CERAMIDE_BIOSYNTHETIC_PROCESS	-0.265631	0.00485868	-3.2032	0.00424429	0.039244	-2.02979
GO_S_ADENOSYL_L_METHIONINE_BINDING	0.463511	-0.0113236	3.20136	0.0042625	0.0393424	-2.03369
GO_ACUTE_PHASE_RESPONSE	-0.30199	-0.00851815	-3.20101	0.00426592	0.0393424	-2.03443
GO_AMYLOID_FIBRIL_FORMATION	-0.40243	0.00440886	-3.20093	0.00426675	0.0393424	-2.0346
GO_NFAT_PROTEIN_BINDING	-0.490552	0.0573559	-3.1986	0.00428995	0.0395198	-2.03955
GO_KERATIN_FILAMENT_BINDING	-0.466481	0.0021186	-3.1969	0.00430693	0.0396396	-2.04316
GO_ADENYLATE_CYCLASE_INHIBITING_DOPAMINE_RECEPTOR_SIGNALING_PATHWAY	0.398464	0.0238076	3.19489	0.00432708	0.0397884	-2.04742
GO_POSITIVE_REGULATION_OF_MEIOTIC_CELL_CYCLE_PHASE_TRANSITION	0.754102	0.00278142	3.1933	0.00434318	0.0398997	-2.05081
GO_REGULATION_OF_HOMOTYPIC_CELL_CELL_ADHESION	-0.322916	0.00434708	-3.19226	0.00435368	0.0399541	-2.05301
GO_REGULATION_OF_TRANSPORT	-0.160592	-0.00243327	-3.1918	0.00435833	0.0399541	-2.05399
GO_POSITIVE_REGULATION_OF_ENDOPLASMIC_RETICULUM_STRESS_INDUCED_INTRINSIC_APOPTOTIC_SIGNALING_PATHWAY	-0.459914	-0.00305659	-3.19104	0.00436606	0.0399541	-2.05561
GO_SIGNAL_TRANSDUCTION_BY_PROTEIN_PHOSPHORYLATION	-0.150823	0.00437191	-3.19082	0.00436827	0.0399541	-2.05607
GO_RRNA_3_END_PROCESSING	0.545007	0.00953719	3.19074	0.0043691	0.0399541	-2.05624
GO_NUCLEAR_PORE_CENTRAL_TRANSPORT_CHANNEL	0.680575	-0.0149917	3.18913	0.00438543	0.0400667	-2.05965
GO_REGULATION_OF_UBIQUITIN_PROTEIN_TRANSFERASE_ACTIVITY	0.308958	0.0118274	3.18852	0.00439169	0.0400872	-2.06095
GO_NEGATIVE_REGULATION_OF_TYPE_2_IMMUNE_RESPONSE	-0.509195	0.0484896	-3.18763	0.00440073	0.0401331	-2.06282
GO_NEURON_PROJECTION_REGENERATION	-0.365894	0.00627164	-3.18716	0.00440561	0.0401409	-2.06383
GO_RNA_POLYMERASE_ACTIVITY	0.468523	-0.00270039	3.18652	0.00441208	0.0401632	-2.06517
GO_INTERFERON_BETA_PRODUCTION	-0.284382	0.000176817	-3.18565	0.00442109	0.0401771	-2.06704
GO_RESPONSE_TO_PURINE_CONTAINING_COMPOUND	-0.190393	0.00297959	-3.18559	0.00442165	0.0401771	-2.06715
GO_POSITIVE_REGULATION_OF_PHOSPHOLIPASE_ACTIVITY	-0.314932	-0.00296521	-3.1849	0.0044288	0.0402054	-2.06863
GO_DEADENYLATION_DEPENDENT_DECAPPING_OF_NUCLEAR_TRANSCRIBED_MRNA	0.363171	0.00318548	3.18347	0.00444352	0.0403024	-2.07165
GO_ERBB_SIGNALING_PATHWAY	-0.201687	0.0040232	-3.18255	0.00445297	0.0403304	-2.07359
GO_T_CELL_EXTRAVASATION	-0.477635	-0.000188955	-3.18239	0.00445468	0.0403304	-2.07394
GO_CONDENSIN_COMPLEX	0.699996	0.0259126	3.1815	0.00446384	0.0403767	-2.07582
GO_REGULATION_OF_SENSORY_PERCEPTION	-0.250316	0.0240758	-3.18107	0.00446838	0.0403812	-2.07674
GO_RUFFLE	-0.255632	0.00926596	-3.18047	0.0044746	0.0404008	-2.07801
GO_DEATH_RECEPTOR_BINDING	-0.378821	-0.00535262	-3.17873	0.00449265	0.0405272	-2.08169
GO_CCR4_NOT_COMPLEX	-0.415652	0.00544555	-3.17817	0.00449854	0.0405437	-2.08288
GO_3_PHOSPHOADENOSINE_5_PHOSPHOSULFATE_BIOSYNTHETIC_PROCESS	-0.602217	0.0265284	-3.17621	0.00451901	0.0406589	-2.08702
GO_REGULATION_OF_CELL_PROLIFERATION_INVOLVED_IN_KIDNEY_DEVELOPMENT	-0.463504	0.0322586	-3.17605	0.00452076	0.0406589	-2.08738
GO_RNA_ADENYLYLTRANSFERASE_ACTIVITY	0.740502	0.0102978	3.17578	0.00452353	0.0406589	-2.08794
GO_POST_EMBRYONIC_ANIMAL_MORPHOGENESIS	-0.419516	-0.00142421	-3.17401	0.00454222	0.0407902	-2.0917
GO_CELLULAR_RESPONSE_TO_STARVATION	-0.196096	-0.00550702	-3.17356	0.00454695	0.0407959	-2.09265
GO_REGULATION_OF_VESICLE_MEDIATED_TRANSPORT	-0.176267	-0.00485471	-3.17159	0.00456777	0.040946	-2.09681
GO_PHOSPHATIDYLINOSITOL_3_4_BISPHOSPHATE_BINDING	-0.336807	0.0208152	-3.1703	0.00458145	0.041026	-2.09954
GO_DEPHOSPHORYLATION_OF_RNA_POLYMERASE_II_C_TERMINAL_DOMAIN	0.696989	0.00752909	3.16998	0.00458493	0.041026	-2.10023
GO_ANDROGEN_CATABOLIC_PROCESS	-0.660278	0.00780583	-3.16831	0.00460274	0.0411135	-2.10377
GO_POLYNUCLEOTIDE_ADENYLYLTRANSFERASE_ACTIVITY	0.624865	0.0161457	3.16791	0.00460695	0.0411135	-2.1046
GO_CELLULAR_RESPONSE_TO_PEPTIDE_HORMONE_STIMULUS	-0.2311	-2.926e-05	-3.1679	0.00460705	0.0411135	-2.10462
GO_ISG15_PROTEIN_CONJUGATION	-0.626631	0.0174616	-3.16627	0.00462456	0.0412114	-2.10808
GO_MITOCHONDRIAL_RNA_METABOLIC_PROCESS	0.500036	0.0155276	3.16594	0.00462807	0.0412114	-2.10878
GO_EXOSOME_RNASE_COMPLEX_	0.394553	0.0184607	3.16559	0.00463185	0.0412114	-2.10952
GO_IMMUNOGLOBULIN_PRODUCTION	-0.20379	0.00308138	-3.16498	0.00463836	0.0412114	-2.1108
GO_REGULATION_OF_CELL_DIFFERENTIATION	-0.157419	0.0020448	-3.16488	0.00463949	0.0412114	-2.11102
GO_KIDNEY_MORPHOGENESIS	-0.242568	-0.0053274	-3.1637	0.00465222	0.0412114	-2.11352
GO_POSITIVE_REGULATION_OF_CELL_DEATH	-0.142949	0.00640438	-3.16359	0.00465338	0.0412114	-2.11375
GO_G_PROTEIN_COUPLED_RECEPTOR_DIMERIC_COMPLEX	-0.559308	0.0333831	-3.16344	0.00465502	0.0412114	-2.11407
GO_MESODERM_DEVELOPMENT	-0.183621	0.0054636	-3.16343	0.00465516	0.0412114	-2.1141
GO_TRNA_ADENINE_METHYLTRANSFERASE_ACTIVITY	0.683582	-0.0189686	3.16286	0.00466122	0.0412285	-2.11528
GO_RESPONSE_TO_NITRIC_OXIDE	-0.417459	-0.0084111	-3.16247	0.00466554	0.0412302	-2.11613
GO_CAMP_DEPENDENT_PROTEIN_KINASE_REGULATOR_ACTIVITY	-0.477882	-0.00091416	-3.16144	0.0046767	0.0412923	-2.11831
GO_STAGA_COMPLEX	0.451928	-0.00409138	3.15889	0.00470442	0.0415003	-2.1237
GO_REGULATION_OF_IMMUNE_EFFECTOR_PROCESS	-0.183568	-0.0015984	-3.1584	0.00470974	0.0415056	-2.12473
GO_REGULATION_OF_MUSCLE_CELL_DIFFERENTIATION	-0.208497	0.00743743	-3.15807	0.00471334	0.0415056	-2.12542
GO_POSITIVE_REGULATION_OF_POSTTRANSCRIPTIONAL_GENE_SILENCING	-0.350709	-4.02699e-05	-3.1561	0.00473496	0.0416593	-2.12959
GO_ACTIN_FILAMENT_ORGANIZATION	-0.181427	0.00225338	-3.15426	0.00475514	0.0418	-2.13347
GO_REGULATION_OF_MONONUCLEAR_CELL_MIGRATION	-0.334868	-0.00525642	-3.15348	0.00476381	0.0418394	-2.13513
GO_REGULATION_OF_CELL_CELL_ADHESION_MEDIATED_BY_INTEGRIN	-0.441544	0.0453742	-3.15294	0.00476974	0.0418547	-2.13627
GO_POSITIVE_REGULATION_OF_SIGNAL_TRANSDUCTION_BY_P53_CLASS_MEDIATOR	-0.41962	0.0320893	-3.15105	0.00479073	0.0419346	-2.14027
GO_METANEPHROS_MORPHOGENESIS	-0.227531	-0.000553443	-3.15072	0.00479442	0.0419346	-2.14097
GO_RENAL_SYSTEM_PROCESS_INVOLVED_IN_REGULATION_OF_BLOOD_VOLUME	-0.332879	0.0211711	-3.15031	0.00479893	0.0419346	-2.14183
GO_MACROMOLECULE_METHYLATION	0.220022	-0.00627628	3.15026	0.00479947	0.0419346	-2.14193
GO_REGULATION_OF_CYSTEINE_TYPE_ENDOPEPTIDASE_ACTIVITY	-0.197402	0.00456435	-3.15023	0.00479984	0.0419346	-2.142
GO_PRECATALYTIC_SPLICEOSOME	0.461895	0.00351411	3.1485	0.00481904	0.0420655	-2.14564
GO_NEGATIVE_REGULATION_OF_NEURAL_PRECURSOR_CELL_PROLIFERATION	-0.378451	0.00459643	-3.14733	0.00483219	0.0421434	-2.14812
GO_POSITIVE_REGULATION_OF_SKELETAL_MUSCLE_TISSUE_DEVELOPMENT	-0.309772	0.0175155	-3.14662	0.00484011	0.0421757	-2.14962
GO_METHYLATION	0.218141	-0.00356446	3.14597	0.00484746	0.0422029	-2.151
GO_POSITIVE_REGULATION_OF_LYMPHOCYTE_MIGRATION	-0.276516	-0.00526439	-3.1452	0.00485608	0.0422412	-2.15262
GO_MESONEPHRIC_TUBULE_MORPHOGENESIS	-0.262322	-0.0100216	-3.14453	0.0048636	0.0422697	-2.15403
GO_U4_SNRNA_3_END_PROCESSING	0.612607	0.0196019	3.14361	0.00487398	0.0422764	-2.15597
GO_VASCULOGENESIS_INVOLVED_IN_CORONARY_VASCULAR_MORPHOGENESIS	-0.488374	-0.00413121	-3.14342	0.00487616	0.0422764	-2.15638
GO_INTEGRIN_BINDING	-0.250386	-0.00254292	-3.14334	0.00487707	0.0422764	-2.15655
GO_MITOCHONDRIAL_PROTEIN_COMPLEX	0.391574	0.0178126	3.14071	0.00490681	0.0424893	-2.16209
GO_REGULATION_OF_DOPAMINERGIC_NEURON_DIFFERENTIATION	-0.450682	0.0117323	-3.14029	0.00491166	0.0424893	-2.16299
GO_POSITIVE_REGULATION_OF_STRIATED_MUSCLE_CELL_DIFFERENTIATION	-0.244445	0.0164484	-3.14005	0.00491439	0.0424893	-2.1635
GO_RRNA_GUANINE_METHYLTRANSFERASE_ACTIVITY	0.794579	0.0182664	3.13541	0.00496747	0.0428112	-2.17329
GO_REGULATION_OF_PROTEIN_SERINE_THREONINE_KINASE_ACTIVITY	-0.160941	0.000503023	-3.13496	0.00497262	0.0428112	-2.17423
GO_CELLULAR_RESPONSE_TO_REACTIVE_NITROGEN_SPECIES	-0.437108	-0.00588426	-3.13474	0.00497515	0.0428112	-2.17469
GO_POSITIVE_REGULATION_OF_KIDNEY_DEVELOPMENT	-0.281708	0.000544807	-3.13461	0.00497665	0.0428112	-2.17497
GO_MAP_KINASE_PHOSPHATASE_ACTIVITY	-0.478574	0.0186376	-3.13453	0.00497755	0.0428112	-2.17513
GO_POSITIVE_REGULATION_OF_PROTEIN_OLIGOMERIZATION	-0.46101	-0.00267494	-3.13427	0.00498056	0.0428112	-2.17568
GO_I_KAPPAB_KINASE_NF_KAPPAB_SIGNALING	-0.176994	0.000301607	-3.13418	0.00498163	0.0428112	-2.17588
GO_CCR_CHEMOKINE_RECEPTOR_BINDING	-0.380072	-0.0051282	-3.13354	0.004989	0.0428377	-2.17723
GO_PROTEIN_DEPHOSPHORYLATION	-0.186007	0.00290002	-3.1323	0.00500339	0.0429243	-2.17985
GO_REGULATION_OF_NEUTROPHIL_ACTIVATION	-0.57237	0.00488855	-3.13132	0.00501466	0.0429841	-2.1819
GO_HISTONE_MRNA_METABOLIC_PROCESS	0.507424	0.0167437	3.13067	0.00502222	0.0430075	-2.18327
GO_REGULATION_OF_MEMBRANE_PERMEABILITY	-0.292373	-0.00150887	-3.13035	0.00502601	0.0430075	-2.18396
GO_REGULATION_OF_CONNECTIVE_TISSUE_REPLACEMENT	-0.625362	0.0112684	-3.12983	0.00503202	0.0430221	-2.18505
GO_U4_SNRNP	0.633339	-0.00383403	3.12911	0.00504045	0.0430573	-2.18657
GO_SUPEROXIDE_GENERATING_NADPH_OXIDASE_ACTIVITY	-0.497397	-0.0271231	-3.12728	0.00506186	0.0432032	-2.19044
GO_POSITIVE_REGULATION_OF_SYNAPTIC_TRANSMISSION_DOPAMINERGIC	-0.420625	0.0200224	-3.12683	0.00506709	0.0432109	-2.19137
GO_CENTRIOLE	0.346798	0.00780234	3.12511	0.00508731	0.0433463	-2.195
GO_TRNA_SPECIFIC_RIBONUCLEASE_ACTIVITY	0.547055	-0.029303	3.12428	0.00509703	0.0433658	-2.19674
GO_INTRAMOLECULAR_OXIDOREDUCTASE_ACTIVITY_INTERCONVERTING_ALDOSES_AND_KETOSES	-0.468795	0.0254393	-3.12418	0.00509829	0.0433658	-2.19697
GO_REGULATION_OF_CELL_MORPHOGENESIS_INVOLVED_IN_DIFFERENTIATION	-0.189755	0.010407	-3.12281	0.00511438	0.0434657	-2.19984
GO_NEUROTROPHIN_SIGNALING_PATHWAY	-0.345842	-0.00911575	-3.12177	0.0051267	0.0435333	-2.20203
GO_NEGATIVE_REGULATION_OF_B_CELL_MEDIATED_IMMUNITY	-0.300378	-0.0118901	-3.12082	0.005138	0.0435922	-2.20403
GO_REGULATION_OF_MACROPHAGE_APOPTOTIC_PROCESS	-0.382966	-0.0162537	-3.11886	0.00516136	0.0436884	-2.20816
GO_MALATE_METABOLIC_PROCESS	0.508793	-0.0173207	3.11885	0.00516146	0.0436884	-2.20818
GO_EPITHELIAL_CELL_DIFFERENTIATION_INVOLVED_IN_KIDNEY_DEVELOPMENT	-0.238071	-0.00240121	-3.11829	0.00516818	0.0436884	-2.20937
GO_T_HELPER_1_CELL_CYTOKINE_PRODUCTION	-0.506994	0.0285036	-3.11817	0.00516966	0.0436884	-2.20963
GO_CARTILAGE_MORPHOGENESIS	-0.289198	0.0202046	-3.11769	0.0051754	0.0436884	-2.21064
GO_PHOTORECEPTOR_CONNECTING_CILIUM	0.294752	-0.0155566	3.11767	0.00517559	0.0436884	-2.21067
GO_GLYCOGEN_BIOSYNTHETIC_PROCESS	-0.321146	0.00182013	-3.11457	0.00521279	0.0439587	-2.21719
GO_NEGATIVE_REGULATION_OF_CELL_MATRIX_ADHESION	-0.348737	0.0181547	-3.11403	0.00521938	0.0439587	-2.21834
GO_REGULATION_OF_ADHERENS_JUNCTION_ORGANIZATION	-0.313114	0.0150119	-3.11391	0.00522081	0.0439587	-2.21859
GO_GLUCAN_METABOLIC_PROCESS	-0.261886	0.00999486	-3.11305	0.00523112	0.0440035	-2.22039
GO_PYRIMIDINE_NUCLEOTIDE_SALVAGE	-0.632616	0.00286354	-3.11244	0.00523861	0.0440035	-2.22169
GO_POSITIVE_REGULATION_OF_PROTEIN_KINASE_C_SIGNALING	-0.410164	0.014989	-3.11237	0.00523935	0.0440035	-2.22182
GO_ANCHORING_JUNCTION	-0.16832	0.0012978	-3.11012	0.00526676	0.0441965	-2.22657
GO_SMOOTH_MUSCLE_CELL_PROLIFERATION	-0.201038	-0.000240008	-3.10807	0.00529169	0.0443531	-2.23087
GO_INNER_MITOCHONDRIAL_MEMBRANE_PROTEIN_COMPLEX	0.328752	-0.00276282	3.10786	0.0052943	0.0443531	-2.23132
GO_EXTRACELLULAR_STRUCTURE_ORGANIZATION	-0.259878	-0.0135285	-3.10713	0.00530325	0.044364	-2.23286
GO_OVARIAN_FOLLICLE_DEVELOPMENT	-0.309603	0.0257055	-3.10703	0.00530449	0.044364	-2.23307
GO_REGULATION_OF_GLUCOCORTICOID_METABOLIC_PROCESS	-0.400871	0.024304	-3.10604	0.0053166	0.0444268	-2.23514
GO_MATURATION_OF_SSU_RRNA_FROM_TRICISTRONIC_RRNA_TRANSCRIPT_SSU_RRNA_5_8S_RRNA_LSU_RRNA_	0.503497	0.00546359	3.10569	0.00532089	0.0444268	-2.23588
GO_VASCULAR_ENDOTHELIAL_GROWTH_FACTOR_ACTIVATED_RECEPTOR_ACTIVITY	-0.646516	-0.027902	-3.10499	0.0053295	0.0444418	-2.23735
GO_RNA_POLYADENYLATION	0.367765	0.00238152	3.10482	0.00533159	0.0444418	-2.23771
GO_NEGATIVE_REGULATION_OF_PLATELET_ACTIVATION	-0.378173	0.00391105	-3.10347	0.00534823	0.0445433	-2.24054
GO_POSITIVE_REGULATION_OF_NEURON_DIFFERENTIATION	-0.19182	0.000634536	-3.10211	0.00536513	0.0445826	-2.24342
GO_NEGATIVE_REGULATION_OF_DEVELOPMENTAL_PROCESS	-0.178583	0.0032068	-3.10202	0.00536615	0.0445826	-2.24359
GO_INFLAMMATORY_CELL_APOPTOTIC_PROCESS	-0.346065	-0.00696952	-3.10201	0.00536634	0.0445826	-2.24362
GO_POSITIVE_REGULATION_OF_SMOOTH_MUSCLE_CELL_PROLIFERATION	-0.220978	0.000326748	-3.10087	0.00538042	0.0445861	-2.24601
GO_RIBONUCLEASE_P_COMPLEX	0.561336	-0.0205749	3.10044	0.00538582	0.0445861	-2.24692
GO_PROTEIN_LOCALIZATION_TO_CELL_CORTEX	0.469967	-0.00538772	3.10037	0.00538667	0.0445861	-2.24706
GO_SPLICEOSOMAL_CONFORMATIONAL_CHANGES_TO_GENERATE_CATALYTIC_CONFORMATION	0.504748	-0.010501	3.10011	0.00538992	0.0445861	-2.24761
GO_FICOLIN_1_RICH_GRANULE_MEMBRANE	-0.283039	-0.02843	-3.1001	0.00539001	0.0445861	-2.24763
GO_AMINO_ACID_ACTIVATION	0.399805	0.00561662	3.09982	0.00539355	0.0445861	-2.24822
GO_INTERLEUKIN_1_ALPHA_PRODUCTION	-0.511881	0.00646553	-3.0992	0.00540123	0.0446126	-2.24952
GO_EXORIBONUCLEASE_ACTIVITY	0.38272	-0.00733047	3.09648	0.00543524	0.0447625	-2.25523
GO_T_HELPER_2_CELL_CYTOKINE_PRODUCTION	-0.433302	0.0829421	-3.09647	0.00543541	0.0447625	-2.25526
GO_NEGATIVE_REGULATION_OF_MONOCYTE_CHEMOTACTIC_PROTEIN_1_PRODUCTION	-0.47288	-0.00598507	-3.09629	0.00543769	0.0447625	-2.25564
GO_RESPONSE_TO_CALCIUM_ION	-0.175275	0.00260422	-3.09607	0.00544045	0.0447625	-2.2561
GO_REGULATION_OF_EPIDERMIS_DEVELOPMENT	-0.200639	-0.000219411	-3.09596	0.00544178	0.0447625	-2.25633
GO_HYDROGEN_PEROXIDE_METABOLIC_PROCESS	-0.373242	0.00721892	-3.0951	0.00545262	0.0448147	-2.25814
GO_HOLLIDAY_JUNCTION_RESOLVASE_COMPLEX	0.626051	0.0181317	3.09454	0.00545972	0.0448361	-2.25932
GO_MUSCLE_CELL_PROLIFERATION	-0.214745	-0.00234665	-3.09307	0.00547824	0.0449405	-2.2624
GO_LUTEINIZATION	-0.559923	-0.0160372	-3.09282	0.00548143	0.0449405	-2.26293
GO_CELLULAR_RESPONSE_TO_REACTIVE_OXYGEN_SPECIES	-0.198928	0.000900301	-3.09162	0.00549659	0.0450239	-2.26544
GO_POSITIVE_REGULATION_OF_CELL_CYCLE_CHECKPOINT	0.577359	0.00596388	3.09114	0.00550264	0.0450239	-2.26645
GO_LIGASE_ACTIVITY_FORMING_CARBON_OXYGEN_BONDS	0.424546	0.00743429	3.09095	0.00550513	0.0450239	-2.26686
GO_LEUKOTRIENE_BIOSYNTHETIC_PROCESS	-0.546174	-0.030943	-3.09038	0.00551239	0.0450464	-2.26806
GO_MITOCHONDRIAL_TRANSMEMBRANE_TRANSPORT	0.297925	-0.000776546	3.08944	0.00552427	0.0451066	-2.27001
GO_NEGATIVE_REGULATION_OF_IMMUNE_RESPONSE	-0.25565	-0.00057169	-3.08803	0.00554233	0.0451834	-2.27299
GO_REGULATION_OF_CELLULAR_COMPONENT_SIZE	-0.177694	0.0083847	-3.088	0.00554272	0.0451834	-2.27305
GO_HORMONE_TRANSPORT	-0.189648	0.00122534	-3.08668	0.00555962	0.0452841	-2.27582
GO_CELLULAR_RESPONSE_TO_NITRIC_OXIDE	-0.436329	-0.00969992	-3.08628	0.00556468	0.0452884	-2.27665
GO_PAM_COMPLEX_TIM23_ASSOCIATED_IMPORT_MOTOR	0.597736	-0.000608577	3.08504	0.00558069	0.0453818	-2.27926
GO_INTEGRATOR_COMPLEX	0.487852	-0.0135829	3.08406	0.00559331	0.0454474	-2.28131
GO_CHEMOKINE_BINDING	-0.253898	-0.00552459	-3.08361	0.00559909	0.0454573	-2.28225
GO_ENTRY_INTO_OTHER_ORGANISM_INVOLVED_IN_SYMBIOTIC_INTERACTION	-0.220853	0.00272229	-3.08168	0.00562404	0.0456228	-2.2863
GO_OXYSTEROL_BINDING	-0.589835	-0.00889083	-3.08095	0.0056336	0.0456633	-2.28784
GO_NEPHRON_MORPHOGENESIS	-0.258943	-0.0066046	-3.08045	0.00564009	0.0456787	-2.28889
GO_MACROPHAGE_COLONY_STIMULATING_FACTOR_PRODUCTION	-0.485938	0.00701042	-3.08001	0.00564581	0.0456793	-2.28981
GO_NEGATIVE_REGULATION_OF_RESPONSE_TO_STIMULUS	-0.143885	0.00335425	-3.07974	0.00564931	0.0456793	-2.29037
GO_POSITIVE_REGULATION_OF_PROTEIN_COMPLEX_ASSEMBLY	-0.188231	0.00697091	-3.07822	0.00566916	0.0458028	-2.29357
GO_PROXIMAL_DISTAL_PATTERN_FORMATION_INVOLVED_IN_NEPHRON_DEVELOPMENT	-0.475988	-0.00963761	-3.0772	0.00568247	0.0458467	-2.2957
GO_REGULATION_OF_B_CELL_RECEPTOR_SIGNALING_PATHWAY	-0.40266	-0.011916	-3.07706	0.00568429	0.0458467	-2.29599
GO_NEGATIVE_REGULATION_OF_I_KAPPAB_KINASE_NF_KAPPAB_SIGNALING	-0.263974	0.00360075	-3.07675	0.00568837	0.0458467	-2.29664
GO_NEGATIVE_REGULATION_OF_MAST_CELL_ACTIVATION	-0.481283	0.0200551	-3.07634	0.00569376	0.0458531	-2.2975
GO_POSITIVE_REGULATION_OF_LAMELLIPODIUM_ASSEMBLY	-0.364397	-0.00256619	-3.07562	0.00570318	0.045892	-2.29901
GO_POSITIVE_REGULATION_OF_HEAT_GENERATION	-0.377734	0.00135585	-3.07476	0.00571453	0.0459352	-2.30081
GO_REGULATION_OF_IMMUNOGLOBULIN_PRODUCTION	-0.224296	0.000175866	-3.07433	0.00572012	0.0459352	-2.3017
GO_U2_TYPE_SPLICEOSOMAL_COMPLEX	0.416592	-1.13647e-05	3.07389	0.00572592	0.0459352	-2.30262
GO_WATER_SOLUBLE_VITAMIN_BIOSYNTHETIC_PROCESS	0.500026	-0.0182782	3.07375	0.00572784	0.0459352	-2.30293
GO_POSITIVE_REGULATION_OF_INTERLEUKIN_12_PRODUCTION	-0.306375	-0.011419	-3.07338	0.00573274	0.0459352	-2.30371
GO_RESPONSE_TO_VIRUS	-0.200291	0.00166064	-3.07312	0.00573615	0.0459352	-2.30425
GO_REGULATION_OF_ENDOCYTIC_RECYCLING	-0.562376	-0.0021092	-3.0722	0.00574836	0.0459961	-2.30618
GO_CELL_LEADING_EDGE	-0.230159	0.00551747	-3.07141	0.00575876	0.0460425	-2.30783
GO_CONDENSED_CHROMOSOME_OUTER_KINETOCHORE	0.635595	0.0610215	3.07069	0.00576838	0.0460824	-2.30934
GO_MESONEPHROS_DEVELOPMENT	-0.236141	-0.00563421	-3.06912	0.00578932	0.0461893	-2.31264
GO_DESMOSOME_ORGANIZATION	-0.601236	0.0176543	-3.0689	0.00579213	0.0461893	-2.31308
GO_SODIUM_INDEPENDENT_ORGANIC_ANION_TRANSMEMBRANE_TRANSPORTER_ACTIVITY	-0.352272	0.00410078	-3.06864	0.00579563	0.0461893	-2.31363
GO_CELLULAR_RESPONSE_TO_VIRUS	-0.293052	0.0201444	-3.06756	0.00581017	0.0462423	-2.3159
GO_INTESTINAL_HEXOSE_ABSORPTION	0.546553	-0.0335465	3.06733	0.00581312	0.0462423	-2.31637
GO_SWR1_COMPLEX	0.525692	0.0062415	3.06711	0.00581618	0.0462423	-2.31685
GO_EXONUCLEOLYTIC_TRIMMING_INVOLVED_IN_RRNA_PROCESSING	0.618722	-0.0137141	3.06657	0.00582341	0.046263	-2.31797
GO_MIDBODY	0.257758	-0.00488695	3.06421	0.00585509	0.0464344	-2.32291
GO_D_AMINO_ACID_TRANSPORT	-0.421457	0.0251004	-3.06412	0.00585633	0.0464344	-2.3231
GO_TORC2_COMPLEX	-0.332274	0.0108294	-3.06352	0.00586443	0.0464344	-2.32436
GO_REGULATION_OF_TRANSMEMBRANE_TRANSPORT	-0.183689	-0.00434791	-3.0635	0.00586462	0.0464344	-2.32439
GO_DORSAL_AORTA_DEVELOPMENT	-0.471126	0.0355948	-3.06301	0.00587135	0.0464344	-2.32543
GO_REGULATION_OF_MITOTIC_CYTOKINESIS	0.563593	0.0349706	3.06289	0.00587288	0.0464344	-2.32567
GO_INTRINSIC_COMPONENT_OF_MITOCHONDRIAL_MEMBRANE	0.28466	0.00750748	3.06184	0.00588716	0.0465104	-2.32787
GO_METAPHASE_ANAPHASE_TRANSITION_OF_CELL_CYCLE	0.488539	0.00425896	3.06101	0.00589842	0.0465625	-2.32961
GO_GTPASE_BINDING	-0.20864	0.00913715	-3.06066	0.00590318	0.0465633	-2.33034
GO_REGULATION_OF_AXONOGENESIS	-0.207293	0.00905534	-3.05961	0.00591749	0.0466393	-2.33254
GO_POSITIVE_REGULATION_OF_PHOSPHORUS_METABOLIC_PROCESS	-0.151835	0.000310103	-3.0583	0.00593527	0.0467426	-2.33527
GO_RESPONSE_TO_VITAMIN_D	-0.278062	-0.00268128	-3.05672	0.00595693	0.0468762	-2.33858
GO_OPSONIN_BINDING	-0.400064	-0.00505918	-3.05591	0.00596809	0.0469005	-2.34028
GO_REGULATION_OF_LEUKOCYTE_APOPTOTIC_PROCESS	-0.239676	-0.00466335	-3.05577	0.00596995	0.0469005	-2.34056
GO_NEGATIVE_REGULATION_OF_LIPID_METABOLIC_PROCESS	-0.243777	0.00298435	-3.05547	0.0059741	0.0469005	-2.3412
GO_SECRETORY_GRANULE	-0.173596	-0.00536616	-3.05323	0.00600495	0.0471056	-2.34588
GO_ACTIVATION_OF_MAPKKK_ACTIVITY	-0.506525	0.0326008	-3.0528	0.0060109	0.0471153	-2.34678
GO_ENDOCARDIAL_CUSHION_MORPHOGENESIS	-0.301503	-0.0137387	-3.052	0.00602192	0.0471647	-2.34844
GO_RESPONSE_TO_MECHANICAL_STIMULUS	-0.186549	0.00181582	-3.05027	0.00604605	0.0473165	-2.35207
GO_PERISTALSIS	-0.565399	-0.017449	-3.04923	0.00606047	0.0473734	-2.35424
GO_CONDENSED_NUCLEAR_CHROMOSOME_CENTROMERIC_REGION	0.504808	0.029629	3.04906	0.00606281	0.0473734	-2.35459
GO_NUCLEAR_TRANSCRIBED_MRNA_CATABOLIC_PROCESS_EXONUCLEOLYTIC_3_5_	0.539789	0.0201876	3.04843	0.00607169	0.0474057	-2.35592
GO_BONE_MINERALIZATION	-0.234962	-0.00714985	-3.04692	0.00609278	0.0474565	-2.35907
GO_LYMPHOCYTE_CHEMOTAXIS	-0.308247	-0.0134694	-3.04664	0.00609673	0.0474565	-2.35966
GO_PWP2P_CONTAINING_SUBCOMPLEX_OF_90S_PRERIBOSOME	0.584201	0.0241216	3.04662	0.00609689	0.0474565	-2.35968
GO_EXTRACELLULAR_MATRIX_CONSTITUENT_CONFERRING_ELASTICITY	-0.523902	-0.0331828	-3.04619	0.00610301	0.0474565	-2.36059
GO_HEPARAN_SULFATE_PROTEOGLYCAN_BIOSYNTHETIC_PROCESS_ENZYMATIC_MODIFICATION	-0.413181	0.00724681	-3.04574	0.00610931	0.0474565	-2.36153
GO_GROWTH_HORMONE_RECEPTOR_SIGNALING_PATHWAY_VIA_JAK_STAT	-0.421177	0.00327612	-3.04568	0.00611018	0.0474565	-2.36166
GO_VITAMIN_TRANSMEMBRANE_TRANSPORT	0.41156	0.00735691	3.04559	0.00611146	0.0474565	-2.36185
GO_TRICUSPID_VALVE_MORPHOGENESIS	-0.640515	0.00166709	-3.04468	0.00612423	0.0475187	-2.36375
GO_MATURE_B_CELL_DIFFERENTIATION	-0.349826	-0.00598122	-3.04387	0.00613562	0.047557	-2.36543
GO_NEGATIVE_REGULATION_OF_TRANSCRIPTION_FROM_RNA_POLYMERASE_II_PROMOTER_IN_RESPONSE_TO_STRESS	-0.540892	-0.0158192	-3.04365	0.00613869	0.047557	-2.36589
GO_PROTEIN_TRANSMEMBRANE_TRANSPORT	0.31233	0.0118037	3.04155	0.00616839	0.0477484	-2.37027
GO_FOREGUT_MORPHOGENESIS	-0.393557	0.015852	-3.04123	0.00617296	0.0477484	-2.37095
GO_MICROTUBULE_ORGANIZING_CENTER_PART	0.301398	0.0039282	3.04051	0.00618322	0.0477744	-2.37245
GO_MESENCHYME_MORPHOGENESIS	-0.257762	-0.00358681	-3.04008	0.00618936	0.0477744	-2.37336
GO_ENDOCARDIUM_MORPHOGENESIS	-0.515604	-0.00456276	-3.03998	0.00619068	0.0477744	-2.37355
GO_NEGATIVE_REGULATION_OF_TRANSMEMBRANE_TRANSPORT	-0.247362	0.00275695	-3.03927	0.0062009	0.0478164	-2.37505
GO_NEGATIVE_REGULATION_OF_NECROTIC_CELL_DEATH	-0.276553	0.00215376	-3.03889	0.00620628	0.0478209	-2.37584
GO_ENDOTHELIAL_CELL_FATE_COMMITMENT	-0.580064	-0.00386284	-3.03808	0.00621785	0.0478732	-2.37753
GO_CONTRACTILE_RING	0.47141	0.00219682	3.0362	0.00624469	0.0480427	-2.38144
GO_SEQUESTERING_OF_EXTRACELLULAR_LIGAND_FROM_RECEPTOR	-0.46476	0.0405025	-3.0339	0.0062778	0.0482603	-2.38624
GO_NEUROMUSCULAR_PROCESS_CONTROLLING_BALANCE	-0.37114	-0.00127467	-3.03194	0.0063061	0.0484405	-2.39032
GO_RESPONSE_TO_BRONCHODILATOR	-0.246821	0.000747067	-3.03061	0.00632543	0.0485264	-2.3931
GO_NEGATIVE_REGULATION_OF_GLUCOSE_IMPORT	-0.552553	-0.0233318	-3.0305	0.006327	0.0485264	-2.39333
GO_NOTCH_RECEPTOR_PROCESSING	-0.475281	-0.00656591	-3.02971	0.00633855	0.0485777	-2.39499
GO_POSITIVE_REGULATION_OF_TOLL_LIKE_RECEPTOR_3_SIGNALING_PATHWAY	-0.505584	0.00496864	-3.02912	0.00634712	0.0486061	-2.39621
GO_POLY_A_PLUS_MRNA_EXPORT_FROM_NUCLEUS	0.421483	-0.0185896	3.02864	0.0063541	0.0486222	-2.39721
GO_POSITIVE_REGULATION_OF_OSSIFICATION	-0.28343	-0.00732406	-3.02722	0.00637478	0.0487431	-2.40016
GO_TRANSCRIPTION_BY_RNA_POLYMERASE_I	0.362343	0.00434313	3.02672	0.00638219	0.0487567	-2.40121
GO_CARDIAC_LEFT_VENTRICLE_MORPHOGENESIS	-0.457744	0.0268443	-3.02644	0.00638632	0.0487567	-2.4018
GO_REGULATION_OF_TRANS_SYNAPTIC_SIGNALING	-0.180814	0.00423566	-3.0255	0.00640005	0.0487941	-2.40375
GO_REGULATION_OF_PLATELET_AGGREGATION	-0.371532	0.00866509	-3.02544	0.00640099	0.0487941	-2.40388
GO_NEGATIVE_REGULATION_OF_MITOCHONDRIAL_OUTER_MEMBRANE_PERMEABILIZATION_INVOLVED_IN_APOPTOTIC_SIGNALING_PATHWAY	0.493214	-0.0308517	3.02451	0.00641466	0.0488411	-2.40582
GO_REGULATION_OF_PHOSPHATIDYLINOSITOL_3_KINASE_SIGNALING	-0.247761	-0.00270451	-3.02435	0.00641694	0.0488411	-2.40614
GO_CYSTEINE_TYPE_ENDOPEPTIDASE_INHIBITOR_ACTIVITY_INVOLVED_IN_APOPTOTIC_PROCESS	-0.311406	-0.0184588	-3.02247	0.00644472	0.0490152	-2.41006
GO_REGULATION_OF_MYELOID_LEUKOCYTE_DIFFERENTIATION	-0.245277	-0.000874294	-3.02203	0.00645124	0.0490275	-2.41098
GO_POSITIVE_REGULATION_OF_B_CELL_DIFFERENTIATION	-0.326231	-0.0265296	-3.02164	0.00645703	0.0490341	-2.4118
GO_GLIAL_CELL_DEVELOPMENT	-0.225572	-0.0112202	-3.02112	0.0064647	0.0490551	-2.41288
GO_NITROGEN_UTILIZATION	-0.552501	-0.0060197	-3.01995	0.00648208	0.0491496	-2.41531
GO_CHROMOSOME_SEPARATION	0.447913	0.00240737	3.01819	0.0065083	0.0492818	-2.41898
GO_RENAL_TUBULE_DEVELOPMENT	-0.222789	-0.0110282	-3.01812	0.00650938	0.0492818	-2.41913
GO_POSITIVE_REGULATION_OF_AMINE_TRANSPORT	-0.31218	0.0238257	-3.01599	0.0065413	0.0494859	-2.42357
GO_NUCLEIC_ACID_PHOSPHODIESTER_BOND_HYDROLYSIS	0.284774	0.00185775	3.01551	0.00654839	0.0495021	-2.42455
GO_CYTOKINE_RECEPTOR_BINDING	-0.178616	-0.00807629	-3.0129	0.00658776	0.049762	-2.42999
GO_ANTERIOR_POSTERIOR_AXIS_SPECIFICATION	-0.241626	0.0277306	-3.01227	0.00659731	0.0497938	-2.4313
GO_POSITIVE_REGULATION_OF_RECEPTOR_CLUSTERING	-0.523347	0.0174335	-3.01166	0.0066065	0.0497938	-2.43257
GO_APOPTOTIC_CHROMOSOME_CONDENSATION	0.560762	0.0389592	3.01163	0.00660693	0.0497938	-2.43262
GO_REGULATION_OF_ENDOPLASMIC_RETICULUM_STRESS_INDUCED_INTRINSIC_APOPTOTIC_SIGNALING_PATHWAY	-0.285104	-0.0134987	-3.0111	0.00661494	0.0498166	-2.43372
GO_ALDEHYDE_BIOSYNTHETIC_PROCESS	-0.409627	0.0188004	-3.01031	0.00662702	0.04987	-2.43538
GO_SMALL_SUBUNIT_PROCESSOME	0.51307	-0.00653437	3.00962	0.00663744	0.0499107	-2.4368
GO_POSITIVE_REGULATION_OF_OSTEOCLAST_DIFFERENTIATION	-0.357492	0.00884078	-3.00904	0.0066464	0.0499405	-2.43803
GO_RECEPTOR_SIGNALING_PATHWAY_VIA_STAT	-0.200957	-0.00378181	-3.00825	0.00665838	0.0499929	-2.43966
GO_MYELOID_CELL_HOMEOSTASIS	-0.221438	-0.00768869	-3.0079	0.00666371	0.0499954	-2.44039
GO_RNA_POLYMERASE_I_REGULATORY_REGION_DNA_BINDING	0.527512	-0.0115782	3.00661	0.0066835	0.0501061	-2.44308
GO_RNA_5_END_PROCESSING	0.564295	-0.0119384	3.00516	0.00670571	0.0502104	-2.44609
GO_PEPTIDASE_COMPLEX	0.402392	0.0135422	3.00504	0.00670746	0.0502104	-2.44632
GO_OSTEOCLAST_DEVELOPMENT	-0.31161	-0.00228045	-3.00316	0.00673654	0.0503414	-2.45025
GO_ALDITOL_BIOSYNTHETIC_PROCESS	0.420666	-0.00750512	3.00301	0.00673878	0.0503414	-2.45055
GO_N_TERMINAL_PROTEIN_ACETYLTRANSFERASE_COMPLEX	0.542924	-0.0179018	3.00293	0.00674008	0.0503414	-2.45073
GO_ATRIAL_SEPTUM_DEVELOPMENT	-0.347436	0.00775065	-3.00156	0.00676129	0.0504621	-2.45358
GO_POSITIVE_REGULATION_OF_SUPRAMOLECULAR_FIBER_ORGANIZATION	-0.183156	0.000696788	-3.00033	0.00678036	0.0505093	-2.45613
GO_5_3_EXODEOXYRIBONUCLEASE_ACTIVITY	0.59568	-0.0468389	3.00013	0.00678334	0.0505093	-2.45653
GO_CARDIAC_MUSCLE_CELL_MYOBLAST_DIFFERENTIATION	-0.418422	0.00459536	-2.99996	0.006786	0.0505093	-2.45689
GO_POSITIVE_REGULATION_OF_NEURON_PROJECTION_DEVELOPMENT	-0.20006	0.00135309	-2.99984	0.00678785	0.0505093	-2.45713
GO_NEGATIVE_REGULATION_OF_ADAPTIVE_IMMUNE_RESPONSE	-0.3036	-0.000872755	-2.99861	0.00680702	0.0505786	-2.45969
GO_NEGATIVE_REGULATION_OF_ANOIKIS	-0.417283	0.0142878	-2.9986	0.00680729	0.0505786	-2.45973
GO_OXIDOREDUCTASE_ACTIVITY_ACTING_ON_THE_CH_NH2_GROUP_OF_DONORS	-0.288608	-0.0155014	-2.99683	0.00683491	0.0507461	-2.4634
GO_MOTOR_NEURON_APOPTOTIC_PROCESS	0.558003	-0.0329115	2.99577	0.00685155	0.0508064	-2.4656
GO_PROTEIN_AUTOUBIQUITINATION	-0.243148	0.0110787	-2.99566	0.00685322	0.0508064	-2.46582
GO_SPECIFIC_GRANULE_LUMEN	-0.217982	-0.0146959	-2.99234	0.00690544	0.0510066	-2.47271
GO_MUSCLE_CELL_FATE_COMMITMENT	-0.377172	0.0279099	-2.99229	0.00690632	0.0510066	-2.47282
GO_REGULATION_OF_VASCULAR_PERMEABILITY	-0.300661	-0.00964933	-2.99222	0.00690732	0.0510066	-2.47295
GO_BONE_GROWTH	-0.276525	0.00867005	-2.99187	0.00691286	0.0510066	-2.47368
GO_MATURATION_OF_SSU_RRNA	0.457281	0.00823623	2.99178	0.00691427	0.0510066	-2.47387
GO_AXON_EXTENSION	-0.254825	0.0106491	-2.99174	0.00691496	0.0510066	-2.47396
GO_REGULATION_OF_MACROPHAGE_ACTIVATION	-0.276787	-0.00706631	-2.99087	0.0069287	0.0510066	-2.47576
GO_RNA_PHOSPHODIESTER_BOND_HYDROLYSIS	0.326319	0.0083918	2.99062	0.00693266	0.0510066	-2.47627
GO_POSITIVE_REGULATION_OF_ADAPTIVE_IMMUNE_RESPONSE	-0.262011	0.00531719	-2.99059	0.00693327	0.0510066	-2.47635
GO_RENAL_FILTRATION	-0.354553	0.0236689	-2.99056	0.00693367	0.0510066	-2.47641
GO_ADP_BINDING	-0.2946	-0.00555328	-2.99039	0.0069364	0.0510066	-2.47676
GO_HSP90_PROTEIN_BINDING	0.254895	0.00708498	2.98976	0.00694633	0.051042	-2.47806
GO_NADPH_OXIDASE_COMPLEX	-0.473324	-0.038189	-2.9888	0.00696172	0.0511088	-2.48007
GO_ACUTE_INFLAMMATORY_RESPONSE	-0.26165	9.74401e-05	-2.98855	0.00696565	0.0511088	-2.48058
GO_MATURATION_OF_5_8S_RRNA	0.528979	0.020751	2.98783	0.00697704	0.0511463	-2.48206
GO_FOREBRAIN_NEURON_DIFFERENTIATION	-0.256007	0.0148413	-2.98759	0.00698102	0.0511463	-2.48258
GO_REGULATION_OF_PROTEIN_ADP_RIBOSYLATION	-0.450641	0.0171678	-2.98619	0.00700338	0.0512725	-2.48547
GO_CENTROMERIC_SISTER_CHROMATID_COHESION	0.426358	-0.0316685	2.98344	0.00704747	0.0515576	-2.49116
GO_REGULATION_OF_ACTIVATION_OF_JANUS_KINASE_ACTIVITY	-0.494928	-0.00512672	-2.98285	0.00705705	0.0515898	-2.4924
GO_POSITIVE_REGULATION_OF_SENSORY_PERCEPTION_OF_PAIN	-0.455512	0.00927549	-2.98116	0.00708434	0.0517	-2.49589
GO_REGULATION_OF_ADIPOSE_TISSUE_DEVELOPMENT	-0.489824	0.0421598	-2.98084	0.0070895	0.0517	-2.49655
GO_SIGNALING_RECEPTOR_BINDING	-0.159922	-0.00352276	-2.98053	0.00709455	0.0517	-2.4972
GO_SMN_COMPLEX	0.479247	0.0121447	2.98032	0.00709795	0.0517	-2.49763
GO_AMYLOID_BETA_CLEARANCE_BY_CELLULAR_CATABOLIC_PROCESS	-0.56333	0.0157632	-2.98032	0.00709801	0.0517	-2.49764
GO_NEGATIVE_REGULATION_OF_CHROMOSOME_SEGREGATION	0.48546	0.0206743	2.97947	0.00711176	0.0517624	-2.4994
GO_POSITIVE_REGULATION_OF_BLOOD_VESSEL_DIAMETER	-0.224643	0.00213225	-2.9791	0.00711791	0.0517671	-2.50018
GO_POSITIVE_REGULATION_OF_DNA_DAMAGE_RESPONSE_SIGNAL_TRANSDUCTION_BY_P53_CLASS_MEDIATOR	-0.48473	0.0249271	-2.9788	0.00712277	0.0517671	-2.5008
GO_CELL_BODY_FIBER	-0.438286	0.0157415	-2.97829	0.00713096	0.0517889	-2.50184
GO_NEGATIVE_REGULATION_OF_VASOCONSTRICTION	-0.538637	0.00453219	-2.97773	0.00714014	0.0518172	-2.503
GO_NEGATIVE_REGULATION_OF_VASCULATURE_DEVELOPMENT	-0.201474	0.00287116	-2.97742	0.00714523	0.0518172	-2.50365
GO_LAMELLIPODIUM_ORGANIZATION	-0.262386	-0.00275791	-2.97638	0.00716215	0.0518458	-2.50579
GO_FAT_CELL_DIFFERENTIATION	-0.233356	-0.00311906	-2.97632	0.00716325	0.0518458	-2.50593
GO_INO80_TYPE_COMPLEX	0.436577	-0.00266422	2.97616	0.00716582	0.0518458	-2.50626
GO_REGULATION_OF_TOLL_LIKE_RECEPTOR_SIGNALING_PATHWAY	-0.266757	0.00602618	-2.97591	0.00716994	0.0518458	-2.50678
GO_CTF18_RFC_LIKE_COMPLEX	0.666492	-0.00761811	2.97495	0.0071857	0.0519221	-2.50877
GO_MYELOID_DENDRITIC_CELL_DIFFERENTIATION	-0.513172	0.0421907	-2.97391	0.0072028	0.0520081	-2.51092
GO_REGULATION_OF_PROTEIN_LOCALIZATION_TO_CHROMATIN	0.687717	0.0240634	2.9731	0.00721618	0.0520633	-2.5126
GO_DEVELOPMENTAL_GROWTH_INVOLVED_IN_MORPHOGENESIS	-0.203542	0.00939561	-2.97281	0.00722088	0.0520633	-2.51319
GO_REGULATION_OF_ENDOCRINE_PROCESS	-0.283984	0.0119394	-2.97215	0.00723172	0.0521038	-2.51455
GO_NEGATIVE_REGULATION_OF_STEM_CELL_DIFFERENTIATION	-0.372031	-0.00322125	-2.97147	0.00724298	0.0521474	-2.51596
GO_PROTEIN_K11_LINKED_UBIQUITINATION	0.385183	-0.0185432	2.97044	0.00726018	0.0522048	-2.51811
GO_INTRACELLULAR_CALCIUM_ACTIVATED_CHLORIDE_CHANNEL_ACTIVITY	-0.308207	0.0107203	-2.97027	0.00726297	0.0522048	-2.51846
GO_T_CELL_MIGRATION	-0.259464	-0.00982143	-2.9699	0.00726902	0.0522048	-2.51921
GO_COP9_SIGNALOSOME_ASSEMBLY	-0.417967	0.00562762	-2.96973	0.00727187	0.0522048	-2.51957
GO_CILIARY_BASAL_BODY_PLASMA_MEMBRANE_DOCKING	0.342363	-0.0117327	2.96917	0.00728123	0.0522345	-2.52073
GO_ARF_PROTEIN_SIGNAL_TRANSDUCTION	-0.402767	0.0328524	-2.96876	0.00728799	0.0522454	-2.52157
GO_CENTRAL_NERVOUS_SYSTEM_NEURON_DIFFERENTIATION	-0.183009	0.00542242	-2.96712	0.00731531	0.0524036	-2.52496
GO_RIBOSOME_ASSEMBLY	0.358497	0.00683085	2.96363	0.00737391	0.0527348	-2.53219
GO_EXTRACELLULAR_MATRIX	-0.22663	-0.00715844	-2.96349	0.00737625	0.0527348	-2.53248
GO_MITOCHONDRIAL_CRISTA	-0.608711	-0.034775	-2.96342	0.00737738	0.0527348	-2.53262
GO_TRANSPORT_OF_VIRUS	0.323179	0.0124441	2.96255	0.00739214	0.0527735	-2.53443
GO_SODIUM_BICARBONATE_SYMPORTER_ACTIVITY	0.500089	-0.040691	2.96248	0.00739336	0.0527735	-2.53458
GO_POSITIVE_REGULATION_OF_SKELETAL_MUSCLE_CELL_DIFFERENTIATION	-0.411345	0.014622	-2.9614	0.00741159	0.0528658	-2.53681
GO_PROTEIN_TARGETING_TO_MITOCHONDRION	0.276454	0.00869249	2.96034	0.00742941	0.0529514	-2.53898
GO_AXON_REGENERATION	-0.359094	-0.000978269	-2.96006	0.00743419	0.0529514	-2.53957
GO_ENDORIBONUCLEASE_ACTIVITY_PRODUCING_5_PHOSPHOMONOESTERS	0.386986	0.0140432	2.95962	0.0074417	0.0529597	-2.54048
GO_SINGLE_STRANDED_DNA_DEPENDENT_ATPASE_ACTIVITY	0.608483	0.0192134	2.95935	0.00744636	0.0529597	-2.54105
GO_RNA_CAP_BINDING_COMPLEX	-0.468277	-0.00400299	-2.95906	0.00745127	0.0529597	-2.54164
GO_POSITIVE_REGULATION_OF_TRANSCRIPTION_FROM_RNA_POLYMERASE_II_PROMOTER_IN_RESPONSE_TO_OXIDATIVE_STRESS	-0.509267	-0.0258879	-2.95757	0.0074766	0.053102	-2.54472
GO_RAGULATOR_COMPLEX	-0.593516	-0.0232883	-2.95667	0.00749194	0.0531731	-2.54657
GO_RESPONSE_TO_TOXIC_SUBSTANCE	-0.14787	0.00196048	-2.95537	0.00751415	0.0532897	-2.54925
GO_ANAPHASE_PROMOTING_COMPLEX	0.460785	-0.00759453	2.95434	0.00753184	0.0532897	-2.55138
GO_NEGATIVE_REGULATION_OF_FAT_CELL_DIFFERENTIATION	-0.328381	-0.0107337	-2.95413	0.00753556	0.0532897	-2.55183
GO_POSITIVE_REGULATION_OF_PROTEIN_DEPHOSPHORYLATION	-0.26422	0.000124253	-2.95376	0.00754184	0.0532897	-2.55258
GO_PROTEIN_SUMOYLATION	0.2526	0.0123266	2.95367	0.00754334	0.0532897	-2.55276
GO_INFLAMMATORY_RESPONSE_TO_WOUNDING	-0.586819	-0.00198578	-2.95342	0.00754778	0.0532897	-2.5533
GO_MITOCHONDRIAL_RNA_3_END_PROCESSING	0.592439	-0.00800547	2.95339	0.00754825	0.0532897	-2.55335
GO_PROTEIN_KINASE_B_SIGNALING	-0.185076	0.00127819	-2.95318	0.00755187	0.0532897	-2.55379
GO_RRNA_METHYLATION	0.384613	-0.0122798	2.95283	0.00755787	0.0532897	-2.55451
GO_NUCLEAR_NCRNA_SURVEILLANCE	0.62291	0.0262452	2.95261	0.00756174	0.0532897	-2.55497
GO_BONE_TRABECULA_FORMATION	-0.503317	0.00748675	-2.95016	0.00760412	0.0535506	-2.56003
GO_DE_NOVO_IMP_BIOSYNTHETIC_PROCESS	0.665292	0.0516743	2.9497	0.00761198	0.0535682	-2.56096
GO_POSITIVE_REGULATION_OF_TYPE_2_IMMUNE_RESPONSE	-0.304188	0.000398301	-2.94931	0.00761889	0.053579	-2.56178
GO_INSULIN_RECEPTOR_BINDING	-0.371817	-0.007302	-2.94768	0.00764713	0.0536589	-2.56513
GO_REGULATION_OF_CHROMOSOME_SEPARATION	0.455008	0.00295688	2.94763	0.00764803	0.0536589	-2.56524
GO_CONTACT_INHIBITION	-0.454871	0.00371304	-2.94738	0.00765241	0.0536589	-2.56576
GO_NEGATIVE_REGULATION_OF_TOLL_LIKE_RECEPTOR_4_SIGNALING_PATHWAY	-0.501371	-0.00585937	-2.94717	0.00765602	0.0536589	-2.56619
GO_CALCIUM_DEPENDENT_PHOSPHOLIPID_BINDING	-0.301971	0.0142738	-2.94711	0.00765712	0.0536589	-2.56632
GO_RNA_POLYMERASE_III_ACTIVITY	0.559879	0.00611198	2.94659	0.00766627	0.0536854	-2.5674
GO_LYMPHOCYTE_MEDIATED_IMMUNITY	-0.187396	-0.00334847	-2.94556	0.00768417	0.053773	-2.56951
GO_MAST_CELL_MIGRATION	-0.435246	-0.0106783	-2.94517	0.00769102	0.0537833	-2.57031
GO_NEURON_REMODELING	-0.360083	0.0222126	-2.94282	0.00773229	0.0540053	-2.57516
GO_INTERLEUKIN_23_PRODUCTION	-0.472636	-0.0116974	-2.94275	0.00773359	0.0540053	-2.57531
GO_REGULATION_OF_HYDROGEN_PEROXIDE_METABOLIC_PROCESS	-0.545765	0.000885699	-2.94114	0.00776194	0.0541629	-2.57862
GO_VASCULAR_PROCESS_IN_CIRCULATORY_SYSTEM	-0.209507	-0.0010324	-2.94086	0.007767	0.0541629	-2.57921
GO_REGULATION_OF_PROTEIN_OLIGOMERIZATION	-0.290718	0.0110184	-2.9393	0.00779457	0.0543172	-2.58242
GO_NEGATIVE_REGULATION_OF_CYCLIN_DEPENDENT_PROTEIN_KINASE_ACTIVITY	-0.262696	-0.000437557	-2.9381	0.00781586	0.0544178	-2.58489
GO_NETRIN_ACTIVATED_SIGNALING_PATHWAY	-0.328578	0.0125489	-2.93788	0.0078199	0.0544178	-2.58535
GO_POSITIVE_REGULATION_OF_TRANSCRIPTION_FROM_RNA_POLYMERASE_II_PROMOTER_IN_RESPONSE_TO_HYPOXIA	-0.585436	0.0159608	-2.93729	0.00783045	0.0544533	-2.58657
GO_MORPHOGENESIS_OF_A_BRANCHING_STRUCTURE	-0.190968	-0.00320879	-2.93378	0.00789313	0.0548272	-2.59379
GO_REGULATION_OF_EPITHELIAL_CELL_DIFFERENTIATION	-0.17116	0.00409188	-2.93367	0.0078952	0.0548272	-2.59402
GO_O_PALMITOYLTRANSFERASE_ACTIVITY	0.711028	0.0081255	2.93308	0.00790587	0.0548386	-2.59525
GO_SARCOPLASMIC_RETICULUM_LUMEN	0.347797	0.00109996	2.93297	0.00790783	0.0548386	-2.59547
GO_REGULATION_OF_ACTIN_FILAMENT_BASED_PROCESS	-0.166561	9.07246e-05	-2.93261	0.00791427	0.0548451	-2.59621
GO_PEPTIDE_METABOLIC_PROCESS	-0.24749	-0.000104089	-2.9322	0.00792172	0.0548523	-2.59706
GO_POSITIVE_REGULATION_OF_INFLAMMATORY_RESPONSE_TO_ANTIGENIC_STIMULUS	-0.442428	-0.0428615	-2.93194	0.00792628	0.0548523	-2.59758
GO_NEUROTROPHIN_TRK_RECEPTOR_SIGNALING_PATHWAY	-0.319249	-0.00529267	-2.93114	0.00794079	0.0549147	-2.59923
GO_RESPONSE_TO_PEPTIDE_HORMONE	-0.185012	-0.000788305	-2.92982	0.00796465	0.0550415	-2.60195
GO_POSITIVE_REGULATION_OF_LYMPHOCYTE_DIFFERENTIATION	-0.184422	-0.00535415	-2.92941	0.0079721	0.0550484	-2.60279
GO_VERY_LONG_CHAIN_FATTY_ACID_CATABOLIC_PROCESS	0.632509	-0.040731	2.92899	0.00797976	0.0550484	-2.60366
GO_PROGESTERONE_BIOSYNTHETIC_PROCESS	-0.523906	0.0229285	-2.92886	0.00798218	0.0550484	-2.60394
GO_POSITIVE_REGULATION_OF_KINASE_ACTIVITY	-0.161547	-0.00193749	-2.92847	0.00798917	0.0550585	-2.60473
GO_ECTODERMAL_PLACODE_DEVELOPMENT	-0.292591	0.00966828	-2.92813	0.00799532	0.055063	-2.60542
GO_SULFIDE_OXIDATION	0.699263	-0.00934184	2.92744	0.00800787	0.0551113	-2.60684
GO_OVULATION_CYCLE	-0.285751	0.00480675	-2.9271	0.00801415	0.0551166	-2.60755
GO_INOSITOL_TRISPHOSPHATE_KINASE_ACTIVITY	-0.515081	0.0136819	-2.92563	0.00804093	0.0552088	-2.61057
GO_REGULATION_OF_EPITHELIAL_TUBE_FORMATION	-0.334883	0.00125839	-2.92555	0.00804248	0.0552088	-2.61074
GO_GALACTOLIPID_BIOSYNTHETIC_PROCESS	-0.461925	0.00814376	-2.92546	0.00804414	0.0552088	-2.61093
GO_REGULATION_OF_PHOSPHATE_TRANSPORT	-0.463551	-0.0104794	-2.92448	0.00806205	0.0552908	-2.61294
GO_GLUCOSE_BINDING	-0.420549	0.00970701	-2.9242	0.00806716	0.0552908	-2.61351
GO_EXTERNAL_SIDE_OF_PLASMA_MEMBRANE	-0.194694	-0.00986953	-2.92355	0.0080792	0.0553353	-2.61486
GO_O_METHYLTRANSFERASE_ACTIVITY	0.435546	-0.00325199	2.92084	0.00812911	0.055639	-2.62043
GO_MITOTIC_SPINDLE_ORGANIZATION	0.399	0.01298	2.92015	0.0081419	0.055681	-2.62185
GO_REGULATION_OF_GLUCOSE_TRANSMEMBRANE_TRANSPORT	-0.277754	-0.0224611	-2.91925	0.00815847	0.055681	-2.62369
GO_INTRACELLULAR_LIGAND_GATED_ION_CHANNEL_ACTIVITY	-0.282302	-0.00398424	-2.91914	0.00816061	0.055681	-2.62393
GO_MITOTIC_CHROMOSOME_CONDENSATION	0.460609	-0.00763289	2.91913	0.00816083	0.055681	-2.62395
GO_TUBULIN_COMPLEX_ASSEMBLY	0.409531	0.0234937	2.91886	0.00816569	0.055681	-2.62449
GO_REGULATION_OF_APOPTOTIC_SIGNALING_PATHWAY	-0.143023	0.00116003	-2.9187	0.0081687	0.055681	-2.62482
GO_TRNA_WOBBLE_URIDINE_MODIFICATION	0.43762	-0.0155028	2.91772	0.00818689	0.0557244	-2.62684
GO_REGULATION_OF_LYMPHOCYTE_APOPTOTIC_PROCESS	-0.227975	0.00899171	-2.91757	0.00818969	0.0557244	-2.62714
GO_HOMEOSTASIS_OF_NUMBER_OF_CELLS	-0.152856	-0.000859588	-2.91746	0.00819182	0.0557244	-2.62738
GO_POSTSYNAPTIC_DENSITY_INTRACELLULAR_COMPONENT	-0.38427	-0.0235956	-2.91632	0.00821313	0.0558314	-2.62973
GO_POSITIVE_REGULATION_OF_TYROSINE_PHOSPHORYLATION_OF_STAT_PROTEIN	-0.208362	0.00227473	-2.91329	0.00826989	0.056179	-2.63595
GO_CLATHRIN_COATED_PIT	-0.234839	0.00951499	-2.91161	0.00830145	0.0563063	-2.6394
GO_T_CELL_DIFFERENTIATION	-0.158156	0.000725153	-2.9114	0.00830534	0.0563063	-2.63982
GO_ORGANELLAR_SMALL_RIBOSOMAL_SUBUNIT	0.529568	0.0250676	2.91139	0.00830554	0.0563063	-2.63984
GO_NEGATIVE_REGULATION_OF_CELL_CYCLE_CHECKPOINT	0.686846	0.0167809	2.91108	0.00831139	0.0563077	-2.64048
GO_GLUTAMATE_GATED_CALCIUM_ION_CHANNEL_ACTIVITY	-0.464037	0.025371	-2.91034	0.00832534	0.0563639	-2.64199
GO_CELLULAR_RESPONSE_TO_LIPOPROTEIN_PARTICLE_STIMULUS	-0.359329	-0.034304	-2.90999	0.00833214	0.0563718	-2.64273
GO_DNA_REPAIR_COMPLEX_ASSEMBLY	0.662667	-0.0290601	2.9096	0.00833952	0.0563835	-2.64353
GO_REGULATION_OF_TOLL_LIKE_RECEPTOR_3_SIGNALING_PATHWAY	-0.431044	0.0302046	-2.90876	0.00835541	0.0564527	-2.64525
GO_CHROMOSOME_CONDENSATION	0.45935	0.00559277	2.90839	0.00836233	0.0564612	-2.646
GO_REGULATION_OF_BONE_MINERALIZATION	-0.244142	-0.00863357	-2.90756	0.00837821	0.0565302	-2.64772
GO_NUCLEASE_ACTIVITY	0.261822	-0.00168592	2.90673	0.00839389	0.0565978	-2.64941
GO_NEURON_DEATH_IN_RESPONSE_TO_OXIDATIVE_STRESS	-0.257987	0.00399555	-2.9056	0.00841555	0.0567056	-2.65173
GO_U2_TYPE_CATALYTIC_STEP_2_SPLICEOSOME	0.42922	-0.0101394	2.90505	0.00842614	0.056724	-2.65287
GO_EMBRYONIC_PLACENTA_DEVELOPMENT	-0.215361	-0.00768872	-2.90486	0.00842964	0.056724	-2.65325
GO_SEMAPHORIN_PLEXIN_SIGNALING_PATHWAY_INVOLVED_IN_NEURON_PROJECTION_GUIDANCE	-0.371545	0.00751336	-2.90424	0.00844153	0.0567657	-2.65452
GO_RIBOSOME_BINDING	0.337716	0.0103169	2.90322	0.00846117	0.0568595	-2.65662
GO_VARICOSITY	-0.41938	0.011479	-2.9025	0.00847491	0.0569135	-2.65809
GO_REGULATION_OF_NEUTROPHIL_MIGRATION	-0.272012	0.00498726	-2.90156	0.00849308	0.0569972	-2.66002
GO_ENDOCRINE_PROCESS	-0.255711	0.0043117	-2.89979	0.00852718	0.0571876	-2.66364
GO_NEGATIVE_REGULATION_OF_CELL_SUBSTRATE_ADHESION	-0.274741	0.0197115	-2.89916	0.00853952	0.057232	-2.66495
GO_REGULATION_OF_DEFENSE_RESPONSE	-0.149596	-0.00142687	-2.89884	0.00854559	0.0572343	-2.66559
GO_THIAMINE_CONTAINING_COMPOUND_METABOLIC_PROCESS	0.426598	0.0157243	2.89725	0.0085766	0.0574034	-2.66886
GO_TRACHEA_DEVELOPMENT	0.290062	0.00940795	2.89691	0.00858309	0.0574084	-2.66955
GO_POSITIVE_REGULATION_OF_ENDOTHELIAL_CELL_DEVELOPMENT	-0.537131	0.0423374	-2.89598	0.00860127	0.0574915	-2.67146
GO_POSITIVE_REGULATION_OF_DOPAMINE_RECEPTOR_SIGNALING_PATHWAY	0.548696	-0.000463077	2.89423	0.00863556	0.0576492	-2.67505
GO_CELLULAR_GLUCOSE_HOMEOSTASIS	-0.169326	-0.00552993	-2.89419	0.0086364	0.0576492	-2.67514
GO_TRANSMEMBRANE_RECEPTOR_PROTEIN_PHOSPHATASE_ACTIVITY	-0.339647	-0.0131482	-2.89259	0.00866775	0.0578197	-2.67841
GO_CYTOPLASMIC_PATTERN_RECOGNITION_RECEPTOR_SIGNALING_PATHWAY_IN_RESPONSE_TO_VIRUS	-0.278947	0.011278	-2.89137	0.00869164	0.0579404	-2.6809
GO_METANEPHRIC_NEPHRON_DEVELOPMENT	-0.24379	-0.00560132	-2.89105	0.00869809	0.0579447	-2.68157
GO_EFFLUX_TRANSMEMBRANE_TRANSPORTER_ACTIVITY	-0.537997	0.0218594	-2.8903	0.00871275	0.0580037	-2.68309
GO_REGULATION_OF_REGULATED_SECRETORY_PATHWAY	-0.193958	-0.00084753	-2.88973	0.00872412	0.0580407	-2.68427
GO_1_PHOSPHATIDYLINOSITOL_BINDING	-0.483113	0.0168406	-2.8892	0.00873451	0.0580453	-2.68534
GO_ACUTE_INFLAMMATORY_RESPONSE_TO_ANTIGENIC_STIMULUS	-0.331238	2.91505e-05	-2.88911	0.00873644	0.0580453	-2.68554
GO_U6_SNRNA_BINDING	0.456462	0.00485349	2.88849	0.00874862	0.0580797	-2.6868
GO_GANGLIOSIDE_BIOSYNTHETIC_PROCESS	-0.470997	0.00950817	-2.88826	0.00875325	0.0580797	-2.68728
GO_REGULATION_OF_ION_TRANSPORT	-0.177818	-0.00290782	-2.88762	0.00876601	0.0581257	-2.68859
GO_ACTIN_CYTOSKELETON_REORGANIZATION	-0.25304	-0.0143725	-2.88631	0.00879197	0.0582005	-2.69126
GO_VASCULAR_SMOOTH_MUSCLE_CELL_DIFFERENTIATION	-0.341746	0.0307389	-2.88627	0.00879284	0.0582005	-2.69135
GO_ENDOCRINE_HORMONE_SECRETION	-0.300421	0.0129212	-2.88617	0.00879477	0.0582005	-2.69155
GO_REGULATION_OF_ENDOTHELIAL_CELL_DEVELOPMENT	-0.434308	0.0144344	-2.8853	0.00881217	0.0582771	-2.69333
GO_ACTIVATION_OF_PHOSPHOLIPASE_C_ACTIVITY	-0.312075	0.000132568	-2.88485	0.0088212	0.0582982	-2.69426
GO_POSITIVE_REGULATION_OF_PROTEIN_DEACETYLATION	-0.32845	0.0257519	-2.88448	0.00882863	0.0583087	-2.69502
GO_MAINTENANCE_OF_LOCATION	-0.156312	-0.00125445	-2.88368	0.00884456	0.0583708	-2.69665
GO_COLLAGEN_TRIMER	-0.279447	-0.00596019	-2.88342	0.00884973	0.0583708	-2.69717
GO_POSITIVE_REGULATION_OF_T_CELL_MIGRATION	-0.272403	0.00118838	-2.88303	0.00885763	0.0583843	-2.69798
GO_POSITIVE_REGULATION_OF_FILOPODIUM_ASSEMBLY	-0.340997	0.011951	-2.88147	0.00888898	0.0585253	-2.70117
GO_CALCIUM_RELEASE_CHANNEL_ACTIVITY	-0.372963	-0.0194461	-2.88138	0.00889074	0.0585253	-2.70135
GO_CELLULAR_RESPONSE_TO_KETONE	-0.222875	0.00112817	-2.88095	0.00889937	0.0585435	-2.70222
GO_REGULATION_OF_METAL_ION_TRANSPORT	-0.192603	-0.00954705	-2.88039	0.00891082	0.0585803	-2.70338
GO_REGULATION_OF_MUCUS_SECRETION	-0.400982	0.0228013	-2.87967	0.00892526	0.0586366	-2.70485
GO_REGULATION_OF_WOUND_HEALING_SPREADING_OF_EPIDERMAL_CELLS	-0.480713	-0.0124204	-2.87908	0.00893714	0.058676	-2.70605
GO_KINASE_INHIBITOR_ACTIVITY	-0.196762	-0.00140179	-2.87805	0.0089581	0.058775	-2.70816
GO_CELLULAR_RESPONSE_TO_MURAMYL_DIPEPTIDE	-0.432134	0.024827	-2.8776	0.00896728	0.0587966	-2.70909
GO_SIGNAL_TRANSDUCTION_INVOLVED_IN_REGULATION_OF_GENE_EXPRESSION	-0.28927	0.016156	-2.87713	0.00897676	0.0588202	-2.71004
GO_BLEB	-0.348873	0.0204743	-2.87604	0.00899899	0.0589087	-2.71227
GO_INSULIN_SECRETION_INVOLVED_IN_CELLULAR_RESPONSE_TO_GLUCOSE_STIMULUS	-0.186339	0.0030285	-2.87544	0.00901112	0.0589087	-2.71349
GO_MITOTIC_RECOMBINATION	0.43949	-0.0107091	2.87531	0.00901385	0.0589087	-2.71376
GO_INTERMEDIATE_FILAMENT_BASED_PROCESS	-0.269277	0.0209892	-2.87531	0.00901386	0.0589087	-2.71376
GO_CHEMICAL_SYNAPTIC_TRANSMISSION_POSTSYNAPTIC	-0.200521	0.00888605	-2.87452	0.00903007	0.0589419	-2.71538
GO_REGULATION_OF_ANIMAL_ORGAN_FORMATION	-0.285423	-0.00281304	-2.87448	0.00903075	0.0589419	-2.71545
GO_VASCULAR_ENDOTHELIAL_GROWTH_FACTOR_SIGNALING_PATHWAY	-0.304061	-0.0102604	-2.87344	0.00905208	0.0590425	-2.71758
GO_POSITIVE_REGULATION_OF_GONADOTROPIN_SECRETION	-0.492646	0.00575391	-2.87101	0.00910193	0.0593289	-2.72254
GO_EXTRINSIC_COMPONENT_OF_CYTOPLASMIC_SIDE_OF_PLASMA_MEMBRANE	-0.213271	-0.00877396	-2.87039	0.00911488	0.0593746	-2.72382
GO_POST_EMBRYONIC_DEVELOPMENT	-0.245368	0.00272201	-2.86979	0.00912722	0.0594124	-2.72504
GO_RRNA_CONTAINING_RIBONUCLEOPROTEIN_COMPLEX_EXPORT_FROM_NUCLEUS	0.447443	0.0409663	2.86953	0.00913258	0.0594124	-2.72557
GO_RECEPTOR_ANTAGONIST_ACTIVITY	-0.357108	0.00315767	-2.86898	0.00914386	0.059447	-2.72668
GO_RESPONSE_TO_HYDROGEN_PEROXIDE	-0.193897	0.0107385	-2.86765	0.00917148	0.0595542	-2.7294
GO_PML_BODY_ORGANIZATION	-0.382805	0.0328024	-2.86761	0.00917227	0.0595542	-2.72948
GO_POSITIVE_REGULATION_OF_INHIBITORY_POSTSYNAPTIC_POTENTIAL	-0.460869	0.000930101	-2.8669	0.00918695	0.0596107	-2.73093
GO_POSITIVE_REGULATION_OF_TRANSMEMBRANE_RECEPTOR_PROTEIN_SERINE_THREONINE_KINASE_SIGNALING_PATHWAY	-0.193419	-0.00292438	-2.86658	0.00919364	0.0596154	-2.73158
GO_RESPONSE_TO_EXTRACELLULAR_STIMULUS	-0.15259	-0.000711896	-2.86528	0.00922079	0.0597526	-2.73424
GO_INOSITOL_LIPID_MEDIATED_SIGNALING	-0.206637	-0.0011623	-2.86146	0.00930081	0.0602321	-2.74204
GO_MACROPHAGE_CHEMOTAXIS	-0.26215	-0.0266147	-2.86089	0.00931274	0.0602407	-2.74319
GO_FC_RECEPTOR_SIGNALING_PATHWAY	-0.20288	0.0112856	-2.86082	0.00931421	0.0602407	-2.74334
GO_REGULATION_OF_PROTEIN_DEACETYLATION	-0.286984	0.0191274	-2.85989	0.00933376	0.060259	-2.74523
GO_EXONUCLEASE_ACTIVITY	0.340147	-0.000748004	2.85983	0.00933508	0.060259	-2.74535
GO_ANTERIOR_HEAD_DEVELOPMENT	0.616172	-0.013383	2.85983	0.00933514	0.060259	-2.74536
GO_REGULATION_OF_OSTEOCLAST_PROLIFERATION	-0.64274	-0.0101691	-2.85913	0.00934995	0.0603156	-2.74679
GO_NEGATIVE_REGULATION_OF_GLUCOCORTICOID_METABOLIC_PROCESS	-0.488004	0.0319122	-2.85843	0.00936475	0.0603721	-2.74822
GO_ASYMMETRIC_NEUROBLAST_DIVISION	-0.510288	-0.00269526	-2.85746	0.00938534	0.0604558	-2.7502
GO_FEMALE_SEX_DIFFERENTIATION	-0.221317	0.0124796	-2.85724	0.00938984	0.0604558	-2.75063
GO_POSITIVE_REGULATION_OF_HISTONE_DEACETYLATION	-0.381131	0.0300319	-2.85685	0.0093983	0.0604713	-2.75144
GO_NEGATIVE_REGULATION_OF_SMOOTHENED_SIGNALING_PATHWAY_INVOLVED_IN_DORSAL_VENTRAL_NEURAL_TUBE_PATTERNING	-0.487023	0.00448459	-2.85574	0.00942171	0.0605829	-2.75368
GO_NEGATIVE_REGULATION_OF_CELL_VOLUME	-0.59192	0.0336194	-2.85467	0.00944468	0.0606915	-2.75588
GO_POSITIVE_REGULATION_OF_GAMMA_DELTA_T_CELL_ACTIVATION	-0.590776	-0.00987933	-2.85437	0.00945104	0.0606933	-2.75649
GO_ACTIN_FILAMENT_POLYMERIZATION	-0.217214	-0.00102261	-2.85385	0.00946217	0.0607257	-2.75755
GO_REGULATION_OF_ACUTE_INFLAMMATORY_RESPONSE	-0.266227	0.00200894	-2.85302	0.00947988	0.0608003	-2.75924
GO_MICROTUBULE_BUNDLE_FORMATION	0.190691	-0.000830289	2.85243	0.00949247	0.0608119	-2.76043
GO_DNA_LIGATION_INVOLVED_IN_DNA_REPAIR	0.579761	-0.0170872	2.85237	0.00949386	0.0608119	-2.76056
GO_NECROTIC_CELL_DEATH	-0.262045	0.00301705	-2.85199	0.00950198	0.0608248	-2.76133
GO_ION_ANTIPORTER_ACTIVITY	-0.237989	0.0109568	-2.85152	0.00951209	0.0608505	-2.76229
GO_SOMITOGENESIS	-0.247073	0.00602654	-2.85015	0.00954143	0.0609988	-2.76507
GO_NEGATIVE_REGULATION_OF_RHO_PROTEIN_SIGNAL_TRANSDUCTION	-0.25735	0.0147016	-2.84987	0.00954748	0.0609988	-2.76564
GO_TUMOR_NECROSIS_FACTOR_RECEPTOR_SUPERFAMILY_BINDING	-0.202819	-0.015459	-2.84936	0.00955857	0.061009	-2.76669
GO_GROWTH_HORMONE_RECEPTOR_BINDING	-0.409189	-0.00383138	-2.84871	0.00957254	0.061009	-2.768
GO_NEGATIVE_REGULATION_OF_TOLL_LIKE_RECEPTOR_2_SIGNALING_PATHWAY	-0.589559	-0.0137699	-2.8486	0.00957498	0.061009	-2.76823
GO_MSL_COMPLEX	0.607719	0.0349963	2.84849	0.00957748	0.061009	-2.76847
GO_NEURON_MIGRATION	-0.21283	0.000506541	-2.84839	0.00957962	0.061009	-2.76867
GO_CELL_JUNCTION	-0.143737	0.00295478	-2.84806	0.00958677	0.0610156	-2.76934
GO_LYMPHOCYTE_HOMEOSTASIS	-0.201671	-0.00149108	-2.84731	0.00960296	0.0610468	-2.77086
GO_RESPONSE_TO_ELECTRICAL_STIMULUS	-0.218028	0.0123799	-2.84722	0.00960485	0.0610468	-2.77104
GO_REGULATION_OF_EXOCYTOSIS	-0.172256	-0.0015799	-2.84698	0.00961	0.0610468	-2.77153
GO_RESPONSE_TO_PROSTAGLANDIN_E	-0.252341	-0.0139001	-2.84665	0.00961722	0.0610491	-2.7722
GO_ANTIGEN_BINDING	-0.341451	-0.0154258	-2.8464	0.0096226	0.0610491	-2.77271
GO_REGULATION_OF_CELL_CHEMOTAXIS_TO_FIBROBLAST_GROWTH_FACTOR	-0.529714	0.00981915	-2.84592	0.00963319	0.0610775	-2.7737
GO_SISTER_CHROMATID_SEGREGATION	0.40857	0.00301442	2.84562	0.00963963	0.0610796	-2.7743
GO_NUCLEOTIDE_TRANSMEMBRANE_TRANSPORTER_ACTIVITY	0.366364	0.00997678	2.84474	0.00965889	0.0611627	-2.7761
GO_Y_FORM_DNA_BINDING	0.540477	0.0472598	2.84256	0.00970633	0.0614242	-2.78052
GO_SYNAPTIC_VESICLE_BUDDING_FROM_PRESYNAPTIC_ENDOCYTIC_ZONE_MEMBRANE	-0.406563	0.022928	-2.84129	0.0097343	0.0615421	-2.78311
GO_POSITIVE_REGULATION_OF_NIK_NF_KAPPAB_SIGNALING	-0.23269	-0.0116892	-2.84115	0.00973729	0.0615421	-2.78339
GO_HOMEOSTASIS_OF_NUMBER_OF_CELLS_WITHIN_A_TISSUE	-0.261584	0.00569937	-2.83946	0.00977466	0.0617212	-2.78684
GO_CELLULAR_CHEMICAL_HOMEOSTASIS	-0.158741	-0.00535623	-2.8393	0.00977799	0.0617212	-2.78714
GO_SMALL_RIBOSOMAL_SUBUNIT_RRNA_BINDING	0.484454	-0.0350553	2.83782	0.00981078	0.0618697	-2.79016
GO_CLATHRIN_COATED_VESICLE	-0.184002	0.00686718	-2.83768	0.00981389	0.0618697	-2.79045
GO_ACTIN_POLYMERIZATION_DEPENDENT_CELL_MOTILITY	-0.547648	0.0055565	-2.83494	0.00987473	0.0622139	-2.79602
GO_NEGATIVE_REGULATION_OF_KINASE_ACTIVITY	-0.148275	-0.00323282	-2.83408	0.00989394	0.0622956	-2.79777
GO_ACTIVATION_OF_JUN_KINASE_ACTIVITY	-0.26946	0.00163591	-2.83158	0.0099498	0.0625897	-2.80284
GO_PROTEIN_K11_LINKED_DEUBIQUITINATION	-0.495679	0.0174021	-2.83143	0.00995318	0.0625897	-2.80314
GO_PHOSPHATIDYLINOSITOL_3_PHOSPHATE_BINDING	-0.291428	-0.00384835	-2.82864	0.010016	0.0629454	-2.80882
GO_EXTRACELLULAR_MATRIX_STRUCTURAL_CONSTITUENT_CONFERRING_TENSILE_STRENGTH	-0.374896	-0.0136843	-2.82824	0.010025	0.0629623	-2.80962
GO_REGULATION_OF_NEUROTRANSMITTER_RECEPTOR_ACTIVITY	-0.245703	0.00385437	-2.82734	0.0100452	0.0630494	-2.81144
GO_BRANCHING_MORPHOGENESIS_OF_AN_EPITHELIAL_TUBE	-0.195487	-0.00518867	-2.82704	0.0100522	0.0630535	-2.81206
GO_MICROGLIA_DIFFERENTIATION	-0.564973	-0.0254016	-2.82645	0.0100656	0.0630977	-2.81326
GO_LOCOMOTORY_EXPLORATION_BEHAVIOR	-0.378914	-0.00425298	-2.82556	0.0100856	0.0631836	-2.81505
GO_GLIAL_CELL_PROJECTION	-0.281481	0.0060705	-2.82519	0.0100941	0.0631972	-2.81581
GO_REGULATION_OF_LOCOMOTION_INVOLVED_IN_LOCOMOTORY_BEHAVIOR	0.420209	0.0271466	2.82471	0.010105	0.063208	-2.81678
GO_CHONDROCYTE_PROLIFERATION	-0.375812	-0.00861508	-2.82456	0.0101085	0.063208	-2.81709
GO_TRANSFORMING_GROWTH_FACTOR_BETA_PRODUCTION	-0.257461	0.00354256	-2.82422	0.0101162	0.0632165	-2.81777
GO_REGULATION_OF_MEMBRANE_LIPID_DISTRIBUTION	-0.259192	-0.00588556	-2.82254	0.0101545	0.0634162	-2.82118
GO_POSITIVE_REGULATION_OF_PROTEIN_MATURATION	-0.337579	0.0385561	-2.82208	0.0101651	0.063443	-2.82212
GO_REGULATION_OF_RESPONSE_TO_CYTOKINE_STIMULUS	-0.189681	0.00263994	-2.82067	0.0101974	0.0635375	-2.82497
GO_PHOSPHATIDYLSERINE_EXPOSURE_ON_APOPTOTIC_CELL_SURFACE	-0.583284	0.00574143	-2.8206	0.010199	0.0635375	-2.82512
GO_POSITIVE_REGULATION_OF_ACUTE_INFLAMMATORY_RESPONSE	-0.346055	-0.0103053	-2.82058	0.0101993	0.0635375	-2.82515
GO_SPHINGOLIPID_BINDING	-0.305032	-0.0208895	-2.82008	0.0102108	0.0635695	-2.82616
GO_CENTROSOME_DUPLICATION	0.345368	0.0165175	2.81972	0.0102193	0.0635825	-2.82691
GO_POSITIVE_REGULATION_OF_LEUKOCYTE_CHEMOTAXIS	-0.253739	-0.0045814	-2.81939	0.0102269	0.0635901	-2.82757
GO_POSITIVE_REGULATION_OF_TRANSCRIPTION_FROM_RNA_POLYMERASE_II_PROMOTER_INVOLVED_IN_CELLULAR_RESPONSE_TO_CHEMICAL_STIMULUS	-0.371124	0.00583231	-2.81874	0.0102418	0.0636429	-2.82888
GO_AZUROPHIL_GRANULE_LUMEN	-0.187521	0.00397151	-2.8166	0.0102911	0.0638676	-2.83321
GO_GROWTH_FACTOR_BINDING	-0.232921	-0.0108843	-2.81655	0.0102925	0.0638676	-2.83333
GO_RNA_SURVEILLANCE	0.444855	0.0169486	2.81635	0.0102971	0.0638676	-2.83373
GO_REGIONALIZATION	-0.167936	0.00604844	-2.81519	0.0103239	0.0639941	-2.83608
GO_REGULATION_OF_NON_CANONICAL_WNT_SIGNALING_PATHWAY	-0.319643	-0.0188223	-2.81483	0.0103323	0.0640064	-2.83681
GO_WOUND_HEALING_INVOLVED_IN_INFLAMMATORY_RESPONSE	-0.583442	-0.0134179	-2.81384	0.0103554	0.064075	-2.83882
GO_NEGATIVE_REGULATION_OF_LIPID_BIOSYNTHETIC_PROCESS	-0.239081	-0.00244935	-2.8138	0.0103562	0.064075	-2.83889
GO_REGULATION_OF_INFLAMMATORY_RESPONSE_TO_WOUNDING	-0.764596	0.0153908	-2.81226	0.0103922	0.0642579	-2.84201
GO_SKIN_DEVELOPMENT	-0.148015	-0.00195101	-2.81176	0.0104038	0.0642852	-2.84302
GO_NEGATIVE_REGULATION_OF_CHOLESTEROL_STORAGE	-0.387949	-0.0156304	-2.81152	0.0104095	0.0642852	-2.84351
GO_CEREBELLAR_GRANULAR_LAYER_DEVELOPMENT	0.394513	0.00507993	2.80961	0.0104543	0.064522	-2.84737
GO_U7_SNRNP	0.60751	-0.0174815	2.80844	0.0104819	0.0646525	-2.84975
GO_REGULATION_OF_NOTCH_SIGNALING_PATHWAY	-0.248358	0.00974003	-2.80753	0.0105034	0.0647266	-2.85158
GO_REGULATION_OF_RESPONSE_TO_BIOTIC_STIMULUS	-0.193445	-0.000544602	-2.80689	0.0105184	0.0647266	-2.85287
GO_NEGATIVE_REGULATION_OF_PHOSPHORYLATION	-0.136259	-0.00352173	-2.80689	0.0105186	0.0647266	-2.85289
GO_DENDRITIC_CELL_MIGRATION	-0.391677	-0.0191929	-2.80683	0.0105198	0.0647266	-2.853
GO_K63_LINKED_POLYUBIQUITIN_MODIFICATION_DEPENDENT_PROTEIN_BINDING	-0.307393	0.0234629	-2.80609	0.0105373	0.0647875	-2.85449
GO_MODULATION_OF_EXCITATORY_POSTSYNAPTIC_POTENTIAL	-0.334559	-0.00133027	-2.80587	0.0105427	0.0647875	-2.85495
GO_POLYSOME_BINDING	0.531526	0.0332121	2.80544	0.0105529	0.06481	-2.85582
GO_RESPONSE_TO_PH	-0.282826	0.0176542	-2.80356	0.0105975	0.0650325	-2.85961
GO_PROTEIN_REPAIR	0.618239	-0.0261837	2.80337	0.0106021	0.0650325	-2.86001
GO_SPINDLE_POLE	0.320516	0.00818225	2.80242	0.0106248	0.0651314	-2.86193
GO_MELANOSOME_MEMBRANE	-0.41297	0.0263696	-2.80174	0.0106409	0.0651738	-2.86329
GO_DOUBLE_STRAND_BREAK_REPAIR_VIA_SINGLE_STRAND_ANNEALING	0.583947	-0.0161598	2.8015	0.0106467	0.0651738	-2.86378
GO_POSITIVE_REGULATION_OF_LONG_TERM_SYNAPTIC_DEPRESSION	-0.490046	-0.0145976	-2.80131	0.0106513	0.0651738	-2.86417
GO_AMINOACYL_TRNA_SYNTHETASE_MULTIENZYME_COMPLEX	0.592264	-0.0277028	2.80065	0.0106669	0.0652296	-2.86549
GO_PHOSPHOLIPASE_C_ACTIVITY	-0.310665	-0.0162126	-2.79996	0.0106837	0.0652327	-2.8669
GO_1_PHOSPHATIDYLINOSITOL_4_PHOSPHATE_3_KINASE_ACTIVITY	-0.397603	-0.0283409	-2.79984	0.0106864	0.0652327	-2.86713
GO_SECRETORY_VESICLE	-0.161792	-0.00398843	-2.79982	0.010687	0.0652327	-2.86718
GO_NEGATIVE_REGULATION_OF_INTERLEUKIN_1_MEDIATED_SIGNALING_PATHWAY	-0.473587	0.0727499	-2.79921	0.0107015	0.0652811	-2.8684
GO_NEGATIVE_REGULATION_OF_LIPID_LOCALIZATION	-0.242829	-0.00481628	-2.79866	0.0107148	0.065305	-2.86952
GO_VOLTAGE_GATED_CALCIUM_CHANNEL_ACTIVITY_INVOLVED_IN_REGULATION_OF_PRESYNAPTIC_CYTOSOLIC_CALCIUM_LEVELS	0.433768	0.0116864	2.79842	0.0107206	0.065305	-2.87
GO_POSITIVE_REGULATION_OF_KERATINOCYTE_DIFFERENTIATION	-0.372729	-0.00920027	-2.798	0.0107307	0.065305	-2.87085
GO_NEGATIVE_REGULATION_OF_PROTEIN_METABOLIC_PROCESS	-0.140112	0.000203093	-2.79796	0.0107316	0.065305	-2.87092
GO_NEURON_PROJECTION_EXTENSION	-0.205722	0.0122832	-2.79704	0.0107539	0.0654008	-2.87279
GO_HISTONE_H4_R3_METHYLATION	0.514714	0.0199572	2.79649	0.0107671	0.0654415	-2.8739
GO_CHONDROCYTE_DIFFERENTIATION	-0.20609	0.000768115	-2.79536	0.0107944	0.0654877	-2.87617
GO_POSITIVE_REGULATION_OF_TRANSCRIPTION_FROM_RNA_POLYMERASE_II_PROMOTER_IN_RESPONSE_TO_STRESS	-0.312181	0.0113439	-2.79513	0.0108001	0.0654877	-2.87665
GO_MEIOTIC_CHROMOSOME_CONDENSATION	0.603245	0.0212429	2.79512	0.0108003	0.0654877	-2.87666
GO_POSITIVE_REGULATION_OF_CELL_PROJECTION_ORGANIZATION	-0.188204	0.000127643	-2.79488	0.0108062	0.0654877	-2.87715
GO_POSITIVE_REGULATION_OF_REGULATORY_T_CELL_DIFFERENTIATION	-0.440518	-0.0167427	-2.79483	0.0108075	0.0654877	-2.87726
GO_PHOSPHATIDYLINOSITOL_BISPHOSPHATE_BINDING	-0.235646	0.00392989	-2.79213	0.0108732	0.0658457	-2.88271
GO_REGULATION_OF_LAMELLIPODIUM_ORGANIZATION	-0.331524	-0.00452637	-2.79176	0.0108821	0.0658538	-2.88345
GO_RETROMER_COMPLEX	-0.420282	0.0171837	-2.79153	0.0108877	0.0658538	-2.88391
GO_SECOND_MESSENGER_MEDIATED_SIGNALING	-0.169024	0.000580057	-2.79121	0.0108956	0.0658614	-2.88456
GO_S_SHAPED_BODY_MORPHOGENESIS	-0.291063	-0.00643235	-2.79034	0.0109168	0.0659439	-2.88631
GO_BEHAVIOR	-0.165803	0.00761202	-2.79011	0.0109224	0.0659439	-2.88677
GO_DIENCEPHALON_DEVELOPMENT	-0.173636	0.0181509	-2.7894	0.0109398	0.0659884	-2.88821
GO_CELLULAR_RESPONSE_TO_VASCULAR_ENDOTHELIAL_GROWTH_FACTOR_STIMULUS	-0.286927	-0.00612171	-2.78927	0.010943	0.0659884	-2.88847
GO_TRNA_TRANSPORT	0.436585	0.0156077	2.78852	0.0109616	0.0660608	-2.89
GO_RNA_POLYMERASE_III_COMPLEX	0.47951	0.00236487	2.78815	0.0109706	0.0660629	-2.89073
GO_REGULATION_OF_LIGASE_ACTIVITY	0.40666	0.0246647	2.78797	0.0109752	0.0660629	-2.89111
GO_POSITIVE_REGULATION_OF_CELL_CELL_ADHESION_MEDIATED_BY_CADHERIN	-0.389916	0.0319715	-2.78759	0.0109844	0.0660787	-2.89187
GO_CRISTAE_FORMATION	0.336309	-0.00888089	2.78711	0.0109964	0.0661107	-2.89284
GO_POSITIVE_REGULATION_OF_FC_GAMMA_RECEPTOR_SIGNALING_PATHWAY_INVOLVED_IN_PHAGOCYTOSIS	-0.542589	-0.0116026	-2.78645	0.0110125	0.0661343	-2.89416
GO_PROTEIN_HETEROTETRAMERIZATION	0.328458	0.000121181	2.78641	0.0110136	0.0661343	-2.89425
GO_PLACENTA_BLOOD_VESSEL_DEVELOPMENT	-0.292814	0.0160199	-2.78609	0.0110216	0.0661426	-2.8949
GO_ESTABLISHMENT_OF_SERTOLI_CELL_BARRIER	-0.529914	-0.00591824	-2.78582	0.0110282	0.0661429	-2.89544
GO_REGULATION_OF_VIRAL_LIFE_CYCLE	-0.210169	0.000643336	-2.78535	0.0110397	0.0661722	-2.89638
GO_LUBAC_COMPLEX	-0.57696	0.00609937	-2.7843	0.0110657	0.066288	-2.89849
GO_GLUTAMINE_FAMILY_AMINO_ACID_METABOLIC_PROCESS	-0.194826	-0.00707811	-2.78384	0.0110773	0.0663178	-2.89943
GO_POSITIVE_REGULATION_OF_PRODUCTION_OF_MIRNAS_INVOLVED_IN_GENE_SILENCING_BY_MIRNA	-0.426161	-0.022752	-2.78325	0.011092	0.0663302	-2.90063
GO_REGULATION_OF_PHOSPHATIDYLINOSITOL_DEPHOSPHORYLATION	-0.438549	0.00684334	-2.78322	0.0110927	0.0663302	-2.90068
GO_WHOLE_MEMBRANE	-0.166874	-0.00118115	-2.78289	0.0111007	0.0663313	-2.90133
GO_RESOLUTION_OF_MEIOTIC_RECOMBINATION_INTERMEDIATES	0.507419	0.00584864	2.78255	0.0111092	0.0663313	-2.90202
GO_RRNA_MODIFICATION	0.415021	-0.0107967	2.78215	0.0111193	0.0663313	-2.90283
GO_CARDIAC_EPITHELIAL_TO_MESENCHYMAL_TRANSITION	-0.281008	-0.00162098	-2.78214	0.0111194	0.0663313	-2.90285
GO_NEGATIVE_REGULATION_OF_CELL_MATURATION	-0.379013	0.0201575	-2.78105	0.0111467	0.0664539	-2.90505
GO_SUMO_POLYMER_BINDING	-0.575627	0.0241614	-2.78079	0.0111533	0.0664539	-2.90558
GO_POSITIVE_REGULATION_OF_DEPHOSPHORYLATION	-0.222279	0.00710787	-2.7794	0.011188	0.0666212	-2.90837
GO_RESPONSE_TO_HYPOBARIC_HYPOXIA	0.442962	-0.00437297	2.77856	0.0112092	0.0666777	-2.91007
GO_PHOSPHOLIPID_TRANSPORT	-0.207541	-0.00532708	-2.77849	0.0112109	0.0666777	-2.91021
GO_POSITIVE_REGULATION_OF_LIPID_KINASE_ACTIVITY	-0.322636	0.00169299	-2.77823	0.0112176	0.0666777	-2.91074
GO_2_IRON_2_SULFUR_CLUSTER_BINDING	0.408482	-0.0129685	2.77791	0.0112254	0.0666847	-2.91137
GO_CORONARY_VASCULATURE_DEVELOPMENT	-0.286169	0.00162253	-2.77634	0.011265	0.066862	-2.91453
GO_RESPONSE_TO_AMMONIUM_ION	-0.176836	8.78315e-05	-2.7762	0.0112687	0.066862	-2.91483
GO_SIGNAL_TRANSDUCTION_IN_ABSENCE_OF_LIGAND	-0.245892	-0.00660282	-2.77529	0.0112917	0.0669257	-2.91666
GO_NEGATIVE_REGULATION_OF_MAP_KINASE_ACTIVITY	-0.251226	-0.00248014	-2.77524	0.0112928	0.0669257	-2.91675
GO_MESENCHYME_DEVELOPMENT	-0.175504	-3.27422e-05	-2.77403	0.0113234	0.0670512	-2.91918
GO_PHOSPHATIDYLINOSITOL_BISPHOSPHATE_KINASE_ACTIVITY	-0.487227	0.0107755	-2.77388	0.0113274	0.0670512	-2.9195
GO_CRANIAL_SKELETAL_SYSTEM_DEVELOPMENT	-0.246224	0.00969962	-2.77348	0.0113374	0.0670705	-2.92029
GO_POSITIVE_REGULATION_OF_AXON_EXTENSION	-0.301816	0.0188213	-2.7722	0.0113701	0.0672241	-2.92287
GO_UBIQUITIN_SPECIFIC_PROTEASE_BINDING	0.409845	0.00300185	2.77136	0.0113915	0.0672524	-2.92456
GO_MUSCLE_ADAPTATION	-0.170928	-0.0035119	-2.77136	0.0113915	0.0672524	-2.92457
GO_BH_DOMAIN_BINDING	-0.441191	-0.00651618	-2.77122	0.0113951	0.0672524	-2.92485
GO_REGULATION_OF_REACTIVE_OXYGEN_SPECIES_METABOLIC_PROCESS	-0.193034	-0.000687824	-2.77078	0.0114062	0.0672783	-2.92572
GO_REGULATION_OF_SYNAPTIC_PLASTICITY	-0.176132	0.00704413	-2.77052	0.0114129	0.0672783	-2.92625
GO_COLLAGEN_BINDING_INVOLVED_IN_CELL_MATRIX_ADHESION	-0.440451	0.000333985	-2.77001	0.0114258	0.0673146	-2.92727
GO_CHROMOCENTER	0.409585	0.00401684	2.76953	0.0114382	0.0673284	-2.92824
GO_ENOYL_COA_HYDRATASE_ACTIVITY	-0.50647	0.00259877	-2.7694	0.0114416	0.0673284	-2.92851
GO_MESENCHYMAL_CELL_DIFFERENTIATION	-0.174064	0.0014031	-2.76878	0.0114575	0.0673823	-2.92976
GO_REGULATION_OF_CELLULAR_RESPONSE_TO_VASCULAR_ENDOTHELIAL_GROWTH_FACTOR_STIMULUS	-0.345287	-0.0154039	-2.76821	0.011472	0.0674273	-2.93089
GO_RESPONSE_TO_L_GLUTAMATE	-0.397368	0.0019509	-2.76707	0.0115013	0.06756	-2.93318
GO_NEGATIVE_REGULATION_OF_RNA_SPLICING	0.432728	0.00066279	2.7657	0.0115367	0.0677279	-2.93594
GO_CELLULAR_RESPONSE_TO_SALT_STRESS	-0.336748	-0.00840132	-2.76446	0.0115686	0.0677872	-2.93843
GO_REGULATION_OF_TRANSCRIPTION_FROM_RNA_POLYMERASE_II_PROMOTER_IN_RESPONSE_TO_OXIDATIVE_STRESS	-0.447277	-0.012843	-2.76431	0.0115726	0.0677872	-2.93874
GO_NUCLEAR_POLYADENYLATION_DEPENDENT_TRNA_CATABOLIC_PROCESS	0.626722	0.00466159	2.76411	0.0115779	0.0677872	-2.93915
GO_NEGATIVE_REGULATION_OF_DENDRITIC_CELL_DIFFERENTIATION	-0.531702	0.00800281	-2.76386	0.0115844	0.0677872	-2.93965
GO_PRERIBOSOME	0.465046	0.0129583	2.76382	0.0115853	0.0677872	-2.93972
GO_RESPONSE_TO_MANGANESE_ION	-0.313121	0.0111095	-2.76374	0.0115875	0.0677872	-2.93989
GO_MITOTIC_SPINDLE_ASSEMBLY	0.381924	0.0186576	2.76342	0.0115958	0.0677958	-2.94053
GO_MUSCLE_ATROPHY	-0.37521	0.0169449	-2.76293	0.0116085	0.0678306	-2.94151
GO_KIDNEY_EPITHELIUM_DEVELOPMENT	-0.200247	-0.0117967	-2.76166	0.0116414	0.0679829	-2.94405
GO_RESPONSE_TO_LIPID	-0.153126	-0.00100383	-2.75973	0.0116918	0.0682373	-2.94793
GO_FANCONI_ANAEMIA_NUCLEAR_COMPLEX	0.574565	0.0412982	2.75909	0.0117085	0.0682626	-2.94922
GO_RNA_POLYMERASE_I_PREINITIATION_COMPLEX_ASSEMBLY	0.453124	0.00217434	2.75904	0.0117098	0.0682626	-2.94931
GO_ISOTYPE_SWITCHING_TO_IGG_ISOTYPES	-0.323815	0.0117592	-2.75845	0.0117253	0.0683132	-2.9505
GO_IMMUNE_SYSTEM_DEVELOPMENT	-0.126121	0.00271228	-2.75678	0.0117692	0.0685137	-2.95386
GO_CELL_MATRIX_ADHESION	-0.212438	-0.00570823	-2.75662	0.0117734	0.0685137	-2.95418
GO_KINETOCHORE_ORGANIZATION	0.523121	0.00968473	2.75604	0.0117887	0.0685472	-2.95535
GO_POSITIVE_REGULATION_OF_OSTEOBLAST_DIFFERENTIATION	-0.289889	-0.0116925	-2.75588	0.0117929	0.0685472	-2.95567
GO_REGULATION_OF_T_HELPER_1_CELL_DIFFERENTIATION	-0.431584	-0.00689861	-2.75366	0.0118517	0.0688488	-2.96013
GO_MACROPHAGE_ACTIVATION_INVOLVED_IN_IMMUNE_RESPONSE	-0.427976	-0.00843652	-2.75291	0.0118715	0.0689235	-2.96162
GO_DEFENSE_RESPONSE_TO_VIRUS	-0.197469	0.00126895	-2.75023	0.0119428	0.0692976	-2.967
GO_POSITIVE_REGULATION_OF_PROTEIN_KINASE_B_SIGNALING	-0.189362	-0.00395167	-2.74934	0.0119667	0.0693721	-2.96879
GO_NEGATIVE_REGULATION_OF_ALPHA_BETA_T_CELL_DIFFERENTIATION	-0.325606	-0.00148543	-2.74906	0.0119739	0.0693721	-2.96934
GO_CELLULAR_RESPONSE_TO_LITHIUM_ION	0.42446	-0.0141622	2.74897	0.0119765	0.0693721	-2.96953
GO_UDP_N_ACETYLGLUCOSAMINE_METABOLIC_PROCESS	0.581287	-0.00237679	2.74739	0.0120187	0.0695407	-2.97269
GO_POSITIVE_REGULATION_OF_RESPONSE_TO_ENDOPLASMIC_RETICULUM_STRESS	-0.267827	-0.0106477	-2.74736	0.0120195	0.0695407	-2.97275
GO_POSITIVE_REGULATION_OF_CELL_DEVELOPMENT	-0.154493	-0.00158153	-2.7466	0.01204	0.0696188	-2.97428
GO_14_3_3_PROTEIN_BINDING	-0.274815	-0.00215756	-2.7456	0.0120669	0.0697076	-2.97628
GO_REGULATION_OF_VASCULAR_SMOOTH_MUSCLE_CELL_PROLIFERATION	-0.240841	0.00764016	-2.74551	0.0120693	0.0697076	-2.97646
GO_FATTY_ACYL_COA_METABOLIC_PROCESS	0.418841	0.00704897	2.74328	0.0121297	0.0700006	-2.98093
GO_PHOSPHATIDYLINOSITOL_3_5_BISPHOSPHATE_BINDING	-0.314601	0.0123653	-2.74266	0.0121465	0.0700006	-2.98217
GO_TOLL_LIKE_RECEPTOR_2_SIGNALING_PATHWAY	-0.451386	0.0181026	-2.7426	0.0121479	0.0700006	-2.98228
GO_POSITIVE_REGULATION_OF_INTERLEUKIN_8_PRODUCTION	-0.251766	0.00205833	-2.7426	0.0121481	0.0700006	-2.98229
GO_NEGATIVE_REGULATION_OF_TRANSPORT	-0.145067	0.00250662	-2.74226	0.0121573	0.0700131	-2.98297
GO_POSITIVE_REGULATION_OF_PROTEIN_AUTOPHOSPHORYLATION	-0.237764	-0.00330345	-2.74187	0.0121679	0.0700341	-2.98376
GO_DIPHOSPHOTRANSFERASE_ACTIVITY	0.487318	0.0104541	2.74107	0.0121897	0.0701188	-2.98536
GO_NEGATIVE_REGULATION_OF_ION_TRANSMEMBRANE_TRANSPORT	-0.19936	0.00172538	-2.74058	0.012203	0.0701245	-2.98634
GO_ENZYME_LINKED_RECEPTOR_PROTEIN_SIGNALING_PATHWAY	-0.15754	8.91229e-05	-2.74052	0.0122047	0.0701245	-2.98646
GO_VESICLE_FUSION_WITH_GOLGI_APPARATUS	0.494508	0.0235525	2.73998	0.0122194	0.0701659	-2.98754
GO_AMYLOID_BETA_CLEARANCE	-0.352631	-0.00909901	-2.73962	0.0122292	0.0701659	-2.98826
GO_POSITIVE_REGULATION_OF_ION_TRANSPORT	-0.18654	-0.00928465	-2.73948	0.012233	0.0701659	-2.98854
GO_REGULATION_OF_STEM_CELL_DIVISION	-0.378829	0.0115214	-2.73814	0.0122696	0.0702641	-2.99122
GO_RESPONSE_TO_FATTY_ACID	-0.227264	-0.0190772	-2.73802	0.0122728	0.0702641	-2.99146
GO_PROTEASOME_CORE_COMPLEX_ALPHA_SUBUNIT_COMPLEX	0.694343	0.0190008	2.73753	0.0122864	0.0702641	-2.99245
GO_STRIATED_MUSCLE_CELL_PROLIFERATION	-0.262439	-0.011888	-2.73739	0.0122902	0.0702641	-2.99273
GO_RETROGRADE_VESICLE_MEDIATED_TRANSPORT_GOLGI_TO_ENDOPLASMIC_RETICULUM	0.312493	-0.00122739	2.73726	0.0122937	0.0702641	-2.99298
GO_MULTIMERIC_RIBONUCLEASE_P_COMPLEX	0.512494	-0.0198377	2.73705	0.0122994	0.0702641	-2.99339
GO_RIBONUCLEASE_P_ACTIVITY	0.512494	-0.0198377	2.73705	0.0122994	0.0702641	-2.99339
GO_EPITHELIAL_TUBE_MORPHOGENESIS	-0.16306	-0.0005507	-2.73626	0.0123213	0.070349	-2.99499
GO_POSITIVE_REGULATION_OF_GLYCOGEN_STARCH_SYNTHASE_ACTIVITY	0.624904	-0.0416063	2.73541	0.0123446	0.0704421	-2.99669
GO_REGULATION_OF_SYSTEM_PROCESS	-0.176709	-0.000414397	-2.73486	0.0123598	0.070454	-2.99779
GO_REGULATION_OF_LAMELLIPODIUM_MORPHOGENESIS	-0.388774	-0.00464352	-2.7346	0.0123669	0.070454	-2.9983
GO_U12_TYPE_SPLICEOSOMAL_COMPLEX	0.458391	-0.0102959	2.73456	0.0123679	0.070454	-2.99838
GO_POSITIVE_REGULATION_OF_CELL_SUBSTRATE_ADHESION	-0.232183	-0.00386426	-2.73405	0.012382	0.0704939	-2.9994
GO_OXYGEN_HOMEOSTASIS	-0.469618	0.0243307	-2.73353	0.0123965	0.0705363	-3.00045
GO_SPINDLE	0.273332	0.00366128	2.73165	0.0124485	0.070792	-3.0042
GO_POSITIVE_REGULATION_OF_PODOSOME_ASSEMBLY	-0.459218	-0.0165475	-2.73066	0.012476	0.0708865	-3.00618
GO_POSITIVE_REGULATION_OF_B_CELL_MEDIATED_IMMUNITY	-0.225481	-0.00876675	-2.73029	0.0124862	0.0708865	-3.00691
GO_PLATELET_DERIVED_GROWTH_FACTOR_BINDING	-0.51867	-0.0151526	-2.73024	0.0124877	0.0708865	-3.00702
GO_ASTROCYTE_CELL_MIGRATION	-0.445721	-0.0178461	-2.73003	0.0124935	0.0708865	-3.00744
GO_ENDONUCLEASE_ACTIVITY	0.240834	-0.0012336	2.7296	0.0125054	0.0709135	-3.00829
GO_COHESIN_LOADING	0.449642	0.0234937	2.72914	0.0125183	0.0709467	-3.00922
GO_GAP_JUNCTION_CHANNEL_ACTIVITY	-0.352573	-0.00565664	-2.72831	0.0125414	0.0710372	-3.01087
GO_PROTEIN_AUTO_ADP_RIBOSYLATION	-0.419215	0.00222201	-2.7272	0.0125727	0.0711451	-3.0131
GO_BODY_MORPHOGENESIS	-0.271187	-0.0128419	-2.72712	0.0125747	0.0711451	-3.01324
GO_AUTOPHAGOSOME	-0.361419	-0.00343583	-2.72648	0.0125927	0.0712063	-3.01452
GO_BENZODIAZEPINE_RECEPTOR_BINDING	-0.671947	0.00917448	-2.72427	0.0126548	0.0715173	-3.01894
GO_REGULATION_OF_GLUTAMATE_RECEPTOR_SIGNALING_PATHWAY	-0.247436	0.00798765	-2.723	0.0126908	0.0716799	-3.02148
GO_GASTRO_INTESTINAL_SYSTEM_SMOOTH_MUSCLE_CONTRACTION	-0.28828	-0.0224927	-2.72229	0.0127108	0.0717526	-3.02289
GO_DNA_PROTECTION	0.589666	0.0137418	2.72197	0.01272	0.0717638	-3.02354
GO_POSITIVE_REGULATION_OF_PROTEIN_KINASE_A_SIGNALING	0.43798	-0.036883	2.72119	0.012742	0.0718474	-3.02509
GO_APOLIPOPROTEIN_A_I_MEDIATED_SIGNALING_PATHWAY	-0.388277	5.78612e-05	-2.72033	0.0127665	0.0719318	-3.02681
GO_POSITIVE_REGULATION_OF_NERVOUS_SYSTEM_DEVELOPMENT	-0.159114	0.00206445	-2.72016	0.0127714	0.0719318	-3.02715
GO_REGULATION_OF_ERBB_SIGNALING_PATHWAY	-0.204093	0.00761722	-2.71967	0.0127853	0.0719698	-3.02813
GO_NEGATIVE_REGULATION_OF_MEGAKARYOCYTE_DIFFERENTIATION	0.592892	0.0680744	2.71868	0.0128136	0.0720573	-3.03011
GO_NEGATIVE_REGULATION_OF_ACTIVATED_T_CELL_PROLIFERATION	-0.382482	0.00454488	-2.71861	0.0128153	0.0720573	-3.03023
GO_CHONDROCYTE_DEVELOPMENT_INVOLVED_IN_ENDOCHONDRAL_BONE_MORPHOGENESIS	-0.258426	0.0139983	-2.71787	0.0128365	0.0721355	-3.03171
GO_TYPE_5_METABOTROPIC_GLUTAMATE_RECEPTOR_BINDING	-0.528261	-0.00398178	-2.71707	0.0128595	0.0722241	-3.03331
GO_3_5_EXONUCLEASE_ACTIVITY	0.329311	-0.00678426	2.71661	0.0128727	0.0722578	-3.03423
GO_ANKYRIN_REPEAT_BINDING	-0.610569	-0.00873705	-2.71534	0.0129091	0.0724217	-3.03676
GO_NEGATIVE_REGULATION_OF_CELLULAR_RESPONSE_TO_VASCULAR_ENDOTHELIAL_GROWTH_FACTOR_STIMULUS	-0.321443	-0.00860416	-2.71369	0.0129565	0.0726099	-3.04004
GO_CYTOSKELETON_DEPENDENT_CYTOKINESIS	0.219059	-8.57411e-05	2.71367	0.0129572	0.0726099	-3.0401
GO_CALCITONIN_FAMILY_RECEPTOR_SIGNALING_PATHWAY	-0.528995	0.0176392	-2.71277	0.012983	0.0727135	-3.04188
GO_OXIDOREDUCTASE_ACTIVITY_ACTING_ON_NAD_P_H_OXYGEN_AS_ACCEPTOR	-0.360805	-0.0230693	-2.71195	0.0130069	0.0728053	-3.04352
GO_MITOCHONDRIAL_MEMBRANE_PART	0.272237	0.00447353	2.71169	0.0130143	0.0728053	-3.04403
GO_NEGATIVE_REGULATION_OF_SIGNALING	-0.129021	0.00243612	-2.71122	0.013028	0.0728053	-3.04497
GO_REGULATION_OF_PEPTIDASE_ACTIVITY	-0.146107	-0.00098448	-2.71103	0.0130333	0.0728053	-3.04534
GO_LIPASE_ACTIVATOR_ACTIVITY	-0.346249	-0.0395446	-2.71095	0.0130358	0.0728053	-3.04551
GO_T_TUBULE	-0.200701	0.00883511	-2.70976	0.0130703	0.0729572	-3.04788
GO_MAINTENANCE_OF_PROTEIN_LOCATION_IN_MITOCHONDRION	-0.518283	0.0297266	-2.70938	0.0130813	0.0729773	-3.04863
GO_AORTA_DEVELOPMENT	-0.254823	-0.0203028	-2.70728	0.0131425	0.073278	-3.05281
GO_LOW_DENSITY_LIPOPROTEIN_PARTICLE_RECEPTOR_ACTIVITY	-0.421611	-0.0341674	-2.70675	0.0131582	0.0733247	-3.05388
GO_NEGATIVE_REGULATION_OF_INTERLEUKIN_1_PRODUCTION	-0.25293	0.000686613	-2.70605	0.0131787	0.073398	-3.05528
GO_POSITIVE_REGULATION_OF_NECROTIC_CELL_DEATH	-0.477628	-0.00804126	-2.70514	0.0132054	0.0735054	-3.05708
GO_FOREBRAIN_NEURON_DEVELOPMENT	-0.28294	0.0217716	-2.70434	0.0132289	0.0735737	-3.05868
GO_NEGATIVE_REGULATION_OF_EXTRINSIC_APOPTOTIC_SIGNALING_PATHWAY_VIA_DEATH_DOMAIN_RECEPTORS	-0.242341	0.00384779	-2.70422	0.0132324	0.0735737	-3.05891
GO_REGULATION_OF_RECEPTOR_SIGNALING_PATHWAY_VIA_STAT	-0.188518	0.000178525	-2.70385	0.0132433	0.0735936	-3.05965
GO_EARLY_ENDOSOME_MEMBRANE	-0.229284	-0.00867681	-2.70304	0.0132672	0.0736852	-3.06127
GO_DETECTION_OF_VIRUS	-0.599174	-0.00849405	-2.70153	0.0133116	0.0738909	-3.06426
GO_RAC_GTPASE_BINDING	-0.29997	0.0115097	-2.70107	0.0133252	0.0739251	-3.06517
GO_REGULATION_OF_STRIATED_MUSCLE_CELL_DIFFERENTIATION	-0.195559	0.00812155	-2.70079	0.0133335	0.0739305	-3.06573
GO_REGULATION_OF_TRANSCRIPTION_INVOLVED_IN_CELL_FATE_COMMITMENT	-0.286872	-0.0087644	-2.69856	0.0133998	0.0742008	-3.07017
GO_SIALYLATION	-0.302763	0.00400594	-2.69833	0.0134066	0.0742008	-3.07062
GO_SIALYLTRANSFERASE_ACTIVITY	-0.302763	0.00400594	-2.69833	0.0134066	0.0742008	-3.07062
GO_BRANCHING_INVOLVED_IN_LABYRINTHINE_LAYER_MORPHOGENESIS	-0.36024	0.00504674	-2.69811	0.0134131	0.0742008	-3.07106
GO_PRE_MRNA_5_SPLICE_SITE_BINDING	0.77409	-0.0319024	2.6979	0.0134194	0.0742008	-3.07148
GO_FOAM_CELL_DIFFERENTIATION	-0.314353	0.000507064	-2.69746	0.0134326	0.0742326	-3.07236
GO_MACROMOLECULE_TRANSMEMBRANE_TRANSPORTER_ACTIVITY	0.397062	0.0107003	2.69616	0.0134713	0.0744048	-3.07493
GO_NEGATIVE_REGULATION_OF_MYOSIN_LIGHT_CHAIN_PHOSPHATASE_ACTIVITY	-0.506008	0.00316783	-2.69344	0.0135531	0.0748154	-3.08035
GO_PERK_MEDIATED_UNFOLDED_PROTEIN_RESPONSE	-0.281636	-0.0222078	-2.69308	0.0135638	0.074833	-3.08105
GO_NEGATIVE_REGULATION_OF_CELL_DEATH	-0.123185	0.00182688	-2.6907	0.0136357	0.0751882	-3.08579
GO_REGULATION_OF_PROTEIN_LIPIDATION	-0.68152	0.0333181	-2.69001	0.0136564	0.0752435	-3.08714
GO_MEIOTIC_CELL_CYCLE_PHASE_TRANSITION	0.535237	-0.00986375	2.68987	0.0136608	0.0752435	-3.08743
GO_MICROTUBULE_CYTOSKELETON_ORGANIZATION_INVOLVED_IN_MITOSIS	0.362991	0.0079359	2.68946	0.0136733	0.075271	-3.08825
GO_MITOTIC_DNA_REPLICATION	0.438498	-0.0064209	2.68851	0.0137021	0.075357	-3.09013
GO_RELAXATION_OF_MUSCLE	-0.231059	0.0152368	-2.68844	0.013704	0.075357	-3.09026
GO_REGULATION_OF_SISTER_CHROMATID_SEGREGATION	0.418698	0.00407422	2.68798	0.0137182	0.0753934	-3.09118
GO_ACTIN_POLYMERIZATION_OR_DEPOLYMERIZATION	-0.196259	0.00279265	-2.6873	0.0137389	0.075466	-3.09254
GO_CONDENSED_NUCLEAR_CHROMOSOME_KINETOCHORE	0.582894	0.0436367	2.68622	0.0137718	0.0756051	-3.09468
GO_CIRCULATORY_SYSTEM_DEVELOPMENT	-0.163995	-0.00256933	-2.68595	0.0137802	0.0756092	-3.09522
GO_REGULATION_OF_ORGANIC_ACID_TRANSPORT	-0.235622	0.0180742	-2.68535	0.0137983	0.0756673	-3.09639
GO_VESICLE_MEMBRANE	-0.175274	-7.95611e-05	-2.68477	0.0138161	0.0757231	-3.09754
GO_POSITIVE_REGULATION_OF_CATALYTIC_ACTIVITY	-0.132532	-7.46393e-05	-2.68441	0.0138273	0.0757427	-3.09827
GO_REGULATION_OF_DEFENSE_RESPONSE_TO_VIRUS	-0.22832	0.000250545	-2.68382	0.0138454	0.0758004	-3.09944
GO_POSITIVE_REGULATION_OF_DEFENSE_RESPONSE_TO_VIRUS_BY_HOST	-0.261233	0.00270142	-2.68327	0.0138623	0.0758514	-3.10053
GO_NEGATIVE_REGULATION_OF_CELLULAR_RESPONSE_TO_GROWTH_FACTOR_STIMULUS	-0.183701	0.000278594	-2.68279	0.0138769	0.0758654	-3.10147
GO_POSITIVE_REGULATION_OF_SKELETAL_MUSCLE_TISSUE_REGENERATION	-0.477131	0.0459158	-2.68269	0.01388	0.0758654	-3.10167
GO_NEGATIVE_REGULATION_OF_COAGULATION	-0.234417	0.00413549	-2.68113	0.013928	0.076032	-3.10476
GO_ENZYME_ACTIVATOR_ACTIVITY	-0.155881	-0.00228726	-2.68097	0.0139329	0.076032	-3.10508
GO_NEGATIVE_REGULATION_OF_CALCIUM_ION_TRANSPORT	-0.226189	0.000721939	-2.68074	0.0139401	0.076032	-3.10554
GO_PROTEIN_TARGETING_TO_LYSOSOME	-0.386131	0.0220144	-2.68047	0.0139484	0.076032	-3.10607
GO_DEFENSE_RESPONSE_TO_BACTERIUM	-0.170548	-0.0129292	-2.68047	0.0139486	0.076032	-3.10608
GO_POSITIVE_REGULATION_OF_EXIT_FROM_MITOSIS	0.51685	0.0182423	2.6788	0.0140003	0.0762255	-3.10939
GO_TRIPARTITE_REGIONAL_SUBDIVISION	-0.409923	0.0111848	-2.67865	0.014005	0.0762255	-3.10969
GO_GLUCOSE_IMPORT	-0.275962	-0.00765299	-2.67858	0.014007	0.0762255	-3.10982
GO_POSITIVE_REGULATION_OF_INTRINSIC_APOPTOTIC_SIGNALING_PATHWAY	-0.181494	-0.0108469	-2.67823	0.0140179	0.0762436	-3.11052
GO_EXTRACELLULAR_EXOSOME_ASSEMBLY	-0.500574	0.00378444	-2.67588	0.0140911	0.0765998	-3.11517
GO_MITOCHONDRIAL_RESPIRATORY_CHAIN_COMPLEX_ASSEMBLY	0.314026	0.00103451	2.6753	0.0141093	0.0766568	-3.11632
GO_SMALL_NUCLEOLAR_RIBONUCLEOPROTEIN_COMPLEX	0.49983	-0.0167227	2.67477	0.0141258	0.0766573	-3.11737
GO_REGULATION_OF_VENTRICULAR_CARDIAC_MUSCLE_CELL_ACTION_POTENTIAL	-0.375798	0.00249511	-2.67473	0.014127	0.0766573	-3.11744
GO_LYMPHOCYTE_COSTIMULATION	-0.23488	0.000454195	-2.67456	0.0141324	0.0766573	-3.11779
GO_POSITIVE_REGULATION_OF_DEVELOPMENTAL_GROWTH	-0.18408	0.00934742	-2.67418	0.0141443	0.0766802	-3.11854
GO_TONGUE_MORPHOGENESIS	-0.470825	0.0403841	-2.67373	0.0141583	0.0767147	-3.11942
GO_REGULATION_OF_PROTEIN_LOCALIZATION_TO_CHROMOSOME_TELOMERIC_REGION	0.477446	-0.0257265	2.67309	0.0141785	0.0767262	-3.12069
GO_SKELETAL_MUSCLE_ACETYLCHOLINE_GATED_CHANNEL_CLUSTERING	0.287918	-0.00393958	2.6729	0.0141842	0.0767262	-3.12106
GO_PROTEIN_DNA_COMPLEX_SUBUNIT_ORGANIZATION	0.278025	0.00479334	2.67285	0.0141859	0.0767262	-3.12116
GO_REGULATION_OF_RESPONSE_TO_STRESS	-0.120837	0.00181649	-2.67238	0.0142006	0.0767262	-3.12209
GO_REGULATION_OF_CATION_TRANSMEMBRANE_TRANSPORT	-0.159911	-0.00351501	-2.67226	0.0142044	0.0767262	-3.12233
GO_HAUS_COMPLEX	0.56932	-0.000100149	2.67219	0.0142066	0.0767262	-3.12246
GO_GEMINI_OF_COILED_BODIES	0.443396	0.0155403	2.67171	0.0142216	0.0767475	-3.12341
GO_REGULATION_OF_TOLL_LIKE_RECEPTOR_4_SIGNALING_PATHWAY	-0.337355	0.0106128	-2.67158	0.0142259	0.0767475	-3.12368
GO_MAMMARY_GLAND_MORPHOGENESIS	-0.242113	-0.00232137	-2.6709	0.0142471	0.0768207	-3.12501
GO_SAGA_COMPLEX	0.47048	-0.0400427	2.66959	0.0142887	0.076982	-3.12762
GO_REGULATION_OF_T_HELPER_1_CELL_CYTOKINE_PRODUCTION	-0.557924	-0.0164473	-2.66928	0.0142984	0.076982	-3.12822
GO_REGULATION_OF_MITOCHONDRIAL_MEMBRANE_PERMEABILITY_INVOLVED_IN_APOPTOTIC_PROCESS	-0.259847	0.0048515	-2.66923	0.0143002	0.076982	-3.12833
GO_NEGATIVE_REGULATION_OF_GUANYL_NUCLEOTIDE_EXCHANGE_FACTOR_ACTIVITY	0.58358	0.00289602	2.66801	0.0143389	0.0771201	-3.13075
GO_NEGATIVE_REGULATION_OF_HUMORAL_IMMUNE_RESPONSE_MEDIATED_BY_CIRCULATING_IMMUNOGLOBULIN	-0.418885	-0.0370993	-2.66793	0.0143413	0.0771201	-3.1309
GO_METAL_ION_HOMEOSTASIS	-0.153343	-0.00533249	-2.66759	0.014352	0.0771361	-3.13157
GO_CELLULAR_RESPONSE_TO_ELECTRICAL_STIMULUS	-0.302433	0.00598915	-2.66689	0.0143742	0.0772139	-3.13295
GO_GLUTAMATE_RECEPTOR_SIGNALING_PATHWAY	-0.199257	0.0135826	-2.66626	0.0143944	0.0772262	-3.1342
GO_MITOTIC_NUCLEAR_ENVELOPE_DISASSEMBLY	0.349434	-0.0129825	2.66613	0.0143985	0.0772262	-3.13446
GO_FIBROBLAST_PROLIFERATION	-0.181857	-0.00180285	-2.66609	0.0143997	0.0772262	-3.13453
GO_INACTIVATION_OF_MAPK_ACTIVITY	-0.3674	0.0145101	-2.66551	0.0144184	0.0772598	-3.13569
GO_PROTEIN_INSERTION_INTO_MITOCHONDRIAL_INNER_MEMBRANE	0.419842	0.00331162	2.66514	0.0144299	0.0772598	-3.1364
GO_GTP_METABOLIC_PROCESS	-0.379688	-0.00432015	-2.66501	0.0144343	0.0772598	-3.13667
GO_MDA_5_SIGNALING_PATHWAY	-0.369394	0.0135178	-2.66492	0.014437	0.0772598	-3.13684
GO_NEGATIVE_REGULATION_OF_TRANSFERASE_ACTIVITY	-0.140377	-0.00468696	-2.66428	0.0144575	0.0772598	-3.13811
GO_LYMPHOCYTE_ACTIVATION_INVOLVED_IN_IMMUNE_RESPONSE	-0.170632	-0.00873409	-2.66381	0.0144727	0.0772598	-3.13905
GO_NEGATIVE_REGULATION_OF_GLUCOSE_TRANSMEMBRANE_TRANSPORT	-0.500287	-0.0311281	-2.66378	0.0144734	0.0772598	-3.13909
GO_CELLULAR_RESPONSE_TO_LOW_DENSITY_LIPOPROTEIN_PARTICLE_STIMULUS	-0.374813	-0.0334722	-2.66364	0.0144779	0.0772598	-3.13937
GO_RESPONSE_TO_INSULIN	-0.199348	-0.00543563	-2.6635	0.0144824	0.0772598	-3.13965
GO_LAMELLIPODIUM	-0.206424	0.00301249	-2.66347	0.0144833	0.0772598	-3.1397
GO_SUCKLING_BEHAVIOR	-0.393653	0.00732606	-2.66292	0.014501	0.0773131	-3.1408
GO_NADH_DEHYDROGENASE_COMPLEX_ASSEMBLY	0.314087	0.00980304	2.66176	0.0145383	0.0774704	-3.14309
GO_CELL_FATE_SPECIFICATION_INVOLVED_IN_PATTERN_SPECIFICATION	-0.406872	0.0382157	-2.66149	0.0145471	0.077476	-3.14363
GO_NOTCH_SIGNALING_PATHWAY	-0.188614	0.00489488	-2.66027	0.0145864	0.077644	-3.14604
GO_ANAPHASE_PROMOTING_COMPLEX_DEPENDENT_CATABOLIC_PROCESS	0.406144	0.0154992	2.65972	0.0146042	0.0776923	-3.14713
GO_DENDRITIC_CELL_ANTIGEN_PROCESSING_AND_PRESENTATION	-0.398062	-0.018293	-2.6595	0.0146111	0.0776923	-3.14755
GO_RESPONSE_TO_ENDOGENOUS_STIMULUS	-0.138325	-2.51998e-05	-2.65813	0.0146554	0.077866	-3.15025
GO_SPINAL_CORD_MOTOR_NEURON_CELL_FATE_SPECIFICATION	-0.412165	0.0488754	-2.65801	0.0146593	0.077866	-3.1505
GO_REGULATION_OF_B_CELL_PROLIFERATION	-0.218199	0.00722436	-2.65742	0.0146783	0.0779256	-3.15165
GO_WASH_COMPLEX	-0.504291	0.0150385	-2.65704	0.0146907	0.0779497	-3.15241
GO_NEGATIVE_REGULATION_OF_CELL_CYCLE_ARREST	0.299565	-0.0261266	2.6565	0.0147082	0.0779885	-3.15347
GO_CELLULAR_ION_HOMEOSTASIS	-0.157822	-0.0059297	-2.65584	0.0147298	0.0779885	-3.15478
GO_INOSITOL_PHOSPHATE_BIOSYNTHETIC_PROCESS	-0.261019	0.00706312	-2.65573	0.0147335	0.0779885	-3.155
GO_CAJAL_BODY	0.238076	-0.00578203	2.65447	0.0147745	0.0779885	-3.15748
GO_REGULATION_OF_MEMBRANE_PROTEIN_ECTODOMAIN_PROTEOLYSIS	-0.382169	-0.00187114	-2.65445	0.0147752	0.0779885	-3.15753
GO_REGULATION_OF_CELL_DEATH	-0.115862	0.00199017	-2.65431	0.0147797	0.0779885	-3.1578
GO_REGULATION_OF_SISTER_CHROMATID_COHESION	0.402109	0.0160444	2.65421	0.0147828	0.0779885	-3.15799
GO_CENTRIOLAR_SATELLITE	0.324359	-0.00231765	2.65408	0.0147872	0.0779885	-3.15825
GO_RESPONSE_TO_STARVATION	-0.171544	-0.00539901	-2.65401	0.0147895	0.0779885	-3.15839
GO_B_CELL_CHEMOTAXIS	-0.494474	0.0130984	-2.65399	0.0147903	0.0779885	-3.15844
GO_MEIOSIS_I_CELL_CYCLE_PROCESS	0.332819	0.00466078	2.6539	0.0147932	0.0779885	-3.15862
GO_SEMINIFEROUS_TUBULE_DEVELOPMENT	-0.399671	0.0365366	-2.65387	0.014794	0.0779885	-3.15866
GO_REGULATION_OF_T_CELL_MIGRATION	-0.242471	-0.000901722	-2.65351	0.0148057	0.0779885	-3.15937
GO_REGULATION_OF_LEUKOCYTE_ADHESION_TO_VASCULAR_ENDOTHELIAL_CELL	-0.334601	-0.00844916	-2.65346	0.0148074	0.0779885	-3.15947
GO_KERATINOCYTE_APOPTOTIC_PROCESS	-0.505794	0.0020102	-2.65223	0.0148477	0.0781599	-3.1619
GO_EXTRINSIC_APOPTOTIC_SIGNALING_PATHWAY	-0.161159	-0.00397816	-2.65098	0.0148887	0.0782653	-3.16436
GO_TOLL_LIKE_RECEPTOR_7_SIGNALING_PATHWAY	-0.468159	-0.0119933	-2.65096	0.0148893	0.0782653	-3.1644
GO_DE_NOVO_NAD_BIOSYNTHETIC_PROCESS	0.420499	-0.0355517	2.65091	0.0148912	0.0782653	-3.16451
GO_PHAGOLYSOSOME_ASSEMBLY	-0.32467	-0.00774534	-2.64811	0.0149834	0.0786821	-3.17002
GO_MITOCHONDRIAL_ENVELOPE	0.207535	0.00796727	2.64792	0.0149898	0.0786821	-3.1704
GO_MULTI_CILIATED_EPITHELIAL_CELL_DIFFERENTIATION	0.387157	0.0378214	2.64767	0.014998	0.0786821	-3.17089
GO_CHECKPOINT_CLAMP_COMPLEX	0.527919	0.00271353	2.64755	0.0150021	0.0786821	-3.17113
GO_MATURATION_OF_5_8S_RRNA_FROM_TRICISTRONIC_RRNA_TRANSCRIPT_SSU_RRNA_5_8S_RRNA_LSU_RRNA_	0.473374	0.014159	2.64725	0.0150119	0.0786872	-3.17172
GO_G_PROTEIN_COUPLED_RECEPTOR_COMPLEX	-0.445659	0.01654	-2.64659	0.0150337	0.0786872	-3.17301
GO_RNA_METABOLIC_PROCESS	0.266966	0.00620148	2.64656	0.0150346	0.0786872	-3.17307
GO_SUPRAMOLECULAR_FIBER_ORGANIZATION	-0.133993	0.00509385	-2.64654	0.0150354	0.0786872	-3.17311
GO_RIBONUCLEASE_ACTIVITY	0.265968	0.00197653	2.64633	0.0150424	0.0786872	-3.17353
GO_NUCLEOTIDE_BINDING_OLIGOMERIZATION_DOMAIN_CONTAINING_2_SIGNALING_PATHWAY	-0.416498	0.0596332	-2.64592	0.0150559	0.0787119	-3.17433
GO_CLATHRIN_LIGHT_CHAIN_BINDING	-0.435498	0.057562	-2.64546	0.0150712	0.0787119	-3.17523
GO_C21_STEROID_HORMONE_BIOSYNTHETIC_PROCESS	-0.255845	0.00893774	-2.64534	0.0150754	0.0787119	-3.17549
GO_ATTACHMENT_OF_MITOTIC_SPINDLE_MICROTUBULES_TO_KINETOCHORE	0.485615	-0.00667719	2.6449	0.0150899	0.0787119	-3.17634
GO_CELLULAR_RESPONSE_TO_ENDOGENOUS_STIMULUS	-0.142146	0.00101849	-2.64457	0.0151009	0.0787119	-3.17699
GO_FEMALE_MEIOTIC_NUCLEAR_DIVISION	0.432797	0.0171976	2.6437	0.0151299	0.0787119	-3.17871
GO_POSITIVE_REGULATION_OF_SMOOTH_MUSCLE_CELL_DIFFERENTIATION	-0.345335	0.00915845	-2.64353	0.0151358	0.0787119	-3.17905
GO_SENSORY_PERCEPTION_OF_PAIN	-0.148482	0.0109294	-2.64338	0.0151406	0.0787119	-3.17934
GO_INTERMEDIATE_FILAMENT_ORGANIZATION	-0.286368	0.0350621	-2.64319	0.015147	0.0787119	-3.17971
GO_EXTRACELLULAR_MATRIX_STRUCTURAL_CONSTITUENT	-0.29095	-0.0163585	-2.64273	0.0151625	0.0787119	-3.18063
GO_REGULATION_OF_ACTIN_FILAMENT_ORGANIZATION	-0.175713	0.000931523	-2.64263	0.0151656	0.0787119	-3.18081
GO_POSITIVE_REGULATION_OF_INTRINSIC_APOPTOTIC_SIGNALING_PATHWAY_BY_P53_CLASS_MEDIATOR	-0.531564	0.0480173	-2.64248	0.0151708	0.0787119	-3.18111
GO_RECEPTOR_SIGNALING_COMPLEX_SCAFFOLD_ACTIVITY	-0.371598	1.89966e-05	-2.64242	0.0151726	0.0787119	-3.18122
GO_REGULATION_OF_T_CELL_RECEPTOR_SIGNALING_PATHWAY	-0.22045	0.0263724	-2.64228	0.0151775	0.0787119	-3.18151
GO_POSITIVE_REGULATION_OF_BMP_SIGNALING_PATHWAY	-0.259019	-0.000592144	-2.64213	0.0151824	0.0787119	-3.1818
GO_MONOVALENT_CATION_PROTON_ANTIPORTER_ACTIVITY	-0.51436	-0.0206293	-2.64201	0.0151866	0.0787119	-3.18205
GO_REGULATION_OF_STRESS_ACTIVATED_PROTEIN_KINASE_SIGNALING_CASCADE	-0.162026	0.00279576	-2.64184	0.0151921	0.0787119	-3.18237
GO_POSITIVE_REGULATION_OF_ANIMAL_ORGAN_MORPHOGENESIS	-0.194028	-0.00317161	-2.6415	0.0152036	0.0787119	-3.18304
GO_REGULATION_OF_NEUROTRANSMITTER_LEVELS	-0.15174	-0.00358938	-2.64142	0.0152062	0.0787119	-3.1832
GO_DNA_SECONDARY_STRUCTURE_BINDING	0.382849	-0.0212757	2.6414	0.015207	0.0787119	-3.18324
GO_CELLULAR_RESPONSE_TO_LEUCINE_STARVATION	-0.338698	0.00113472	-2.64101	0.0152199	0.0787119	-3.184
GO_HISTONE_METHYLTRANSFERASE_ACTIVITY_H3_K9_SPECIFIC_	0.299007	-0.0417506	2.64085	0.0152253	0.0787119	-3.18431
GO_REGULATION_OF_BILE_ACID_METABOLIC_PROCESS	-0.382359	0.00991154	-2.64074	0.0152292	0.0787119	-3.18454
GO_EXTRINSIC_APOPTOTIC_SIGNALING_PATHWAY_VIA_DEATH_DOMAIN_RECEPTORS	-0.21707	0.00675088	-2.64024	0.0152458	0.0787119	-3.18552
GO_SERTOLI_CELL_DEVELOPMENT	-0.377319	0.00928565	-2.64024	0.015246	0.0787119	-3.18553
GO_SNORNA_METABOLIC_PROCESS	0.43686	-0.0152343	2.64003	0.0152529	0.0787119	-3.18593
GO_REGULATION_OF_BRANCHING_INVOLVED_IN_SALIVARY_GLAND_MORPHOGENESIS	-0.321479	0.0014537	-2.63982	0.01526	0.0787119	-3.18635
GO_POSITIVE_REGULATION_OF_CELLULAR_RESPIRATION	0.478915	0.0331907	2.63945	0.0152726	0.0787163	-3.18708
GO_REGULATION_OF_NEURON_DIFFERENTIATION	-0.162196	0.00561101	-2.63933	0.0152766	0.0787163	-3.18732
GO_NF_KAPPAB_BINDING	-0.266924	0.0167462	-2.6383	0.0153111	0.0788534	-3.18933
GO_RETINOIC_ACID_BINDING	-0.263196	0.00606562	-2.63785	0.0153263	0.0788908	-3.19021
GO_QUINONE_BIOSYNTHETIC_PROCESS	0.442988	-0.0012146	2.63696	0.0153565	0.0790056	-3.19197
GO_NUCLEOTIDYLTRANSFERASE_ACTIVITY	0.267395	0.00234454	2.63614	0.0153843	0.0791077	-3.19358
GO_TRANSCRIPTION_BY_RNA_POLYMERASE_III	0.221498	-0.00681076	2.63464	0.0154353	0.0793292	-3.19653
GO_BILE_ACID_SECRETION	-0.494346	-0.0240739	-2.63052	0.015576	0.0799913	-3.20463
GO_EPITHELIAL_CELL_FATE_COMMITMENT	-0.306395	-0.0175052	-2.63036	0.0155815	0.0799913	-3.20495
GO_REGULATION_OF_INNER_EAR_AUDITORY_RECEPTOR_CELL_DIFFERENTIATION	-0.405845	0.00128323	-2.63017	0.0155881	0.0799913	-3.20532
GO_REGULATION_OF_SKELETAL_MUSCLE_TISSUE_DEVELOPMENT	-0.191733	-0.00163313	-2.62919	0.0156216	0.0801217	-3.20723
GO_COMMON_MYELOID_PROGENITOR_CELL_PROLIFERATION	-0.431917	0.0245604	-2.6263	0.0157215	0.0805511	-3.21292
GO_VASODILATION	-0.242859	0.0158904	-2.62613	0.0157274	0.0805511	-3.21325
GO_RESPONSE_TO_FUNGICIDE	-0.374362	-0.00773722	-2.62595	0.0157334	0.0805511	-3.2136
GO_SNRNA_TRANSCRIPTION	0.24603	-7.4112e-05	2.62543	0.0157514	0.0805511	-3.21461
GO_METANEPHRIC_NEPHRON_MORPHOGENESIS	-0.210373	-0.00615369	-2.62511	0.0157626	0.0805511	-3.21525
GO_CELLULAR_RESPONSE_TO_LIPID	-0.144828	0.000575516	-2.62498	0.015767	0.0805511	-3.2155
GO_PEPTIDE_HORMONE_SECRETION	-0.16073	-0.00231265	-2.62492	0.0157692	0.0805511	-3.21562
GO_REGULATION_OF_RNA_POLYMERASE_II_TRANSCRIPTIONAL_PREINITIATION_COMPLEX_ASSEMBLY	0.343807	-0.0196152	2.6249	0.0157698	0.0805511	-3.21566
GO_CILIARY_TRANSITION_ZONE	0.273463	-0.00655312	2.62423	0.0157933	0.0805924	-3.21698
GO_APOPTOTIC_PROCESS	-0.116761	0.00357734	-2.62413	0.0157967	0.0805924	-3.21718
GO_SMALL_GTPASE_BINDING	-0.185977	0.00830434	-2.62396	0.0158025	0.0805924	-3.2175
GO_AXONAL_FASCICULATION	-0.277144	-0.000171792	-2.62359	0.0158154	0.0805924	-3.21823
GO_MULTIVESICULAR_BODY	0.220054	0.00531757	2.62351	0.0158183	0.0805924	-3.21839
GO_EPITHELIAL_CELL_DIFFERENTIATION	-0.12252	0.000243194	-2.62231	0.01586	0.0807637	-3.22074
GO_POSITIVE_REGULATION_OF_GLIAL_CELL_PROLIFERATION	-0.294954	-0.0140837	-2.62109	0.0159028	0.080874	-3.22314
GO_REGULATION_OF_ESTABLISHMENT_OF_PROTEIN_LOCALIZATION	-0.120424	0.00106222	-2.62103	0.0159047	0.080874	-3.22325
GO_ERYTHROCYTE_HOMEOSTASIS	-0.212253	-0.00645715	-2.621	0.0159059	0.080874	-3.22332
GO_RESPONSE_TO_MUSCLE_STRETCH	-0.340246	0.0232424	-2.62043	0.0159258	0.0809271	-3.22443
GO_POSITIVE_REGULATION_OF_MUSCLE_TISSUE_DEVELOPMENT	-0.197954	0.00618403	-2.62024	0.0159326	0.0809271	-3.22481
GO_PLATELET_AGGREGATION	-0.24173	0.00070033	-2.61981	0.0159475	0.0809617	-3.22564
GO_REGULATION_OF_GLUCONEOGENESIS_BY_REGULATION_OF_TRANSCRIPTION_FROM_RNA_POLYMERASE_II_PROMOTER	-0.536189	-0.0126168	-2.61943	0.0159608	0.0809883	-3.22639
GO_REGULATION_OF_EXTRACELLULAR_MATRIX_ORGANIZATION	-0.259122	-0.00632111	-2.61615	0.0160766	0.0815342	-3.23283
GO_POSITIVE_REGULATION_OF_MOLECULAR_FUNCTION	-0.123582	-0.00125724	-2.61553	0.0160983	0.0816027	-3.23403
GO_NEGATIVE_REGULATION_OF_FIBROBLAST_PROLIFERATION	-0.239166	0.0121441	-2.61486	0.016122	0.0816813	-3.23534
GO_CELL_DIFFERENTIATION_IN_SPINAL_CORD	-0.163773	0.0225146	-2.61444	0.0161369	0.0817154	-3.23616
GO_AORTA_SMOOTH_MUSCLE_TISSUE_MORPHOGENESIS	-0.513473	0.0382671	-2.61394	0.0161546	0.0817638	-3.23714
GO_TRANSMEMBRANE_SIGNALING_RECEPTOR_ACTIVITY	-0.149004	-0.00135984	-2.61136	0.0162465	0.0821872	-3.2422
GO_NEGATIVE_REGULATION_OF_ERYTHROCYTE_DIFFERENTIATION	-0.405559	0.0172356	-2.61077	0.0162675	0.0822253	-3.24335
GO_NEGATIVE_REGULATION_OF_NERVOUS_SYSTEM_DEVELOPMENT	-0.193608	4.25354e-06	-2.61069	0.0162705	0.0822253	-3.24351
GO_REGULATION_OF_CHROMATIN_ASSEMBLY_OR_DISASSEMBLY	-0.392915	0.00371548	-2.61041	0.0162807	0.0822351	-3.24407
GO_NEURON_FATE_DETERMINATION	-0.366921	-0.00928237	-2.61007	0.0162927	0.0822542	-3.24472
GO_S_ADENOSYLMETHIONINE_METABOLIC_PROCESS	0.369871	-0.0017894	2.60965	0.0163079	0.0822892	-3.24555
GO_MICROTUBULE_POLYMERIZATION_OR_DEPOLYMERIZATION	0.245162	-0.000848316	2.60939	0.0163169	0.082293	-3.24605
GO_VIRAL_LATENCY	0.392212	0.00538425	2.60893	0.0163334	0.0823346	-3.24694
GO_CALCIUM_SODIUM_ANTIPORTER_ACTIVITY	-0.454673	0.0102536	-2.60606	0.0164367	0.0828072	-3.25256
GO_NEGATIVE_REGULATION_OF_RECEPTOR_SIGNALING_PATHWAY_VIA_STAT	-0.326668	0.00128632	-2.60587	0.0164437	0.0828072	-3.25294
GO_CELL_SUBSTRATE_JUNCTION_ASSEMBLY	-0.236122	0.00293844	-2.60504	0.0164737	0.0829166	-3.25457
GO_REGULATION_OF_NECROTIC_CELL_DEATH	-0.263493	0.00239898	-2.60354	0.0165281	0.0831483	-3.2575
GO_CHOLINE_CATABOLIC_PROCESS	-0.383104	-0.0262677	-2.60271	0.0165581	0.0832528	-3.25912
GO_SMOOTH_MUSCLE_CONTRACTION	-0.194577	0.00386157	-2.60251	0.0165655	0.0832528	-3.25951
GO_UBIQUITIN_DEPENDENT_SMAD_PROTEIN_CATABOLIC_PROCESS	-0.341246	0.0020381	-2.60148	0.016603	0.083399	-3.26152
GO_REGULATION_OF_GLUTAMINE_FAMILY_AMINO_ACID_METABOLIC_PROCESS	-0.536525	-0.00750228	-2.6009	0.016624	0.0834626	-3.26265
GO_POSITIVE_REGULATION_OF_CYSTEINE_TYPE_ENDOPEPTIDASE_ACTIVITY	-0.183532	0.00141174	-2.59946	0.0166766	0.0836429	-3.26546
GO_POSITIVE_REGULATION_OF_CELL_GROWTH_INVOLVED_IN_CARDIAC_MUSCLE_CELL_DEVELOPMENT	0.391449	-0.0140898	2.59939	0.0166792	0.0836429	-3.2656
[truncated: 7,995 more rows]

## Sheet: HS5vsHS27A
C5	logFC	AveExpr	t	P.Value	adj.P.Val	B
[truncated: 9,986 more rows]
