# Supplementary material for: HS-5 and HS-27A Stromal Cell Lines to Study Bone Marrow Mesenchymal Stromal Cell-Mediated Support to Cancer Development
Source: Front Cell Dev Biol. 2020 Nov 5;8:584232. doi: 10.3389/fcell.2020.584232 (PMC7674674; doi:10.3389/fcell.2020.584232)
Supplement: Supplementary file 8 [file Table_3.XLSX]

## Sheet: HS5vsMSC
Hallmark	logFC	AveExpr	t	P.Value	adj.P.Val	B
HALLMARK_PROTEIN_SECRETION	-0.365411	0.00801043	-3.8997	0.000694772	0.0347386	-0.420582
HALLMARK_KRAS_SIGNALING_UP	-0.185908	0.00135734	-2.99115	0.00640856	0.0897406	-2.4691
HALLMARK_MYC_TARGETS_V2	0.381431	0.029183	2.91738	0.00762384	0.0897406	-2.62685
HALLMARK_IL6_JAK_STAT3_SIGNALING	-0.149145	-0.00686247	-2.87951	0.00833009	0.0897406	-2.70715
HALLMARK_COMPLEMENT	-0.149418	0.00323672	-2.75899	0.0110151	0.0897406	-2.95945
HALLMARK_ANGIOGENESIS	-0.184787	0.00209954	-2.72423	0.0119305	0.0897406	-3.03126
HALLMARK_INFLAMMATORY_RESPONSE	-0.169832	0.00920875	-2.70162	0.0125637	0.0897406	-3.07772
HALLMARK_EPITHELIAL_MESENCHYMAL_TRANSITION	-0.239141	-0.0107427	-2.60055	0.0158009	0.0987559	-3.28294
HALLMARK_APICAL_SURFACE	-0.196176	-0.00634357	-2.50356	0.0196279	0.106993	-3.47593
HALLMARK_G2M_CHECKPOINT	0.347313	0.0149173	2.44808	0.0221878	0.106993	-3.58447
HALLMARK_E2F_TARGETS	0.388775	0.018665	2.40612	0.0243254	0.106993	-3.66562
HALLMARK_MYC_TARGETS_V1	0.339408	0.0227079	2.38129	0.0256783	0.106993	-3.71326
HALLMARK_ANDROGEN_RESPONSE	-0.151691	-0.00276733	-2.30298	0.030411	0.116965	-3.86155
HALLMARK_ALLOGRAFT_REJECTION	-0.136609	0.00211211	-2.25573	0.0336391	0.119979	-3.94953
HALLMARK_TNFA_SIGNALING_VIA_NFKB	-0.159808	0.0269148	-2.18579	0.0389926	0.119979	-4.07766
HALLMARK_ESTROGEN_RESPONSE_EARLY	-0.120576	0.00257114	-2.18053	0.0394244	0.119979	-4.08718
HALLMARK_SPERMATOGENESIS	0.123653	-0.00312653	2.14414	0.0425353	0.119979	-4.15271
HALLMARK_P53_PATHWAY	-0.118887	0.000394557	-2.13676	0.0431923	0.119979	-4.1659
HALLMARK_MYOGENESIS	-0.146508	-0.0050632	-2.04705	0.0519406	0.130169	-4.3239
HALLMARK_APICAL_JUNCTION	-0.116461	0.0037336	-2.04585	0.0520676	0.130169	-4.32599
HALLMARK_COAGULATION	-0.13086	-0.00563406	-1.8834	0.0720233	0.171484	-4.59991
HALLMARK_OXIDATIVE_PHOSPHORYLATION	0.162023	0.0139161	1.79452	0.0855461	0.191895	-4.74279
HALLMARK_UV_RESPONSE_DN	-0.138597	0.000878751	-1.7781	0.0882716	0.191895	-4.76864
HALLMARK_ADIPOGENESIS	0.125205	-0.00290576	1.59667	0.12364	0.257584	-5.04186
HALLMARK_APOPTOSIS	-0.0818597	-0.000876292	-1.51447	0.143182	0.286363	-5.15794
HALLMARK_FATTY_ACID_METABOLISM	0.110252	-0.00921067	1.41305	0.170689	0.328248	-5.29422
HALLMARK_IL2_STAT5_SIGNALING	-0.0719656	0.0115942	-1.31978	0.199563	0.369561	-5.41254
HALLMARK_UNFOLDED_PROTEIN_RESPONSE	-0.10386	0.00914469	-1.2527	0.222581	0.382092	-5.49334
HALLMARK_MITOTIC_SPINDLE	0.106723	0.00177869	1.23842	0.227733	0.382092	-5.51007
HALLMARK_DNA_REPAIR	0.115703	0.00505198	1.22151	0.23395	0.382092	-5.52966
HALLMARK_REACTIVE_OXYGEN_SPECIES_PATHWAY	0.104056	-0.0134704	1.21362	0.236897	0.382092	-5.53873
HALLMARK_HEME_METABOLISM	-0.0609067	-0.00182845	-0.917827	0.367991	0.574986	-5.84013
HALLMARK_TGF_BETA_SIGNALING	-0.0728128	0.00345446	-0.894734	0.379961	0.575698	-5.86042
HALLMARK_INTERFERON_ALPHA_RESPONSE	0.108137	-0.0271428	0.872511	0.391718	0.576055	-5.8795
HALLMARK_WNT_BETA_CATENIN_SIGNALING	-0.0610032	0.00984316	-0.775346	0.445832	0.636904	-5.95759
HALLMARK_PANCREAS_BETA_CELLS	0.0616715	0.00834006	0.739364	0.466975	0.648576	-5.9843
HALLMARK_PEROXISOME	-0.0477624	-0.0112451	-0.705014	0.4877	0.657002	-6.00867
HALLMARK_CHOLESTEROL_HOMEOSTASIS	-0.0826646	-0.0366521	-0.686118	0.499322	0.657002	-6.0216
HALLMARK_HYPOXIA	-0.0515848	0.0157711	-0.567934	0.575442	0.737746	-6.09478
HALLMARK_ESTROGEN_RESPONSE_LATE	0.0202678	0.0074709	0.446506	0.6593	0.812839	-6.15596
HALLMARK_XENOBIOTIC_METABOLISM	0.0217936	-0.00490445	0.436377	0.666528	0.812839	-6.16041
HALLMARK_KRAS_SIGNALING_DN	0.0238518	0.0114065	0.413365	0.68307	0.813179	-6.17016
HALLMARK_BILE_ACID_METABOLISM	-0.0312493	-0.0156945	-0.378693	0.7083	0.823604	-6.18386
HALLMARK_INTERFERON_GAMMA_RESPONSE	0.0265254	-0.00122835	0.312751	0.757216	0.860473	-6.20664
HALLMARK_MTORC1_SIGNALING	-0.0227955	0.00840456	-0.240605	0.811938	0.886115	-6.22663
HALLMARK_PI3K_AKT_MTOR_SIGNALING	0.0133358	0.00676637	0.227415	0.822059	0.886115	-6.22972
HALLMARK_UV_RESPONSE_UP	0.0145921	0.00210893	0.213269	0.832948	0.886115	-6.23285
HALLMARK_GLYCOLYSIS	0.0101804	0.00119129	0.151912	0.880547	0.911717	-6.24409
HALLMARK_NOTCH_SIGNALING	-0.0104678	-0.0193729	-0.135349	0.893483	0.911717	-6.24647
HALLMARK_HEDGEHOG_SIGNALING	0.00351695	0.0148391	0.0389013	0.969296	0.969296	-6.25491

## Sheet: HS27AvsMSC
Hallmark	logFC	AveExpr	t	P.Value	adj.P.Val	B
HALLMARK_ANGIOGENESIS	-0.528359	0.00209954	-6.77072	5.7683e-07	2.47897e-05	6.14833
HALLMARK_IL6_JAK_STAT3_SIGNALING	-0.389775	-0.00686247	-6.5412	9.91588e-07	2.47897e-05	5.61075
HALLMARK_TNFA_SIGNALING_VIA_NFKB	-0.518667	0.0269148	-6.16641	2.43395e-06	4.05659e-05	4.71988
HALLMARK_INFLAMMATORY_RESPONSE	-0.41863	0.00920875	-5.78854	6.11236e-06	7.64045e-05	3.807
HALLMARK_IL2_STAT5_SIGNALING	-0.34293	0.0115942	-5.46659	1.35382e-05	0.000135382	3.01959
HALLMARK_COMPLEMENT	-0.326265	0.00323672	-5.23663	2.40117e-05	0.000200097	2.45298
HALLMARK_ALLOGRAFT_REJECTION	-0.349349	0.00211211	-5.01417	4.19337e-05	0.000299526	1.90251
HALLMARK_KRAS_SIGNALING_UP	-0.349683	0.00135734	-4.89043	5.72419e-05	0.000357762	1.59569
HALLMARK_APOPTOSIS	-0.291517	-0.000876292	-4.68799	9.5351e-05	0.000529728	1.09338
HALLMARK_HYPOXIA	-0.456411	0.0157711	-4.36782	0.000213969	0.00106984	0.300127
HALLMARK_INTERFERON_GAMMA_RESPONSE	-0.413826	-0.00122835	-4.24119	0.000294499	0.00133863	-0.012416
HALLMARK_WNT_BETA_CATENIN_SIGNALING	-0.379336	0.00984316	-4.19083	0.000334353	0.00139314	-0.13642
HALLMARK_MYC_TARGETS_V2	0.498334	0.029183	3.31307	0.00296125	0.0113894	-2.2465
HALLMARK_G2M_CHECKPOINT	0.488092	0.0149173	2.99048	0.00641875	0.0229241	-2.98128
HALLMARK_APICAL_JUNCTION	-0.189982	0.0037336	-2.90095	0.00792295	0.0264098	-3.17947
HALLMARK_PI3K_AKT_MTOR_SIGNALING	-0.189753	0.00676637	-2.81268	0.00973092	0.0304091	-3.37211
HALLMARK_COAGULATION	-0.219129	-0.00563406	-2.74138	0.0114702	0.0325869	-3.52557
HALLMARK_P53_PATHWAY	-0.174848	0.000394557	-2.73157	0.0117313	0.0325869	-3.54653
HALLMARK_SPERMATOGENESIS	0.178306	-0.00312653	2.6875	0.0129752	0.0341452	-3.64021
HALLMARK_UV_RESPONSE_DN	-0.237851	0.000878751	-2.65241	0.0140531	0.0351328	-3.71422
HALLMARK_E2F_TARGETS	0.481711	0.018665	2.59143	0.0161289	0.0359558	-3.84159
HALLMARK_HEDGEHOG_SIGNALING	-0.268623	0.0148391	-2.58271	0.0164481	0.0359558	-3.85967
HALLMARK_OXIDATIVE_PHOSPHORYLATION	0.268011	0.0139161	2.58024	0.0165397	0.0359558	-3.86479
HALLMARK_TGF_BETA_SIGNALING	-0.232645	0.00345446	-2.48492	0.0204556	0.0426158	-4.06006
HALLMARK_UV_RESPONSE_UP	-0.180917	0.00210893	-2.29837	0.0307127	0.0614253	-4.42959
HALLMARK_MYC_TARGETS_V1	0.370748	0.0227079	2.26101	0.0332638	0.0639688	-4.50145
HALLMARK_EPITHELIAL_MESENCHYMAL_TRANSITION	-0.23591	-0.0107427	-2.22992	0.0355314	0.0657989	-4.56066
HALLMARK_INTERFERON_ALPHA_RESPONSE	-0.302379	-0.0271428	-2.1207	0.0446535	0.0783617	-4.76442
HALLMARK_DNA_REPAIR	0.230164	0.00505198	2.11215	0.0454498	0.0783617	-4.78009
HALLMARK_XENOBIOTIC_METABOLISM	-0.118876	-0.00490445	-2.069	0.0496649	0.0827748	-4.85846
HALLMARK_NOTCH_SIGNALING	-0.163856	-0.0193729	-1.8416	0.0781329	0.126021	-5.25245
HALLMARK_HEME_METABOLISM	-0.13603	-0.00182845	-1.78182	0.0876483	0.13695	-5.35041
HALLMARK_ANDROGEN_RESPONSE	-0.12195	-0.00276733	-1.60933	0.120837	0.183086	-5.61899
HALLMARK_ESTROGEN_RESPONSE_EARLY	-0.0962258	0.00257114	-1.51261	0.143651	0.211251	-5.76001
HALLMARK_GLYCOLYSIS	-0.113447	0.00119129	-1.47148	0.154367	0.220524	-5.81782
HALLMARK_APICAL_SURFACE	-0.110654	-0.00634357	-1.22748	0.231742	0.321863	-6.13278
HALLMARK_BILE_ACID_METABOLISM	-0.112479	-0.0156945	-1.18482	0.247881	0.334974	-6.18275
HALLMARK_PANCREAS_BETA_CELLS	-0.107994	0.00834006	-1.1254	0.271732	0.357543	-6.24973
HALLMARK_UNFOLDED_PROTEIN_RESPONSE	0.0888602	0.00914469	0.931619	0.360963	0.462774	-6.44637
HALLMARK_CHOLESTEROL_HOMEOSTASIS	-0.111534	-0.0366521	-0.804671	0.429039	0.536299	-6.5565
HALLMARK_REACTIVE_OXYGEN_SPECIES_PATHWAY	-0.077129	-0.0134704	-0.781929	0.442029	0.539059	-6.57463
HALLMARK_MYOGENESIS	-0.0625446	-0.0050632	-0.759607	0.455008	0.541677	-6.59194
HALLMARK_PEROXISOME	-0.0508803	-0.0112451	-0.652821	0.520179	0.604859	-6.6681
HALLMARK_MITOTIC_SPINDLE	0.0519653	0.00177869	0.524151	0.60506	0.682863	-6.74507
HALLMARK_MTORC1_SIGNALING	0.055621	0.00840456	0.510304	0.614577	0.682863	-6.75237
HALLMARK_PROTEIN_SECRETION	-0.0395701	0.00801043	-0.367071	0.716836	0.77917	-6.81666
HALLMARK_ADIPOGENESIS	0.0308199	-0.00290576	0.34163	0.735651	0.782608	-6.82591
HALLMARK_FATTY_ACID_METABOLISM	-0.0143085	-0.00921067	-0.159404	0.874707	0.911153	-6.87286
HALLMARK_KRAS_SIGNALING_DN	-0.00895568	0.0114065	-0.13491	0.893827	0.912068	-6.87658
HALLMARK_ESTROGEN_RESPONSE_LATE	0.00336611	0.0074709	0.0644588	0.949148	0.949148	-6.88382

## Sheet: HS27AvsHS5
Hallmark	logFC	AveExpr	t	P.Value	adj.P.Val	B
HALLMARK_INTERFERON_GAMMA_RESPONSE	0.440352	-0.00122835	4.0822	0.000439502	0.00961143	-0.0260345
HALLMARK_ANGIOGENESIS	0.343572	0.00209954	3.98244	0.000564669	0.00961143	-0.261555
HALLMARK_IL2_STAT5_SIGNALING	0.270964	0.0115942	3.90704	0.000682119	0.00961143	-0.438948
HALLMARK_TNFA_SIGNALING_VIA_NFKB	0.35886	0.0269148	3.85917	0.000768915	0.00961143	-0.551289
HALLMARK_IL6_JAK_STAT3_SIGNALING	0.24063	-0.00686247	3.65273	0.00128566	0.0128566	-1.03242
HALLMARK_HYPOXIA	0.404826	0.0157711	3.50431	0.00185504	0.0154586	-1.37439
HALLMARK_WNT_BETA_CATENIN_SIGNALING	0.318333	0.00984316	3.18114	0.00407384	0.0290989	-2.10381
HALLMARK_INFLAMMATORY_RESPONSE	0.248798	0.00920875	3.11179	0.0048108	0.0300675	-2.25705
HALLMARK_APOPTOSIS	0.209657	-0.000876292	3.0497	0.00557823	0.0309902	-2.39314
HALLMARK_ALLOGRAFT_REJECTION	0.212739	0.00211211	2.76193	0.010941	0.0498538	-3.00805
HALLMARK_PROTEIN_SECRETION	-0.325841	0.00801043	-2.73409	0.0116637	0.0498538	-3.066
HALLMARK_PI3K_AKT_MTOR_SIGNALING	0.203089	0.00676637	2.72297	0.0119649	0.0498538	-3.08908
HALLMARK_INTERFERON_ALPHA_RESPONSE	0.410516	-0.0271428	2.60425	0.0156698	0.0602684	-3.33233
HALLMARK_COMPLEMENT	0.176847	0.00323672	2.56747	0.0170204	0.0607873	-3.40655
HALLMARK_HEDGEHOG_SIGNALING	0.27214	0.0148391	2.36673	0.0265034	0.0883446	-3.8009
HALLMARK_UV_RESPONSE_UP	0.195509	0.00210893	2.24664	0.0342951	0.107172	-4.0276
HALLMARK_XENOBIOTIC_METABOLISM	0.140669	-0.00490445	2.21458	0.0367017	0.107946	-4.08686
HALLMARK_KRAS_SIGNALING_UP	0.163775	0.00135734	2.07178	0.0493828	0.137174	-4.344
HALLMARK_UNFOLDED_PROTEIN_RESPONSE	-0.192721	0.00914469	-1.82761	0.0802752	0.211251	-4.75585
HALLMARK_REACTIVE_OXYGEN_SPECIES_PATHWAY	0.181185	-0.0134704	1.66148	0.109841	0.274602	-5.01402
HALLMARK_PANCREAS_BETA_CELLS	0.169665	0.00834006	1.59928	0.123057	0.292993	-5.10575
HALLMARK_NOTCH_SIGNALING	0.153388	-0.0193729	1.55937	0.132215	0.295295	-5.16313
HALLMARK_TGF_BETA_SIGNALING	0.159832	0.00345446	1.54422	0.135836	0.295295	-5.18462
HALLMARK_GLYCOLYSIS	0.123627	0.00119129	1.45044	0.160092	0.333526	-5.31373
HALLMARK_FATTY_ACID_METABOLISM	0.124561	-0.00921067	1.25519	0.221691	0.443383	-5.56061
HALLMARK_APICAL_JUNCTION	0.0735217	0.0037336	1.01547	0.320176	0.571338	-5.82066
HALLMARK_UV_RESPONSE_DN	0.0992541	0.000878751	1.00117	0.326895	0.571338	-5.8346
HALLMARK_COAGULATION	0.088269	-0.00563406	0.998857	0.327992	0.571338	-5.83684
HALLMARK_DNA_REPAIR	-0.114461	0.00505198	-0.950103	0.351686	0.571338	-5.8829
HALLMARK_ADIPOGENESIS	0.0943852	-0.00290576	0.946355	0.353554	0.571338	-5.88636
HALLMARK_OXIDATIVE_PHOSPHORYLATION	-0.105988	0.0139161	-0.922975	0.365357	0.571338	-5.90761
HALLMARK_MYOGENESIS	-0.0839636	-0.0050632	-0.92239	0.365656	0.571338	-5.90814
HALLMARK_HEME_METABOLISM	0.075123	-0.00182845	0.890076	0.382406	0.579403	-5.93669
HALLMARK_APICAL_SURFACE	-0.0855214	-0.00634357	-0.858115	0.399457	0.587437	-5.96399
HALLMARK_P53_PATHWAY	0.0559603	0.000394557	0.790785	0.436942	0.603562	-6.01843
HALLMARK_G2M_CHECKPOINT	-0.140779	0.0149173	-0.780193	0.44303	0.603562	-6.02661
HALLMARK_BILE_ACID_METABOLISM	0.0812294	-0.0156945	0.773961	0.446636	0.603562	-6.03138
HALLMARK_SPERMATOGENESIS	-0.0546535	-0.00312653	-0.745117	0.463555	0.609941	-6.05296
HALLMARK_MYC_TARGETS_V2	-0.116903	0.029183	-0.703006	0.488927	0.626829	-6.08306
HALLMARK_MTORC1_SIGNALING	-0.0784165	0.00840456	-0.650762	0.521484	0.651855	-6.11807
HALLMARK_MITOTIC_SPINDLE	0.054758	0.00177869	0.499592	0.621987	0.758521	-6.20461
HALLMARK_E2F_TARGETS	-0.0929355	0.018665	-0.45223	0.655232	0.766189	-6.22715
HALLMARK_KRAS_SIGNALING_DN	0.0328074	0.0114065	0.447037	0.658923	0.766189	-6.22949
HALLMARK_ANDROGEN_RESPONSE	-0.0297414	-0.00276733	-0.355016	0.725729	0.813601	-6.2665
HALLMARK_ESTROGEN_RESPONSE_EARLY	-0.0243498	0.00257114	-0.346224	0.732241	0.813601	-6.26959
HALLMARK_ESTROGEN_RESPONSE_LATE	0.0169017	0.0074709	0.292758	0.772265	0.839418	-6.28677
HALLMARK_CHOLESTEROL_HOMEOSTASIS	0.028869	-0.0366521	0.188395	0.852177	0.900228	-6.31206
HALLMARK_MYC_TARGETS_V1	-0.0313398	0.0227079	-0.17288	0.864219	0.900228	-6.31488
HALLMARK_PEROXISOME	0.00311787	-0.0112451	0.0361849	0.971439	0.978188	-6.3293
HALLMARK_EPITHELIAL_MESENCHYMAL_TRANSITION	-0.00323171	-0.0107427	-0.0276313	0.978188	0.978188	-6.32958
