# Supplementary material for: HS-5 and HS-27A Stromal Cell Lines to Study Bone Marrow Mesenchymal Stromal Cell-Mediated Support to Cancer Development
Source: Front Cell Dev Biol. 2020 Nov 5;8:584232. doi: 10.3389/fcell.2020.584232 (PMC7674674; doi:10.3389/fcell.2020.584232)
Supplement: Supplementary file 9 [file Table_4.XLSX]

## Sheet: HS5vsMSC
C7	logFC	AveExpr	t	P.Value	adj.P.Val	B
GSE1791_CTRL_VS_NEUROMEDINU_IN_T_CELL_LINE_6H_UP	-0.266501	0.00687214	-6.21766	1.1954e-06	0.00582398	5.29133
GSE36826_NORMAL_VS_STAPH_AUREUS_INF_IL1R_KO_SKIN_DN	-0.217964	0.00228072	-5.37443	1.11594e-05	0.0151345	3.31485
GSE29618_MONOCYTE_VS_MDC_UP	-0.291557	-0.000926725	-5.3548	1.17614e-05	0.0151345	3.26808
GSE33424_CD161_HIGH_VS_NEG_CD8_TCELL_UP	-0.214154	0.00556941	-5.33427	1.24257e-05	0.0151345	3.21916
GSE411_UNSTIM_VS_100MIN_IL6_STIM_SOCS3_KO_MACROPHAGE_DN	-0.211519	-0.00260915	-5.2201	1.68731e-05	0.0164411	2.94655
GSE360_DC_VS_MAC_L_DONOVANI_DN	-0.221222	0.00205553	-4.97662	3.24422e-05	0.0263431	2.36304
GSE7831_CPG_VS_INFLUENZA_STIM_PDC_1H_DN	-0.208834	0.0046448	-4.84379	4.63619e-05	0.0322679	2.04389
GSE9988_LOW_LPS_VS_ANTI_TREM1_AND_LPS_MONOCYTE_UP	-0.196627	0.0033554	-4.77687	5.5499e-05	0.0331153	1.88297
GSE21033_CTRL_VS_POLYIC_STIM_DC_6H_UP	-0.247522	0.00138948	-4.7054	6.72501e-05	0.0331153	1.71111
GSE9316_CD4_TCELL_BALBC_VS_TH17_ENRI_CD4_TCELL_SKG_PMA_IONO_STIM_FR4NEG_DN	-0.220695	-0.0022027	-4.67587	7.28032e-05	0.0331153	1.64009
GSE22935_WT_VS_MYD88_KO_MACROPHAGE_48H_MBOVIS_BCG_STIM_DN	-0.211137	0.00522436	-4.65696	7.65959e-05	0.0331153	1.59463
GSE40273_EOS_KO_VS_WT_TREG_UP	-0.251591	-0.0011902	-4.61881	8.48605e-05	0.0331153	1.5029
GSE29618_MONOCYTE_VS_MDC_DAY7_FLU_VACCINE_UP	-0.268378	0.00030441	-4.60375	8.83618e-05	0.0331153	1.4667
GSE37532_TREG_VS_TCONV_PPARG_KO_CD4_TCELL_FROM_VISCERAL_ADIPOSE_TISSUE_DN	-0.267642	-0.00350286	-4.56226	9.877e-05	0.034372	1.36699
GSE22601_DOUBLE_NEGATIVE_VS_DOUBLE_POSITIVE_THYMOCYTE_DN	-0.183399	-0.0012901	-4.50024	0.000116648	0.0350203	1.21799
GSE17721_LPS_VS_POLYIC_2H_BMDC_UP	-0.176474	0.00305601	-4.49499	0.000118299	0.0350203	1.2054
GSE14769_UNSTIM_VS_60MIN_LPS_BMDM_DN	-0.232338	-0.002744	-4.4829	0.000122197	0.0350203	1.17637
GSE21774_CD56_BRIGHT_VS_DIM_CD62L_POSITIVE_NK_CELL_UP	-0.183525	-0.00346968	-4.3911	0.000156261	0.0392032	0.956121
GSE3982_BASOPHIL_VS_EFF_MEMORY_CD4_TCELL_UP	-0.206876	-3.67284e-05	-4.37617	0.000162627	0.0392032	0.920353
GSE17721_LPS_VS_PAM3CSK4_12H_BMDC_DN	0.233023	-0.003432	4.36819	0.000166137	0.0392032	0.901227
GSE29164_CD8_TCELL_VS_CD8_TCELL_AND_IL12_TREATED_MELANOMA_DAY3_UP	-0.177182	-0.000618366	-4.34768	0.000175504	0.0392032	0.852096
GSE3982_EOSINOPHIL_VS_CENT_MEMORY_CD4_TCELL_UP	-0.186389	-0.000259438	-4.3393	0.00017948	0.0392032	0.832029
GSE32164_RESTING_DIFFERENTIATED_VS_ALTERNATIVELY_ACT_M2_MACROPHAGE_DN	-0.163062	0.00399799	-4.32782	0.000185072	0.0392032	0.804546
GSE7460_FOXP3_MUT_VS_WT_ACT_WITH_TGFB_TCONV_UP	-0.160775	-0.00194457	-4.26493	0.00021892	0.0414039	0.654106
GSE3982_MAST_CELL_VS_TH2_UP	-0.241114	-0.00666767	-4.24399	0.000231496	0.0414039	0.604077
GSE3982_NEUTROPHIL_VS_NKCELL_UP	-0.251115	0.00382329	-4.23413	0.000237665	0.0414039	0.580525
GSE3920_UNTREATED_VS_IFNG_TREATED_FIBROBLAST_DN	-0.20894	-0.0107338	-4.2083	0.000254601	0.0414039	0.518876
GSE27434_WT_VS_DNMT1_KO_TREG_DN	-0.227547	0.0145841	-4.20701	0.000255484	0.0414039	0.515775
GSE3982_BASOPHIL_VS_TH2_UP	-0.199231	-0.00601924	-4.20425	0.000257366	0.0414039	0.509203
GSE7852_TREG_VS_TCONV_DN	-0.208821	-0.00957998	-4.20226	0.000258733	0.0414039	0.504457
GSE5679_CTRL_VS_PPARG_LIGAND_ROSIGLITAZONE_TREATED_DC_DN	-0.217551	0.000138793	-4.18935	0.000267782	0.0414039	0.473673
GSE27291_0H_VS_7D_STIM_GAMMADELTA_TCELL_DN	-0.181519	0.00929779	-4.17737	0.000276462	0.0414039	0.445108
GSE6674_CPG_VS_PL2_3_STIM_BCELL_DN	-0.211624	0.0159495	-4.16846	0.0002831	0.0414039	0.42386
GSE3982_MAST_CELL_VS_TH1_UP	-0.233496	-0.00743282	-4.15962	0.000289838	0.0414039	0.402798
GSE29164_DAY3_VS_DAY7_UNTREATED_MELANOMA_DN	-0.145308	0.00504275	-4.14988	0.000297442	0.0414039	0.379609
GSE22589_HEALTHY_VS_HIV_AND_SIV_INFECTED_DC_DN	-0.155145	-0.00170624	-4.1374	0.000307482	0.0416126	0.349884
GSE7852_TREG_VS_TCONV_THYMUS_UP	-0.148847	0.00555694	-4.08504	0.000353358	0.0428828	0.225385
GSE17974_IL4_AND_ANTI_IL12_VS_UNTREATED_12H_ACT_CD4_TCELL_UP	-0.196976	0.0015894	-4.08111	0.000357065	0.0428828	0.216045
GSE21927_UNTREATED_VS_GMCSF_IL6_TREATED_BONE_MARROW_DN	-0.1731	-0.00119959	-4.08029	0.000357838	0.0428828	0.214108
GSE12392_CD8A_POS_VS_NEG_SPLEEN_DC_DN	0.255752	-0.00297839	4.07737	0.000360629	0.0428828	0.207155
GSE17974_0.5H_VS_72H_IL4_AND_ANTI_IL12_ACT_CD4_TCELL_DN	0.261533	0.00664828	4.07427	0.0003636	0.0428828	0.19981
GSE12198_CTRL_VS_HIGH_IL2_STIM_NK_CELL_DN	0.146135	0.00285727	4.06802	0.00036968	0.0428828	0.184967
GSE23505_IL6_IL1_VS_IL6_IL1_IL23_TREATED_CD4_TCELL_DN	-0.213797	0.00124733	-4.0532	0.000384495	0.0430927	0.149798
GSE23502_BM_VS_COLON_TUMOR_MYELOID_DERIVED_SUPPRESSOR_CELL_UP	-0.193224	0.00181459	-4.04364	0.000394363	0.0430927	0.127118
GSE32423_CTRL_VS_IL7_IL4_MEMORY_CD8_TCELL_DN	0.20639	0.00873956	4.04015	0.000398024	0.0430927	0.118848
GSE45365_HEALTHY_VS_MCMV_INFECTION_BCELL_IFNAR_KO_UP	0.206461	0.00302786	4.0259	0.000413337	0.0435043	0.085065
GSE17721_0.5H_VS_24H_CPG_BMDC_DN	-0.174903	-0.00081314	-4.01498	0.000425453	0.0435043	0.0592116
GSE25088_IL4_VS_IL4_AND_ROSIGLITAZONE_STIM_STAT6_KO_MACROPHAGE_DAY10_DN	-0.188592	-0.00175545	-3.99668	0.000446568	0.0435043	0.0158717
GSE19888_CTRL_VS_TCELL_MEMBRANES_ACT_MAST_CELL_PRETREAT_A3R_INH_UP	-0.185807	-0.00496574	-3.9963	0.000447015	0.0435043	0.0149756
GSE17721_0.5H_VS_8H_POLYIC_BMDC_DN	-0.156903	0.00718513	-3.98803	0.0004569	0.0435043	-0.00459274
GSE22886_NAIVE_VS_IGG_IGA_MEMORY_BCELL_UP	-0.197763	-0.000224966	-3.97499	0.000472919	0.0435043	-0.035422
GSE22611_NOD2_TRANSDUCED_VS_CTRL_HEK293T_STIMULATED_WITH_MDP_2H_UP	-0.226077	-0.0127687	-3.97291	0.000475529	0.0435043	-0.0403445
GSE10325_CD4_TCELL_VS_BCELL_DN	-0.211072	-0.00169814	-3.96781	0.000481972	0.0435043	-0.0523841
GSE12366_PLASMA_CELL_VS_MEMORY_BCELL_UP	-0.190845	-0.00106763	-3.96633	0.000483865	0.0435043	-0.0558906
GSE41867_NAIVE_VS_DAY6_LCMV_ARMSTRONG_EFFECTOR_CD8_TCELL_UP	-0.206077	0.000781913	-3.95116	0.000503634	0.0435043	-0.0917096
GSE17721_4_VS_24H_GARDIQUIMOD_BMDC_UP	-0.169263	-0.00713045	-3.94843	0.000507283	0.0435043	-0.0981658
GSE7348_UNSTIM_VS_LPS_STIM_MACROPHAGE_DN	-0.229644	0.00664387	-3.94605	0.000510478	0.0435043	-0.103782
GSE7460_TCONV_VS_TREG_THYMUS_DN	-0.149107	0.00159029	-3.94057	0.000517909	0.0435043	-0.116707
GSE6269_HEALTHY_VS_STAPH_PNEUMO_INF_PBMC_DN	-0.217837	-0.0114391	-3.92169	0.000544352	0.0449506	-0.161241
GSE41867_LCMV_ARMSTRONG_VS_CLONE13_DAY8_EFFECTOR_CD8_TCELL_UP	-0.221034	0.00636927	-3.87781	0.000611033	0.0496159	-0.264556
GSE3982_BASOPHIL_VS_NKCELL_UP	-0.187849	0.000465912	-3.87032	0.000623192	0.0497737	-0.282169
GSE17721_0.5H_VS_12H_GARDIQUIMOD_BMDC_DN	-0.173497	0.00839756	-3.84635	0.000663732	0.0499588	-0.338495
GSE27670_CTRL_VS_BLIMP1_TRANSDUCED_GC_BCELL_DN	-0.191895	0.0101112	-3.84556	0.000665097	0.0499588	-0.340332
GSE13411_IGM_VS_SWITCHED_MEMORY_BCELL_DN	-0.162153	-0.00449503	-3.83689	0.000680426	0.0499588	-0.360694
GSE26669_CTRL_VS_COSTIM_BLOCK_MLR_CD4_TCELL_DN	-0.186583	0.00357047	-3.8309	0.0006912	0.0499588	-0.374732
GSE4748_LPS_VS_LPS_AND_CYANOBACTERIUM_LPSLIKE_STIM_DC_3H_UP	-0.156848	0.00502257	-3.82544	0.000701183	0.0499588	-0.387543
GSE29164_UNTREATED_VS_CD8_TCELL_AND_IL12_TREATED_MELANOMA_DAY7_DN	-0.176007	0.000196011	-3.82486	0.000702239	0.0499588	-0.388889
GSE17974_0.5H_VS_72H_IL4_AND_ANTI_IL12_ACT_CD4_TCELL_UP	-0.199929	-0.00918866	-3.8181	0.000714809	0.0499588	-0.404739
GSE21546_UNSTIM_VS_ANTI_CD3_STIM_DP_THYMOCYTES_DN	0.344291	0.010124	3.81402	0.000722504	0.0499588	-0.414306
GSE29618_BCELL_VS_PDC_UP	-0.151852	-3.95586e-05	-3.81214	0.000726067	0.0499588	-0.4187
GSE36095_WT_VS_HDAC9_KO_TREG_DN	-0.169521	0.00223962	-3.80072	0.000748129	0.0499588	-0.445439
GSE24142_EARLY_THYMIC_PROGENITOR_VS_DN3_THYMOCYTE_UP	-0.182041	0.00277595	-3.79975	0.000750037	0.0499588	-0.447715
GSE19941_IL10_KO_VS_IL10_KO_AND_NFKBP50_KO_LPS_AND_IL10_STIM_MACROPHAGE_UP	-0.175292	0.00469289	-3.79947	0.000750592	0.0499588	-0.448376
GSE7831_UNSTIM_VS_CPG_STIM_PDC_1H_UP	-0.149447	0.00372332	-3.79531	0.000758815	0.0499588	-0.458108
GSE22601_IMMATURE_CD4_SINGLE_POSITIVE_VS_CD8_SINGLE_POSITIVE_THYMOCYTE_DN	-0.178061	0.00296555	-3.78421	0.000781196	0.0501237	-0.48407
GSE2128_C57BL6_VS_NOD_CD4CD8_DP_THYMOCYTE_UP	-0.192543	0.0152815	-3.78332	0.000783029	0.0501237	-0.486162
GSE41978_WT_VS_ID2_KO_KLRG1_LOW_EFFECTOR_CD8_TCELL_DN	-0.18056	0.0123838	-3.77348	0.000803447	0.0501237	-0.509151
GSE20198_IL12_VS_IFNA_TREATED_ACT_CD4_TCELL_DN	-0.148532	0.00837282	-3.77004	0.000810718	0.0501237	-0.517195
GSE14769_UNSTIM_VS_80MIN_LPS_BMDM_DN	-0.162542	0.00404957	-3.76049	0.000831222	0.0501237	-0.539497
GSE7852_THYMUS_VS_FAT_TCONV_DN	-0.154196	0.00455546	-3.75611	0.000840805	0.0501237	-0.549732
GSE29614_CTRL_VS_DAY7_TIV_FLU_VACCINE_PBMC_UP	-0.187827	0.00159921	-3.75363	0.000846278	0.0501237	-0.555524
GSE46606_IRF4HIGH_VS_WT_CD40L_IL2_IL5_DAY3_STIMULATED_BCELL_UP	-0.157034	0.005045	-3.74775	0.000859363	0.0501237	-0.569222
GSE9006_TYPE_1_VS_TYPE_2_DIABETES_PBMC_AT_DX_UP	0.255257	0.00807147	3.74576	0.000863861	0.0501237	-0.573883
GSE12366_NAIVE_VS_MEMORY_BCELL_DN	-0.18158	-0.00412424	-3.74081	0.000875095	0.0501237	-0.585416
GSE20727_ROS_INH_VS_ROS_INH_AND_DNFB_ALLERGEN_TREATED_DC_UP	-0.192874	0.00986161	-3.74077	0.000875183	0.0501237	-0.585506
GSE14769_UNSTIM_VS_120MIN_LPS_BMDM_DN	-0.193392	0.00380363	-3.73623	0.000885628	0.0501237	-0.596097
GSE21670_STAT3_KO_VS_WT_CD4_TCELL_TGFB_TREATED_UP	0.173835	-0.00143271	3.73217	0.000895066	0.0501237	-0.605558
GSE8685_IL2_ACT_IL2_STARVED_VS_IL21_ACT_IL2_STARVED_CD4_TCELL_DN	-0.173535	-0.00334628	-3.72095	0.000921662	0.0510266	-0.631692
GSE33425_CD161_INT_VS_NEG_CD8_TCELL_UP	-0.158128	0.00312748	-3.71058	0.000946934	0.0518367	-0.655831
GSE40274_FOXP3_VS_FOXP3_AND_EOS_TRANSDUCED_ACTIVATED_CD4_TCELL_UP	-0.167695	-0.00243155	-3.703	0.000965841	0.0522571	-0.673472
GSE39820_IL1B_IL6_VS_IL1B_IL6_IL23A_TREATED_CD4_TCELL_UP	-0.160813	0.00332742	-3.69414	0.000988387	0.0522571	-0.694058
GSE30971_WBP7_HET_VS_KO_MACROPHAGE_2H_LPS_STIM_UP	-0.229403	-0.0028107	-3.68249	0.00101882	0.0522571	-0.721114
GSE6674_PL2_3_VS_ANTI_IGM_AND_CPG_STIM_BCELL_DN	-0.186039	0.0149428	-3.67999	0.00102548	0.0522571	-0.726926
GSE11057_PBMC_VS_MEM_CD4_TCELL_UP	-0.202082	0.00548229	-3.67918	0.00102765	0.0522571	-0.728805
GSE3982_BASOPHIL_VS_CENT_MEMORY_CD4_TCELL_UP	-0.174122	0.00448393	-3.67907	0.00102795	0.0522571	-0.729067
GSE9988_ANTI_TREM1_AND_LPS_VS_CTRL_TREATED_MONOCYTES_UP	-0.249518	-0.00101475	-3.67841	0.0010297	0.0522571	-0.730583
GSE36392_EOSINOPHIL_VS_NEUTROPHIL_IL25_TREATED_LUNG_UP	-0.189742	-0.00426236	-3.6664	0.00106238	0.0530518	-0.758453
GSE19941_UNSTIM_VS_LPS_STIM_IL10_KO_NFKBP50_KO_MACROPHAGE_UP	0.215702	-0.00878929	3.662	0.00107461	0.0530518	-0.768663
GSE7852_LN_VS_FAT_TCONV_DN	-0.161229	0.0023761	-3.65795	0.00108598	0.0530518	-0.778045
GSE21033_CTRL_VS_POLYIC_STIM_DC_12H_UP	-0.142931	0.00518706	-3.65423	0.00109652	0.0530518	-0.786658
GSE19941_IL10_KO_VS_IL10_KO_AND_NFKBP50_KO_UNSTIM_MACROPHAGE_DN	-0.192286	0.00502318	-3.65308	0.0010998	0.0530518	-0.789322
GSE7568_IL4_VS_IL4_AND_TGFB_TREATED_MACROPHAGE_24H_UP	-0.224397	-0.00167564	-3.64457	0.0011244	0.0532407	-0.809047
GSE22935_UNSTIM_VS_24H_MBOVIS_BCG_STIM_MYD88_KO_MACROPHAGE_UP	-0.173863	-0.00183158	-3.64417	0.00112557	0.0532407	-0.809974
GSE3565_CTRL_VS_LPS_INJECTED_DUSP1_KO_SPLENOCYTES_UP	-0.195082	0.0100942	-3.63881	0.00114135	0.0534678	-0.822382
GSE43955_1H_VS_20H_ACT_CD4_TCELL_WITH_TGFB_IL6_DN	-0.15448	-0.00462431	-3.62996	0.00116785	0.0537786	-0.842846
GSE32255_WT_VS_JMJD2D_KNOCKDOWN_4H_LPS_STIM_DC_DN	0.169322	-0.00278296	3.62923	0.00117006	0.0537786	-0.844528
GSE1925_CTRL_VS_IFNG_PRIMED_MACROPHAGE_24H_IFNG_STIM_DN	0.183994	-0.0042259	3.62107	0.00119509	0.0544156	-0.863392
GSE19198_CTRL_VS_IL21_TREATED_TCELL_1H_DN	-0.178512	-0.00482827	-3.59115	0.0012914	0.0577744	-0.932454
GSE23505_UNTREATED_VS_4DAY_IL6_IL1_IL23_TREATED_CD4_TCELL_UP	-0.199486	-0.00239421	-3.58619	0.00130807	0.0577744	-0.943882
GSE27786_NKCELL_VS_NKTCELL_UP	-0.15541	-0.00165906	-3.58114	0.00132527	0.0577744	-0.955518
GSE17974_1.5H_VS_72H_IL4_AND_ANTI_IL12_ACT_CD4_TCELL_DN	0.228995	-0.000819519	3.57302	0.00135341	0.0577744	-0.974226
GSE2585_CD80_HIGH_VS_LOW_AIRE_KO_MTEC_UP	-0.148977	0.00243275	-3.57126	0.00135957	0.0577744	-0.978271
GSE25087_TREG_VS_TCONV_FETUS_UP	-0.176802	-0.00387345	-3.57092	0.00136077	0.0577744	-0.979062
GSE24142_EARLY_THYMIC_PROGENITOR_VS_DN2_THYMOCYTE_UP	-0.195073	-0.00566049	-3.56585	0.0013787	0.0577744	-0.990713
GSE29618_MONOCYTE_VS_PDC_DAY7_FLU_VACCINE_UP	-0.183452	0.0109911	-3.56555	0.00137978	0.0577744	-0.991411
GSE19198_CTRL_VS_IL21_TREATED_TCELL_6H_DN	-0.229174	-0.000943409	-3.56441	0.00138385	0.0577744	-0.994034
GSE39820_CTRL_VS_IL1B_IL6_CD4_TCELL_DN	-0.146449	-0.000593709	-3.56102	0.001396	0.0577744	-1.00182
GSE20152_SPHK1_KO_VS_WT_HTNFA_OVERXPRESS_ANKLE_DN	0.163561	0.000365225	3.56011	0.0013993	0.0577744	-1.00392
GSE43955_10H_VS_30H_ACT_CD4_TCELL_WITH_TGFB_IL6_DN	-0.161073	0.000826674	-3.55088	0.00143303	0.0577948	-1.02513
GSE19941_UNSTIM_VS_LPS_AND_IL10_STIM_IL10_KO_MACROPHAGE_UP	-0.178704	-0.00323263	-3.54061	0.00147152	0.0577948	-1.04872
GSE1460_INTRATHYMIC_T_PROGENITOR_VS_THYMIC_STROMAL_CELL_DN	-0.197739	-0.0039045	-3.53877	0.00147852	0.0577948	-1.05295
GSE45365_NK_CELL_VS_BCELL_UP	-0.213971	0.00751631	-3.53869	0.00147883	0.0577948	-1.05313
GSE339_EX_VIVO_VS_IN_CULTURE_CD4CD8DN_DC_DN	-0.154425	0.000231054	-3.53757	0.00148308	0.0577948	-1.05569
GSE18791_CTRL_VS_NEWCASTLE_VIRUS_DC_14H_UP	0.16325	0.00771273	3.53499	0.00149298	0.0577948	-1.06161
GSE5542_UNTREATED_VS_IFNA_AND_IFNG_TREATED_EPITHELIAL_CELLS_24H_DN	-0.159043	-0.00328206	-3.53022	0.00151147	0.0577948	-1.07257
GSE4590_SMALL_VS_VPREB_POS_LARGE_PRE_BCELL_UP	-0.169884	-0.00414275	-3.52967	0.00151359	0.0577948	-1.07381
GSE2405_0H_VS_3H_A_PHAGOCYTOPHILUM_STIM_NEUTROPHIL_UP	-0.187674	-0.00637628	-3.52949	0.00151431	0.0577948	-1.07423
GSE17974_1.5H_VS_72H_IL4_AND_ANTI_IL12_ACT_CD4_TCELL_UP	-0.185227	-0.000760959	-3.52844	0.00151842	0.0577948	-1.07665
GSE37416_12H_VS_48H_F_TULARENSIS_LVS_NEUTROPHIL_UP	-0.193371	-0.00392178	-3.52309	0.00153946	0.0581414	-1.08889
GSE17721_0.5H_VS_24H_PAM3CSK4_BMDC_DN	-0.168653	0.0029825	-3.50956	0.00159402	0.0597391	-1.11988
GSE41978_KLRG1_HIGH_VS_LOW_EFFECTOR_CD8_TCELL_UP	-0.153368	0.00899273	-3.50099	0.00162955	0.0601964	-1.13949
GSE3039_ALPHAALPHA_CD8_TCELL_VS_B1_BCELL_DN	0.171787	-0.00391445	3.50066	0.00163094	0.0601964	-1.14025
GSE43955_TGFB_IL6_VS_TGFB_IL6_IL23_TH17_ACT_CD4_TCELL_52H_DN	-0.131968	-0.00248401	-3.48094	0.00171572	0.0625034	-1.18531
GSE22601_DOUBLE_POSITIVE_VS_CD8_SINGLE_POSITIVE_THYMOCYTE_UP	-0.196721	-0.00190919	-3.48017	0.0017191	0.0625034	-1.18707
GSE20152_SPHK1_KO_VS_HTNFA_OVEREXPRESS_ANKLE_DN	0.173021	0.00238165	3.47573	0.00173882	0.0627521	-1.19721
GSE6269_FLU_VS_STAPH_AUREUS_INF_PBMC_DN	-0.209599	-0.00376792	-3.47035	0.00176299	0.0628745	-1.20948
GSE3982_NEUTROPHIL_VS_NKCELL_DN	0.162482	0.00366374	3.46492	0.0017877	0.0628745	-1.22185
GSE3982_NEUTROPHIL_VS_TH1_UP	-0.166735	0.000452322	-3.46387	0.00179254	0.0628745	-1.22426
GSE40666_WT_VS_STAT4_KO_CD8_TCELL_WITH_IFNA_STIM_90MIN_UP	-0.177987	-0.00066047	-3.45977	0.00181148	0.0628745	-1.2336
GSE21033_3H_VS_24H_POLYIC_STIM_DC_DN	0.176772	0.000622322	3.45954	0.00181254	0.0628745	-1.23412
GSE24142_DN2_VS_DN3_THYMOCYTE_DN	-0.173707	0.0108405	-3.45614	0.00182841	0.0628745	-1.24187
GSE13522_WT_VS_IFNAR_KO_SKING_T_CRUZI_Y_STRAIN_INF_DN	0.141711	0.000886142	3.45291	0.00184359	0.0628745	-1.24922
GSE3982_BCELL_VS_BASOPHIL_DN	-0.160279	0.00189523	-3.45252	0.00184545	0.0628745	-1.25011
GSE41176_WT_VS_TAK1_KO_ANTI_IGM_STIM_BCELL_24H_UP	-0.20096	-0.0015127	-3.44463	0.00188309	0.0631265	-1.26805
GSE14000_4H_VS_16H_LPS_DC_UP	-0.161711	-0.0115542	-3.44382	0.00188703	0.0631265	-1.26991
GSE29618_BCELL_VS_PDC_DN	-0.186061	0.00823522	-3.44033	0.00190395	0.0631265	-1.27784
GSE7568_CTRL_VS_24H_TGFB_TREATED_MACROPHAGES_WITH_IL4_AND_DEXAMETHASONE_UP	-0.153663	0.0103873	-3.44018	0.00190468	0.0631265	-1.27818
GSE17721_POLYIC_VS_CPG_2H_BMDC_DN	-0.136592	0.0101591	-3.4257	0.00197656	0.0650663	-1.31109
GSE29618_MONOCYTE_VS_PDC_UP	-0.221359	-0.000419879	-3.42129	0.00199893	0.0653609	-1.32108
GSE33425_CD161_INT_VS_NEG_CD8_TCELL_DN	-0.159912	0.00471161	-3.41127	0.00205077	0.0662894	-1.34382
GSE21360_TERTIARY_VS_QUATERNARY_MEMORY_CD8_TCELL_DN	-0.127652	-2.86306e-05	-3.41055	0.00205454	0.0662894	-1.34545
GSE3982_BCELL_VS_CENT_MEMORY_CD4_TCELL_DN	-0.137768	-0.000197322	-3.40789	0.00206856	0.0663028	-1.35149
GSE9988_LPS_VS_LPS_AND_ANTI_TREM1_MONOCYTE_DN	-0.228934	-0.0129358	-3.40202	0.00209978	0.0664855	-1.36479
GSE37605_C57BL6_VS_NOD_FOXP3_FUSION_GFP_TREG_DN	-0.160234	0.00353358	-3.40169	0.00210155	0.0664855	-1.36554
GSE17721_0.5H_VS_4H_GARDIQUIMOD_BMDC_DN	-0.166438	-0.0106702	-3.39667	0.00212865	0.0669082	-1.37691
GSE6259_33D1_POS_DC_VS_CD4_TCELL_DN	-0.241388	-0.00199417	-3.38885	0.00217152	0.0674513	-1.39461
GSE7548_DAY7_VS_DAY28_PCC_IMMUNIZATION_CD4_TCELL_UP	-0.171044	-0.00555795	-3.38628	0.00218574	0.0674513	-1.40041
GSE40274_FOXP3_VS_FOXP3_AND_SATB1_TRANSDUCED_ACTIVATED_CD4_TCELL_DN	-0.153966	-0.00500812	-3.38159	0.00221204	0.0674513	-1.41102
GSE37416_CTRL_VS_24H_F_TULARENSIS_LVS_NEUTROPHIL_DN	-0.186702	0.00689096	-3.37906	0.00222636	0.0674513	-1.41674
GSE25123_WT_VS_PPARG_KO_MACROPHAGE_ROSIGLITAZONE_STIM_UP	-0.227652	-0.00397914	-3.37316	0.00226001	0.0674513	-1.43006
GSE11057_CD4_CENT_MEM_VS_PBMC_DN	-0.183542	0.010756	-3.37161	0.00226898	0.0674513	-1.43357
GSE24726_WT_VS_E2_2_KO_PDC_DAY6_POST_DELETION_DN	-0.201024	0.000323346	-3.37157	0.00226916	0.0674513	-1.43364
GSE22045_TREG_VS_TCONV_DN	-0.133222	0.00353811	-3.37073	0.00227402	0.0674513	-1.43554
GSE2770_UNTREATED_VS_ACT_CD4_TCELL_2H_DN	0.217815	-0.00107318	3.368	0.00228989	0.0674513	-1.44171
GSE30971_CTRL_VS_LPS_STIM_MACROPHAGE_WBP7_KO_4H_UP	-0.183148	0.00400022	-3.36686	0.00229657	0.0674513	-1.44429
GSE16266_CTRL_VS_HEATSHOCK_AND_LPS_STIM_MEF_DN	0.137856	0.00651106	3.36468	0.00230934	0.0674513	-1.44921
GSE42021_CD24HI_TREG_VS_CD24HI_TCONV_THYMUS_DN	-0.171225	0.00835074	-3.36421	0.00231206	0.0674513	-1.45026
GSE32423_MEMORY_VS_NAIVE_CD8_TCELL_IL7_DN	0.18299	-0.00449553	3.35885	0.00234383	0.0679711	-1.46236
GSE23568_ID3_TRANSDUCED_VS_ID3_KO_CD8_TCELL_DN	-0.12945	0.000483381	-3.34675	0.002417	0.0685615	-1.48962
GSE36476_CTRL_VS_TSST_ACT_16H_MEMORY_CD4_TCELL_OLD_UP	-0.201128	-0.010664	-3.34662	0.00241782	0.0685615	-1.48992
GSE15330_LYMPHOID_MULTIPOTENT_VS_MEGAKARYOCYTE_ERYTHROID_PROGENITOR_IKAROS_KO_DN	-0.17558	0.00616539	-3.34394	0.00243433	0.0685615	-1.49596
GSE15330_MEGAKARYOCYTE_ERYTHROID_VS_GRANULOCYTE_MONOCYTE_PROGENITOR_UP	-0.147071	0.00374861	-3.34229	0.00244455	0.0685615	-1.49967
GSE12366_GC_VS_MEMORY_BCELL_DN	-0.201171	-0.00455792	-3.34195	0.0024466	0.0685615	-1.50042
GSE21546_WT_VS_SAP1A_KO_AND_ELK1_KO_ANTI_CD3_STIM_DP_THYMOCYTES_UP	-0.234667	0.00124747	-3.34163	0.00244863	0.0685615	-1.50115
GSE17721_CTRL_VS_POLYIC_0.5H_BMDC_UP	-0.116958	0.00130655	-3.33465	0.00249236	0.0686351	-1.51685
GSE42021_CD24HI_TREG_VS_CD24HI_TCONV_THYMUS_UP	0.160145	0.00413131	3.33313	0.002502	0.0686351	-1.52027
GSE20366_TREG_VS_NAIVE_CD4_TCELL_UP	-0.127712	0.00932575	-3.33151	0.00251231	0.0686351	-1.52391
GSE3982_DC_VS_TH2_UP	-0.22599	-0.0151216	-3.32782	0.00253594	0.0686351	-1.53221
GSE41176_UNSTIM_VS_ANTI_IGM_STIM_TAK1_KO_BCELL_24H_DN	-0.177778	0.00116732	-3.32722	0.0025398	0.0686351	-1.53356
GSE43955_1H_VS_10H_ACT_CD4_TCELL_DN	-0.133205	0.00481405	-3.32702	0.00254106	0.0686351	-1.534
GSE17721_POLYIC_VS_PAM3CSK4_1H_BMDC_DN	-0.153069	0.00688251	-3.3251	0.00255348	0.0686351	-1.53832
GSE17721_CTRL_VS_LPS_2H_BMDC_DN	-0.124615	-0.00300849	-3.31788	0.00260062	0.0686351	-1.55453
GSE39556_CD8A_DC_VS_NK_CELL_DN	-0.177041	-0.00057973	-3.316	0.00261302	0.0686351	-1.55875
GSE19923_HEB_KO_VS_HEB_AND_E2A_KO_DP_THYMOCYTE_DN	-0.167563	0.0105591	-3.31552	0.00261619	0.0686351	-1.55982
GSE20366_CD103_KLRG1_DP_VS_DN_TREG_DN	-0.12637	-0.00191252	-3.31543	0.00261679	0.0686351	-1.56002
GSE46606_IRF4MID_VS_WT_CD40L_IL2_IL5_DAY3_STIMULATED_BCELL_UP	-0.166049	0.00893843	-3.3149	0.00262031	0.0686351	-1.56121
GSE7219_UNSTIM_VS_LPS_AND_ANTI_CD40_STIM_NIK_NFKB2_KO_DC_DN	-0.147834	0.00425272	-3.30144	0.00271112	0.0706342	-1.5914
GSE22886_TH1_VS_TH2_48H_ACT_DN	-0.17768	0.00760964	-3.29831	0.00273267	0.0708169	-1.59841
GSE30971_CTRL_VS_LPS_STIM_MACROPHAGE_WBP7_KO_4H_DN	-0.165338	-0.00217099	-3.29338	0.00276693	0.0713253	-1.60945
GSE360_CTRL_VS_L_DONOVANI_MAC_DN	-0.159103	-0.0103842	-3.28555	0.00282222	0.0719341	-1.62697
GSE29618_BCELL_VS_PDC_DAY7_FLU_VACCINE_UP	-0.161989	-0.00312339	-3.28256	0.00284361	0.0719341	-1.63365
GSE19941_LPS_VS_LPS_AND_IL10_STIM_IL10_KO_NFKBP50_KO_MACROPHAGE_UP	-0.144704	-0.0170585	-3.2823	0.00284551	0.0719341	-1.63424
GSE29617_CTRL_VS_TIV_FLU_VACCINE_PBMC_2008_UP	-0.21549	-0.00197807	-3.28173	0.00284961	0.0719341	-1.63552
GSE14769_UNSTIM_VS_40MIN_LPS_BMDM_DN	-0.15987	0.00604534	-3.27866	0.00287176	0.0721196	-1.64237
GSE37301_HEMATOPOIETIC_STEM_CELL_VS_COMMON_LYMPHOID_PROGENITOR_DN	-0.132235	0.00336157	-3.27635	0.00288857	0.0721698	-1.64754
GSE6674_CPG_VS_CPG_AND_ANTI_IGM_STIM_BCELL_DN	-0.177509	0.0138263	-3.25073	0.00308125	0.076022	-1.70469
GSE37416_0H_VS_24H_F_TULARENSIS_LVS_NEUTROPHIL_DN	-0.134238	0.00197241	-3.24665	0.00311305	0.076022	-1.71377
GSE19941_LPS_VS_LPS_AND_IL10_STIM_IL10_KO_MACROPHAGE_DN	-0.137838	-0.00985723	-3.24326	0.00313969	0.076022	-1.7213
GSE40666_STAT1_KO_VS_STAT4_KO_CD8_TCELL_UP	0.170083	0.00690088	3.24295	0.00314218	0.076022	-1.72201
GSE557_WT_VS_CIITA_KO_DC_DN	-0.154764	0.00137497	-3.24004	0.00316523	0.076022	-1.72847
GSE21670_UNTREATED_VS_TGFB_TREATED_STAT3_KO_CD4_TCELL_DN	-0.148413	0.00657584	-3.23737	0.00318655	0.076022	-1.73441
GSE36888_UNTREATED_VS_IL2_TREATED_STAT5_AB_KNOCKIN_TCELL_2H_UP	-0.173227	0.0111643	-3.23719	0.00318799	0.076022	-1.73481
GSE2770_UNTREATED_VS_IL12_TREATED_ACT_CD4_TCELL_6H_UP	-0.146332	0.00249116	-3.23545	0.00320202	0.076022	-1.73869
GSE24142_ADULT_VS_FETAL_DN3_THYMOCYTE_DN	-0.149831	-0.00350249	-3.23451	0.00320955	0.076022	-1.74077
GSE24142_EARLY_THYMIC_PROGENITOR_VS_DN2_THYMOCYTE_ADULT_UP	-0.188954	-0.00890227	-3.23333	0.0032191	0.076022	-1.74339
GSE17721_0.5H_VS_24H_POLYIC_BMDC_DN	-0.134628	0.00342699	-3.23243	0.00322641	0.076022	-1.7454
GSE19888_ADENOSINE_A3R_ACT_VS_A3R_ACT_WITH_A3R_INH_PRETREATMENT_IN_MAST_CELL_UP	0.297343	0.00816849	3.23017	0.00324477	0.076022	-1.75042
GSE45365_NK_CELL_VS_CD8A_DC_MCMV_INFECTION_UP	-0.122784	0.00808636	-3.23007	0.0032456	0.076022	-1.75065
GSE29614_CTRL_VS_DAY3_TIV_FLU_VACCINE_PBMC_UP	0.124482	0.00427419	3.22653	0.00327461	0.0761609	-1.75851
GSE22601_CD4_SINGLE_POSITIVE_VS_CD8_SINGLE_POSITIVE_THYMOCYTE_DN	-0.122881	-0.0029062	-3.22341	0.00330031	0.0761609	-1.76542
GSE21063_3H_VS_16H_ANTI_IGM_STIM_BCELL_UP	-0.129376	0.00668898	-3.22074	0.00332251	0.0761609	-1.77135
GSE27786_LSK_VS_NEUTROPHIL_UP	0.14292	-0.00932208	3.22061	0.00332365	0.0761609	-1.77165
GSE22886_DAY0_VS_DAY1_MONOCYTE_IN_CULTURE_DN	-0.17931	0.0109472	-3.21988	0.0033297	0.0761609	-1.77326
GSE24634_TREG_VS_TCONV_POST_DAY3_IL4_CONVERSION_UP	0.365475	0.0293672	3.21196	0.00339657	0.0773276	-1.79084
GSE22886_NAIVE_CD8_TCELL_VS_MEMORY_TCELL_DN	-0.158625	0.0138816	-3.20964	0.00341638	0.0773892	-1.79598
GSE15750_DAY6_VS_DAY10_EFF_CD8_TCELL_UP	0.434334	0.0279624	3.20707	0.00343843	0.0773892	-1.80166
GSE37416_0H_VS_6H_F_TULARENSIS_LVS_NEUTROPHIL_DN	-0.189517	0.00229212	-3.20609	0.00344693	0.0773892	-1.80384
GSE13522_CTRL_VS_T_CRUZI_Y_STRAIN_INF_SKIN_IFNAR_KO_UP	-0.162342	0.00336408	-3.20369	0.00346771	0.0774986	-1.80915
GSE17301_ACD3_ACD28_VS_ACD3_ACD28_AND_IFNA2_STIM_CD8_TCELL_DN	-0.171299	0.00153363	-3.19798	0.00351765	0.0782556	-1.82178
GSE10325_LUPUS_CD4_TCELL_VS_LUPUS_MYELOID_DN	-0.231436	0.00722125	-3.19277	0.0035639	0.0783822	-1.83332
GSE11864_CSF1_IFNG_VS_CSF1_IFNG_PAM3CYS_IN_MAC_UP	0.188445	0.00553838	3.19264	0.00356506	0.0783822	-1.83361
GSE3994_WT_VS_PAC1_KO_ACTIVATED_MAST_CELL_DN	-0.164116	0.0074877	-3.1919	0.0035716	0.0783822	-1.83523
GSE22886_NAIVE_BCELL_VS_DC_DN	-0.21026	-0.00455549	-3.18264	0.00365532	0.0786534	-1.85569
GSE21033_1H_VS_12H_POLYIC_STIM_DC_DN	-0.158326	-0.000811662	-3.17952	0.00368395	0.0786534	-1.86258
GSE24671_BAKIMULC_VS_SENDAI_VIRUS_INFECTED_MOUSE_SPLENOCYTES_DN	0.219019	0.00362781	3.17759	0.00370183	0.0786534	-1.86686
GSE27241_WT_VS_RORGT_KO_TH17_POLARIZED_CD4_TCELL_UP	0.377546	0.0204783	3.17655	0.00371144	0.0786534	-1.86915
GSE37605_FOXP3_FUSION_GFP_VS_IRES_GFP_TREG_C57BL6_UP	-0.18346	0.00654845	-3.17629	0.00371384	0.0786534	-1.86972
GSE1791_CTRL_VS_NEUROMEDINU_IN_T_CELL_LINE_0.8H_DN	-0.149157	-0.000922051	-3.17319	0.00374269	0.0786534	-1.87655
GSE1460_CD4_THYMOCYTE_VS_THYMIC_STROMAL_CELL_DN	-0.155745	0.00240905	-3.17308	0.00374379	0.0786534	-1.87681
GSE9988_LOW_LPS_VS_ANTI_TREM1_AND_LPS_MONOCYTE_DN	-0.212817	-0.00862931	-3.17024	0.00377038	0.0786534	-1.88306
GSE36891_UNSTIM_VS_PAM_TLR2_STIM_PERITONEAL_MACROPHAGE_DN	0.160185	-0.0128868	3.1702	0.00377075	0.0786534	-1.88314
GSE25085_FETAL_LIVER_VS_FETAL_BM_SP4_THYMIC_IMPLANT_DN	-0.154572	-0.00683263	-3.1699	0.00377366	0.0786534	-1.88382
GSE42021_TCONV_PLN_VS_TREG_PRECURSORS_THYMUS_UP	-0.167016	-0.00974349	-3.16731	0.00379814	0.0786534	-1.88953
GSE29615_CTRL_VS_DAY3_LAIV_IFLU_VACCINE_PBMC_UP	-0.148447	0.00627679	-3.16704	0.00380065	0.0786534	-1.89011
GSE360_L_DONOVANI_VS_B_MALAYI_HIGH_DOSE_MAC_UP	-0.169527	0.00670721	-3.16512	0.00381893	0.0786534	-1.89435
GSE2124_CTRL_VS_LYMPHOTOXIN_BETA_TREATED_MLN_DN	-0.145778	0.0112956	-3.16457	0.00382423	0.0786534	-1.89557
GSE37605_C57BL6_VS_NOD_FOXP3_IRES_GFP_TREG_DN	-0.134088	0.00403745	-3.16069	0.0038614	0.0786534	-1.90411
GSE35543_IN_VITRO_ITREG_VS_CONVERTED_EX_ITREG_UP	0.337558	0.0138814	3.16044	0.0038638	0.0786534	-1.90466
GSE43863_NAIVE_VS_MEMORY_TFH_CD4_TCELL_D150_LCMV_UP	-0.165007	-0.0112122	-3.16002	0.0038679	0.0786534	-1.90559
GSE32986_GMCSF_VS_GMCSF_AND_CURDLAN_HIGHDOSE_STIM_DC_UP	-0.179018	-0.00704801	-3.15933	0.00387455	0.0786534	-1.90711
GSE7568_IL4_TGFB_DEXAMETHASONE_VS_IL4_TGFB_TREATED_MACROPHAGE_DN	-0.173475	-0.00580453	-3.15661	0.00390087	0.0788591	-1.91308
GSE26912_TUMORICIDAL_VS_CTRL_MACROPHAGE_DN	0.155129	-0.00786547	3.1488	0.00397758	0.079838	-1.93027
GSE42021_TREG_PLN_VS_CD24HI_TREG_THYMUS_UP	-0.160942	0.0127619	-3.14835	0.00398207	0.079838	-1.93126
GSE10273_HIGH_VS_LOW_IL7_TREATED_IRF4_8_NULL_PRE_BCELL_UP	-0.157875	0.00328434	-3.14276	0.00403788	0.0800213	-1.94354
GSE45365_CTRL_VS_MCMV_INFECTION_NK_CELL_DN	0.149276	0.00242581	3.14142	0.00405145	0.0800213	-1.9465
GSE36888_STAT5_AB_KNOCKIN_VS_WT_TCELL_IL2_TREATED_17H_DN	-0.192684	-0.00588461	-3.14106	0.00405502	0.0800213	-1.94727
GSE7568_CTRL_VS_3H_TGFB_TREATED_MACROPHAGES_WITH_IL4_AND_DEXAMETHASONE_UP	0.121655	-0.00447285	3.14088	0.00405691	0.0800213	-1.94769
GSE40274_FOXP3_VS_FOXP3_AND_PBX1_TRANSDUCED_ACTIVATED_CD4_TCELL_UP	-0.158334	0.00405364	-3.13493	0.00411742	0.0808873	-1.96074
GSE9988_ANTI_TREM1_AND_LPS_VS_VEHICLE_TREATED_MONOCYTES_UP	-0.175016	-0.00511071	-3.12966	0.00417176	0.0812309	-1.9723
GSE11961_MEMORY_BCELL_DAY7_VS_MEMORY_BCELL_DAY40_UP	-0.159812	-0.00924021	-3.12911	0.0041774	0.0812309	-1.97349
GSE3982_MAST_CELL_VS_BASOPHIL_DN	-0.147963	-0.00466355	-3.12839	0.00418492	0.0812309	-1.97508
GSE22935_WT_VS_MYD88_KO_MACROPHAGE_24H_MBOVIS_BCG_STIM_UP	0.143642	0.00525516	3.12562	0.00421383	0.0814673	-1.98115
GSE22886_NAIVE_TCELL_VS_MONOCYTE_DN	-0.24592	0.00238097	-3.1179	0.00429545	0.0827172	-1.99806
GSE40277_GATA1_AND_SATB1_TRANSDUCED_VS_CTRL_CD4_TCELL_UP	-0.154367	0.00637325	-3.11318	0.00434614	0.0833637	-2.0084
GSE6269_E_COLI_VS_STREP_PNEUMO_INF_PBMC_DN	-0.19385	0.000182805	-3.10651	0.00441865	0.0840823	-2.02298
GSE40666_WT_VS_STAT1_KO_CD8_TCELL_WITH_IFNA_STIM_90MIN_UP	-0.15772	0.000709145	-3.10604	0.00442388	0.0840823	-2.02402
GSE22886_NAIVE_TCELL_VS_NKCELL_DN	-0.167343	-0.00328525	-3.10499	0.00443537	0.0840823	-2.02631
GSE22282_HYPOXIA_VS_NORMOXIA_MYELOID_DC_DN	-0.144328	0.0062976	-3.09679	0.00452645	0.084925	-2.04421
GSE21678_WT_VS_FOXO1_FOXO3_KO_TREG_DN	0.167322	-0.00831439	3.09342	0.00456439	0.084925	-2.05156
GSE32255_WT_UNSTIM_VS_JMJD2D_KNOCKDOWN_4H_LPS_STIM_DC_UP	-0.15847	-0.000617165	-3.09242	0.00457577	0.084925	-2.05376
GSE21546_SAP1A_KO_VS_SAP1A_KO_AND_ELK1_KO_ANTI_CD3_STIM_DP_THYMOCYTES_DN	-0.177686	-0.00120947	-3.09133	0.0045881	0.084925	-2.05613
GSE18893_TCONV_VS_TREG_2H_TNF_STIM_UP	0.122175	-0.00142133	3.0909	0.00459303	0.084925	-2.05707
GSE3982_DC_VS_EFF_MEMORY_CD4_TCELL_UP	-0.177035	-0.00387994	-3.08993	0.00460403	0.084925	-2.05918
GSE37416_CTRL_VS_48H_F_TULARENSIS_LVS_NEUTROPHIL_DN	-0.143186	0.000271128	-3.0897	0.00460671	0.084925	-2.05969
GSE7764_NKCELL_VS_SPLENOCYTE_UP	-0.137239	-0.00741958	-3.0886	0.00461928	0.084925	-2.06209
GSE17721_0.5H_VS_24H_GARDIQUIMOD_BMDC_DN	-0.13139	0.00279999	-3.08569	0.00465263	0.0850123	-2.06842
GSE17721_CPG_VS_GARDIQUIMOD_6H_BMDC_DN	-0.141069	0.0058241	-3.08515	0.00465893	0.0850123	-2.06962
GSE17721_PAM3CSK4_VS_GADIQUIMOD_6H_BMDC_DN	-0.138061	0.0120479	-3.08243	0.00469035	0.0852663	-2.07553
GSE25846_IL10_POS_VS_NEG_CD8_TCELL_DAY7_POST_CORONAVIRUS_BRAIN_DN	0.135652	0.000616612	3.0766	0.00475846	0.0861829	-2.08823
GSE2826_XID_VS_BTK_KO_BCELL_DN	-0.128762	0.00393279	-3.07474	0.0047804	0.0862597	-2.09227
GSE4590_LARGE_PRE_BCELL_VS_VPREB_POS_LARGE_PRE_BCELL_UP	-0.187272	-0.0119087	-3.07196	0.00481343	0.0865353	-2.09834
GSE4590_SMALL_VS_LARGE_PRE_BCELL_UP	-0.120976	-0.00859945	-3.0685	0.0048547	0.0869563	-2.10585
GSE40274_CTRL_VS_IRF4_TRANSDUCED_ACTIVATED_CD4_TCELL_DN	-0.137542	-0.00201038	-3.06295	0.00492171	0.0872661	-2.11791
GSE37301_HEMATOPOIETIC_STEM_CELL_VS_RAG2_KO_NK_CELL_DN	-0.141097	0.00773744	-3.0621	0.00493205	0.0872661	-2.11976
GSE7852_TREG_VS_TCONV_THYMUS_DN	-0.178745	-0.000492488	-3.05996	0.00495825	0.0872661	-2.12442
GSE22886_IGA_VS_IGM_MEMORY_BCELL_DN	-0.12771	0.00029175	-3.05898	0.00497018	0.0872661	-2.12653
GSE3982_MAST_CELL_VS_TH2_DN	0.234472	0.00772202	3.0579	0.0049835	0.0872661	-2.12889
GSE24210_CTRL_VS_IL35_TREATED_TCONV_CD4_TCELL_DN	0.259748	0.00787087	3.05664	0.00499905	0.0872661	-2.13163
GSE7460_CTRL_VS_TGFB_TREATED_ACT_CD8_TCELL_DN	-0.175043	0.00409633	-3.05612	0.00500539	0.0872661	-2.13274
GSE24634_TREG_VS_TCONV_POST_DAY5_IL4_CONVERSION_DN	-0.280819	-0.0158145	-3.05493	0.00502015	0.0872661	-2.13533
GSE26559_TCF1_KO_VS_WT_LIN_NEG_CELL_UP	-0.121927	0.00225169	-3.05388	0.00503321	0.0872661	-2.13762
GSE2770_IL12_AND_TGFB_VS_IL4_TREATED_ACT_CD4_TCELL_6H_UP	0.200415	0.00502073	3.0519	0.0050578	0.0873816	-2.1419
GSE360_CTRL_VS_L_DONOVANI_DC_DN	-0.12263	-0.000821254	-3.05023	0.00507864	0.0874316	-2.14552
GSE3565_CTRL_VS_LPS_INJECTED_SPLENOCYTES_UP	-0.192689	0.00389814	-3.04664	0.00512384	0.0877753	-2.15331
GSE24726_WT_VS_E2_2_KO_PDC_DAY4_POST_DELETION_UP	-0.148692	0.0034127	-3.04424	0.0051542	0.0877753	-2.15851
GSE12366_GC_VS_NAIVE_BCELL_DN	-0.178738	-0.00050192	-3.04419	0.00515486	0.0877753	-2.15862
GSE369_SOCS3_KO_VS_WT_LIVER_POST_IL6_INJECTION_DN	-0.147895	-0.0062448	-3.04239	0.00517774	0.0877753	-2.16251
GSE10239_KLRG1INT_VS_KLRG1HIGH_EFF_CD8_TCELL_UP	0.230241	0.0048166	3.04143	0.00518997	0.0877753	-2.16459
GSE36476_CTRL_VS_TSST_ACT_72H_MEMORY_CD4_TCELL_OLD_UP	-0.181595	-0.00226403	-3.04013	0.0052067	0.0877753	-2.16742
GSE5589_LPS_AND_IL10_VS_LPS_AND_IL6_STIM_IL10_KO_MACROPHAGE_45MIN_DN	-0.122626	0.00911218	-3.03773	0.00523753	0.0878727	-2.17261
GSE24210_CTRL_VS_IL35_TREATED_TCONV_CD4_TCELL_UP	-0.156911	-0.00136237	-3.03687	0.00524855	0.0878727	-2.17446
GSE4748_CYANOBACTERIUM_LPSLIKE_VS_LPS_AND_CYANOBACTERIUM_LPSLIKE_STIM_DC_3H_UP	-0.129738	0.0079163	-3.03537	0.00526809	0.0878767	-2.17772
GSE11057_NAIVE_CD4_VS_PBMC_CD4_TCELL_DN	-0.172918	-0.00825572	-3.03372	0.00528944	0.0878767	-2.18128
GSE557_WT_VS_CIITA_KO_DC_UP	0.151356	0.00159751	3.03269	0.0053029	0.0878767	-2.18351
GSE19923_WT_VS_HEB_AND_E2A_KO_DP_THYMOCYTE_DN	-0.158739	0.0109377	-3.03077	0.00532803	0.0878866	-2.18767
GSE43260_BTLA_POS_VS_NEG_INTRATUMORAL_CD8_TCELL_DN	-0.119434	-0.00226663	-3.02927	0.00534766	0.0878866	-2.1909
GSE9988_LPS_VS_CTRL_TREATED_MONOCYTE_UP	-0.191336	0.0118989	-3.02709	0.00537651	0.0878866	-2.19563
GSE40274_CTRL_VS_GATA1_TRANSDUCED_ACTIVATED_CD4_TCELL_DN	-0.13196	0.00317911	-3.02557	0.00539655	0.0878866	-2.1989
GSE16385_IFNG_TNF_VS_UNSTIM_MACROPHAGE_ROSIGLITAZONE_TREATED_UP	0.124775	-0.00937369	3.02108	0.00545641	0.0878866	-2.20859
GSE36476_CTRL_VS_TSST_ACT_40H_MEMORY_CD4_TCELL_OLD_DN	0.353998	0.0137594	3.02078	0.00546051	0.0878866	-2.20925
GSE41867_DAY8_VS_DAY15_LCMV_CLONE13_EFFECTOR_CD8_TCELL_UP	-0.203914	0.00535232	-3.01993	0.00547194	0.0878866	-2.21109
GSE2770_TGFB_AND_IL4_VS_IL4_TREATED_ACT_CD4_TCELL_48H_UP	-0.160422	-0.00459907	-3.01932	0.00548016	0.0878866	-2.2124
GSE36888_UNTREATED_VS_IL2_TREATED_TCELL_6H_UP	-0.129421	0.000895065	-3.01921	0.00548157	0.0878866	-2.21263
GSE35685_CD34POS_CD38NEG_VS_CD34POS_CD10POS_BONE_MARROW_DN	-0.146946	0.00438176	-3.01783	0.00550016	0.0878866	-2.2156
GSE22886_CD4_TCELL_VS_BCELL_NAIVE_DN	-0.128833	0.0006003	-3.0177	0.00550193	0.0878866	-2.21589
GSE41867_DAY15_EFFECTOR_VS_DAY30_MEMORY_CD8_TCELL_LCMV_ARMSTRONG_DN	-0.146452	0.00393933	-3.01444	0.00554622	0.0883046	-2.22293
GSE19923_WT_VS_E2A_KO_DP_THYMOCYTE_UP	-0.116676	0.000726768	-3.0107	0.0055974	0.0888291	-2.231
GSE43955_TH0_VS_TGFB_IL6_TH17_ACT_CD4_TCELL_52H_UP	-0.119248	0.0115651	-3.0073	0.00564429	0.0890817	-2.23832
GSE6875_TCONV_VS_TREG_DN	0.126773	-0.00260639	3.00499	0.00567628	0.0890817	-2.24329
GSE7831_UNSTIM_VS_CPG_STIM_PDC_1H_DN	-0.142135	0.00240958	-3.00449	0.00568332	0.0890817	-2.24438
GSE18893_TCONV_VS_TREG_24H_TNF_STIM_UP	0.394059	0.0188369	3.00426	0.00568646	0.0890817	-2.24486
GSE25087_TREG_VS_TCONV_ADULT_UP	-0.168001	-0.0035517	-3.00154	0.00572451	0.0893905	-2.25072
GSE8515_IL1_VS_IL6_4H_STIM_MAC_UP	-0.140394	0.0156924	-2.99667	0.00579337	0.08995	-2.26121
GSE19888_ADENOSINE_A3R_ACT_VS_TCELL_MEMBRANES_ACT_IN_MAST_CELL_UP	-0.169844	-0.00576511	-2.99519	0.0058144	0.08995	-2.2644
GSE39110_DAY3_VS_DAY6_POST_IMMUNIZATION_CD8_TCELL_WITH_IL2_TREATMENT_UP	0.213501	-0.000535798	2.99505	0.0058164	0.08995	-2.2647
GSE15733_BM_VS_SPLEEN_MEMORY_CD4_TCELL_UP	-0.140591	-0.0141335	-2.99154	0.0058666	0.08995	-2.27224
GSE10325_LUPUS_CD4_TCELL_VS_LUPUS_BCELL_UP	-0.17514	-0.00273848	-2.9883	0.00591337	0.08995	-2.27921
GSE29617_CTRL_VS_DAY7_TIV_FLU_VACCINE_PBMC_2008_UP	-0.164309	-0.00322811	-2.98827	0.00591371	0.08995	-2.27926
GSE7548_NAIVE_VS_DAY28_PCC_IMMUNIZATION_CD4_TCELL_UP	-0.137584	-0.00287426	-2.98822	0.00591443	0.08995	-2.27937
GSE40277_EOS_AND_LEF1_TRANSDUCED_VS_CTRL_CD4_TCELL_UP	-0.158648	-0.00844409	-2.98819	0.00591493	0.08995	-2.27944
GSE8685_IL2_ACT_IL2_STARVED_VS_IL21_ACT_IL2_STARVED_CD4_TCELL_UP	-0.125557	0.0148604	-2.98739	0.00592651	0.08995	-2.28116
GSE12366_GC_BCELL_VS_PLASMA_CELL_DN	-0.160811	-0.00528159	-2.98186	0.00600726	0.0905769	-2.29303
GSE22935_WT_VS_MYD88_KO_MACROPHAGE_UP	-0.155697	0.00474617	-2.9818	0.00600815	0.0905769	-2.29316
GSE29618_BCELL_VS_PDC_DAY7_FLU_VACCINE_DN	-0.173137	-0.00465119	-2.98075	0.00602359	0.0905769	-2.29541
GSE3920_UNTREATED_VS_IFNA_TREATED_FIBROBLAST_UP	-0.193183	0.00932239	-2.97779	0.00606725	0.0909528	-2.30175
GSE411_100MIN_VS_400MIN_IL6_STIM_MACROPHAGE_UP	-0.152858	-0.00119649	-2.97416	0.00612147	0.0914841	-2.30955
GSE2706_UNSTIM_VS_8H_LPS_AND_R848_DC_DN	-0.14185	0.00896703	-2.96899	0.00619914	0.0923614	-2.32061
GSE13547_CTRL_VS_ANTI_IGM_STIM_BCELL_12H_UP	0.354547	0.0175232	2.96402	0.0062749	0.0932052	-2.33126
GSE37416_0H_VS_3H_F_TULARENSIS_LVS_NEUTROPHIL_DN	-0.164962	-0.000262345	-2.96074	0.00632539	0.0936696	-2.33829
GSE42021_TCONV_PLN_VS_CD24LO_TCONV_THYMUS_DN	-0.120534	0.00213186	-2.95853	0.00635951	0.0938047	-2.343
GSE37301_HEMATOPOIETIC_STEM_CELL_VS_PRO_BCELL_DN	0.1621	-0.00286937	2.95766	0.00637302	0.0938047	-2.34487
GSE24574_BCL6_HIGH_VS_LOW_TFH_CD4_TCELL_DN	0.273849	0.00460496	2.95589	0.00640054	0.0939259	-2.34864
GSE27241_CTRL_VS_DIGOXIN_TREATED_CD4_TCELL_IN_TH17_POLARIZING_CONDITIONS_UP	-0.167652	0.00369657	-2.95205	0.00646078	0.0945253	-2.35685
GSE22886_NAIVE_CD8_TCELL_VS_MONOCYTE_DN	-0.232021	0.00822702	-2.94571	0.00656131	0.0957087	-2.37038
GSE6259_FLT3L_INDUCED_33D1_POS_DC_VS_CD4_TCELL_DN	0.215693	0.0123312	2.94284	0.00660731	0.0957982	-2.3765
GSE15930_STIM_VS_STIM_AND_IL12_48H_CD8_T_CELL_DN	-0.128398	-0.000730428	-2.94267	0.00661004	0.0957982	-2.37686
GSE38697_LIGHT_ZONE_VS_DARK_ZONE_BCELL_UP	-0.129752	0.00427254	-2.94166	0.00662644	0.0957982	-2.37904
GSE24142_DN2_VS_DN3_THYMOCYTE_UP	-0.13178	-0.000464684	-2.93793	0.00668683	0.0960928	-2.38698
GSE3565_DUSP1_VS_WT_SPLENOCYTES_UP	-0.160494	-0.00290701	-2.93552	0.00672616	0.0960928	-2.39212
GSE2706_R848_VS_R848_AND_LPS_8H_STIM_DC_DN	-0.138774	0.00213614	-2.93514	0.00673228	0.0960928	-2.39292
GSE36891_POLYIC_TLR3_VS_PAM_TLR2_STIM_PERITONEAL_MACROPHAGE_UP	-0.16348	0.00553028	-2.93347	0.00675973	0.0960928	-2.39648
GSE30962_PRIMARY_VS_SECONDARY_ACUTE_LCMV_INF_CD8_TCELL_DN	-0.172824	-0.00277941	-2.93286	0.00676986	0.0960928	-2.39779
GSE5463_CTRL_VS_DEXAMETHASONE_TREATED_THYMOCYTE_UP	-0.121684	-0.00216934	-2.93163	0.00679012	0.0960928	-2.40041
GSE2770_TGFB_AND_IL4_VS_TGFB_AND_IL12_TREATED_ACT_CD4_TCELL_6H_DN	-0.140482	-0.000289671	-2.93111	0.00679871	0.0960928	-2.40152
GSE17721_CTRL_VS_CPG_1H_BMDC_DN	-0.136832	-0.00605239	-2.93075	0.0068046	0.0960928	-2.40227
GSE17301_IFNA2_VS_IFNA5_STIM_ACD3_ACD28_ACT_CD8_TCELL_UP	-0.14883	-0.00400996	-2.9294	0.00682698	0.0961302	-2.40515
GSE32423_IL7_VS_IL4_MEMORY_CD8_TCELL_DN	0.166385	0.0166579	2.92676	0.00687089	0.0963388	-2.41076
GSE20484_MCSG_VS_CXCL4_MONOCYTE_DERIVED_MACROPHAGE_DN	-0.149797	-0.00315366	-2.92536	0.00689432	0.0963388	-2.41374
GSE14769_40MIN_VS_360MIN_LPS_BMDM_DN	-0.120381	-0.000559654	-2.92344	0.00692658	0.0963388	-2.41783
GSE27786_NKTCELL_VS_NEUTROPHIL_DN	-0.151127	-0.00913392	-2.92335	0.0069281	0.0963388	-2.41802
GSE40274_CTRL_VS_FOXP3_AND_PBX1_TRANSDUCED_ACTIVATED_CD4_TCELL_DN	0.186554	0.0113656	2.9226	0.00694067	0.0963388	-2.41961
GSE11864_CSF1_PAM3CYS_VS_CSF1_IFNG_PAM3CYS_IN_MAC_DN	-0.13815	-0.00816455	-2.91698	0.00703608	0.0973858	-2.43156
GSE36476_CTRL_VS_TSST_ACT_40H_MEMORY_CD4_TCELL_YOUNG_DN	0.377849	0.0165627	2.90607	0.00722472	0.0995033	-2.45471
GSE20715_WT_VS_TLR4_KO_LUNG_UP	-0.14234	-0.00646959	-2.9046	0.00725039	0.0995033	-2.45781
GSE29618_PRE_VS_DAY7_FLU_VACCINE_MONOCYTE_DN	0.120821	0.000795805	2.90451	0.00725203	0.0995033	-2.45801
GSE17721_12H_VS_24H_LPS_BMDC_UP	-0.121132	0.0135459	-2.90308	0.00727712	0.0995033	-2.46103
GSE37605_TREG_VS_TCONV_NOD_FOXP3_FUSION_GFP_DN	-0.127792	-0.00165247	-2.90229	0.00729119	0.0995033	-2.46272
GSE14415_NATURAL_TREG_VS_TCONV_UP	-0.156601	0.00106141	-2.89881	0.00735282	0.0999049	-2.47008
GSE3982_EOSINOPHIL_VS_TH2_UP	-0.175532	-0.0170864	-2.89767	0.00737311	0.0999049	-2.47249
GSE41867_LCMV_ARMSTRONG_VS_CLONE13_DAY6_EFFECTOR_CD8_TCELL_DN	0.21702	0.00840312	2.89717	0.00738214	0.0999049	-2.47357
GSE32533_WT_VS_MIR17_KO_ACT_CD4_TCELL_DN	-0.151753	0.00190899	-2.89602	0.00740264	0.0999049	-2.47599
GSE26351_WNT_VS_BMP_PATHWAY_STIM_HEMATOPOIETIC_PROGENITORS_UP	0.129502	0.00933307	2.88656	0.00757397	0.101935	-2.49599
GSE17721_CTRL_VS_PAM3CSK4_24H_BMDC_UP	0.119514	0.00244016	2.88381	0.00762451	0.102332	-2.50181
GSE22886_NAIVE_CD4_TCELL_VS_MONOCYTE_DN	-0.234116	0.00507218	-2.87909	0.00771182	0.10322	-2.51176
GSE36476_CTRL_VS_TSST_ACT_40H_MEMORY_CD4_TCELL_OLD_UP	-0.189615	-0.00589896	-2.875	0.00778841	0.103959	-2.52039
GSE360_L_DONOVANI_VS_T_GONDII_DC_UP	-0.150651	-0.000630389	-2.87266	0.00783256	0.104152	-2.52533
GSE29164_UNTREATED_VS_CD8_TCELL_TREATED_MELANOMA_DAY3_UP	-0.11944	0.00384485	-2.87197	0.00784558	0.104152	-2.52678
GSE42088_UNINF_VS_LEISHMANIA_INF_DC_2H_UP	-0.204115	0.010516	-2.86983	0.00788616	0.104288	-2.53129
GSE17721_LPS_VS_GARDIQUIMOD_16H_BMDC_DN	-0.130959	0.0135218	-2.86831	0.00791522	0.104288	-2.5345
GSE32423_CTRL_VS_IL7_IL4_MEMORY_CD8_TCELL_UP	-0.151824	0.00765574	-2.86744	0.00793171	0.104288	-2.53632
GSE17721_LPS_VS_GARDIQUIMOD_16H_BMDC_UP	0.10726	-0.00400536	2.86613	0.00795696	0.104288	-2.5391
GSE7852_THYMUS_VS_FAT_TREG_DN	-0.14061	-0.00554675	-2.86581	0.00796291	0.104288	-2.53975
GSE8921_UNSTIM_VS_TLR1_2_STIM_MONOCYTE_3H_UP	0.198892	0.000264998	2.86329	0.00801145	0.104363	-2.54506
GSE13484_12H_VS_3H_YF17D_VACCINE_STIM_PBMC_DN	-0.122996	0.00731341	-2.86329	0.00801148	0.104363	-2.54506
GSE21927_BALBC_VS_C57BL6_MONOCYTE_TUMOR_UP	0.276131	0.0213454	2.86183	0.00803974	0.104452	-2.54814
GSE3982_BASOPHIL_VS_TH1_UP	-0.180888	0.00662371	-2.85985	0.0080781	0.104543	-2.55229
GSE35543_IN_VIVO_NTREG_VS_CONVERTED_EX_ITREG_DN	-0.126127	-0.000534685	-2.85926	0.00808965	0.104543	-2.55354
GSE17301_ACD3_ACD28_VS_ACD3_ACD28_AND_IFNA2_STIM_CD8_TCELL_UP	0.220257	-0.000585195	2.85676	0.0081386	0.104898	-2.55881
GSE2770_IL12_ACT_VS_ACT_CD4_TCELL_2H_DN	-0.164816	-0.00691671	-2.85503	0.00817253	0.104999	-2.56244
GSE3982_NEUTROPHIL_VS_EFF_MEMORY_CD4_TCELL_UP	-0.131567	-0.00633429	-2.85416	0.00818954	0.104999	-2.56426
GSE17721_PAM3CSK4_VS_CPG_16H_BMDC_UP	-0.110668	0.00218385	-2.85261	0.00822031	0.105116	-2.56753
GSE3337_4H_VS_16H_IFNG_IN_CD8POS_DC_DN	-0.15182	-0.00551076	-2.85009	0.00827029	0.105437	-2.57282
GSE2405_HEAT_KILLED_LYSATE_VS_LIVE_A_PHAGOCYTOPHILUM_STIM_NEUTROPHIL_24H_UP	-0.174652	-0.00752302	-2.84916	0.0082887	0.105437	-2.57476
GSE2405_0H_VS_1.5H_A_PHAGOCYTOPHILUM_STIM_NEUTROPHIL_DN	0.15345	-0.00609646	2.84544	0.00836323	0.105872	-2.58257
GSE41867_MEMORY_VS_EXHAUSTED_CD8_TCELL_DAY30_LCMV_DN	-0.173595	0.00756471	-2.84529	0.0083663	0.105872	-2.58289
GSE7460_CTRL_VS_FOXP3_OVEREXPR_TCONV_DN	-0.110015	0.00245622	-2.84238	0.00842504	0.105992	-2.589
GSE369_PRE_VS_POST_IL6_INJECTION_SOCS3_KO_LIVER_UP	-0.153869	0.0105267	-2.8422	0.00842857	0.105992	-2.58936
GSE29618_BCELL_VS_MONOCYTE_DN	-0.171247	-0.00227548	-2.84159	0.00844107	0.105992	-2.59066
GSE19888_CTRL_VS_A3R_INHIBITOR_TREATED_MAST_CELL_UP	0.288314	0.0120978	2.83846	0.00850466	0.106468	-2.5972
GSE1460_DP_THYMOCYTE_VS_THYMIC_STROMAL_CELL_DN	-0.161165	-0.00606466	-2.83758	0.00852269	0.106468	-2.59905
GSE2585_CD80_HIGH_VS_LOW_AIRE_KO_MTEC_DN	0.114457	-0.00686085	2.83517	0.00857222	0.106813	-2.60411
GSE32901_NAIVE_VS_TH17_ENRICHED_CD4_TCELL_DN	-0.138299	0.0162178	-2.83071	0.00866448	0.107687	-2.61344
GSE20152_HTNFA_OVERXPRESS_ANKLE_VS_CTRL_SPHK1_KO_ANKLE_DN	-0.107777	-0.0038544	-2.82692	0.00874351	0.108327	-2.62136
GSE17721_POLYIC_VS_CPG_1H_BMDC_UP	0.126304	-0.000149695	2.82323	0.00882133	0.108327	-2.62909
GSE21546_UNSTIM_VS_ANTI_CD3_STIM_SAP1A_KO_DP_THYMOCYTES_UP	-0.201363	-0.00685034	-2.82203	0.00884653	0.108327	-2.63157
GSE3920_UNTREATED_VS_IFNB_TREATED_ENDOTHELIAL_CELL_DN	0.181873	-0.00125691	2.82199	0.0088474	0.108327	-2.63166
GSE20727_CTRL_VS_H2O2_TREATED_DC_UP	-0.151159	-0.00239288	-2.82197	0.0088479	0.108327	-2.63171
GSE9006_1MONTH_VS_4MONTH_POST_TYPE_1_DIABETES_DX_PBMC_UP	-0.121916	0.0106311	-2.8215	0.00885783	0.108327	-2.63269
GSE2770_UNTREATED_VS_IL4_TREATED_ACT_CD4_TCELL_48H_UP	-0.145961	0.00318693	-2.82085	0.00887161	0.108327	-2.63404
GSE14415_NATURAL_TREG_VS_TCONV_DN	0.308	0.0106908	2.81507	0.00899526	0.109013	-2.64611
GSE17974_0H_VS_24H_IN_VITRO_ACT_CD4_TCELL_UP	-0.180683	-0.0071417	-2.81464	0.0090046	0.109013	-2.64701
GSE3982_MAC_VS_TH2_DN	0.244829	0.0116187	2.81439	0.00900995	0.109013	-2.64753
GSE22886_CD8_VS_CD4_NAIVE_TCELL_UP	-0.136173	0.00619464	-2.81405	0.00901726	0.109013	-2.64823
GSE30153_LUPUS_VS_HEALTHY_DONOR_BCELL_DN	-0.124688	-0.00182273	-2.81151	0.00907226	0.109176	-2.65353
GSE25088_ROSIGLITAZONE_VS_IL4_AND_ROSIGLITAZONE_STIM_MACROPHAGE_DAY10_UP	-0.115895	-0.000551283	-2.80939	0.00911842	0.109176	-2.65796
GSE30962_PRIMARY_VS_SECONDARY_ACUTE_LCMV_INF_CD8_TCELL_UP	0.325511	0.0137079	2.8087	0.00913347	0.109176	-2.65939
GSE25088_CTRL_VS_IL4_STIM_STAT6_KO_MACROPHAGE_UP	-0.122703	-0.0041134	-2.80854	0.00913697	0.109176	-2.65973
GSE25088_WT_VS_STAT6_KO_MACROPHAGE_IL4_STIM_DN	0.305615	0.00561211	2.80828	0.0091428	0.109176	-2.66028
GSE2770_IL12_ACT_VS_ACT_CD4_TCELL_48H_UP	-0.154124	-0.0120167	-2.80716	0.00916716	0.109199	-2.6626
GSE4142_GC_BCELL_VS_MEMORY_BCELL_UP	-0.14954	0.00663058	-2.80593	0.00919431	0.109217	-2.66518
GSE22589_HEALTHY_VS_SIV_INFECTED_DC_UP	0.147237	0.00821258	2.80506	0.00921347	0.109217	-2.66699
GSE17580_TREG_VS_TEFF_DN	-0.137972	0.00195799	-2.80361	0.0092453	0.109328	-2.66999
GSE22103_UNSTIM_VS_GMCSF_AND_IFNG_STIM_NEUTROPHIL_DN	0.168103	-0.00176275	2.79959	0.00933472	0.110118	-2.67838
GSE45365_CD8A_DC_VS_CD11B_DC_UP	0.122961	0.00295048	2.79565	0.00942283	0.110889	-2.68656
GSE37563_WT_VS_CTLA4_KO_CD4_TCELL_D4_POST_IMMUNIZATION_DN	0.152932	-0.0131777	2.79405	0.00945898	0.110982	-2.68989
GOLDRATH_EFF_VS_MEMORY_CD8_TCELL_UP	0.304744	-0.00365559	2.79262	0.00949122	0.110982	-2.69285
GSE23505_UNTREATED_VS_4DAY_IL6_IL1_IL23_TREATED_CD4_TCELL_DN	-0.140958	0.00327864	-2.79228	0.00949904	0.110982	-2.69357
GSE6259_BCELL_VS_CD8_TCELL_UP	-0.147582	0.00352634	-2.78743	0.00960964	0.112005	-2.70365
GSE15330_HSC_VS_GRANULOCYTE_MONOCYTE_PROGENITOR_IKAROS_KO_UP	-0.146839	0.00377724	-2.7842	0.0096838	0.1126	-2.71034
GSE13306_RA_VS_UNTREATED_MEM_CD4_TCELL_UP	-0.140384	-0.00160847	-2.78194	0.00973614	0.112805	-2.71503
GSE26343_UNSTIM_VS_LPS_STIM_NFAT5_KO_MACROPHAGE_DN	-0.120098	0.00161787	-2.78144	0.00974776	0.112805	-2.71607
GSE7348_LPS_VS_TOLERIZED_AND_LPS_STIM_MACROPHAGE_UP	-0.126927	0.00368887	-2.77864	0.00981313	0.113293	-2.72188
GSE6259_FLT3L_INDUCED_DEC205_POS_DC_VS_BCELL_DN	0.185853	0.000229916	2.77661	0.00986065	0.113572	-2.72609
GSE1460_INTRATHYMIC_T_PROGENITOR_VS_THYMIC_STROMAL_CELL_UP	0.178459	-0.0104153	2.77424	0.00991638	0.113945	-2.73099
GSE17974_2.5H_VS_72H_IL4_AND_ANTI_IL12_ACT_CD4_TCELL_DN	0.190764	0.00887389	2.77192	0.00997124	0.114195	-2.73579
GSE13547_CTRL_VS_ANTI_IGM_STIM_ZFX_KO_BCELL_2H_UP	0.26011	0.00313533	2.77087	0.00999635	0.114195	-2.73798
GSE17974_0H_VS_0.5H_IN_VITRO_ACT_CD4_TCELL_DN	-0.122348	0.000685075	-2.77036	0.0100085	0.114195	-2.73903
GSE45365_NK_CELL_VS_CD11B_DC_MCMV_INFECTION_UP	0.139819	0.00919907	2.76841	0.010055	0.114272	-2.74306
GSE36392_TYPE_2_MYELOID_VS_NEUTROPHIL_IL25_TREATED_LUNG_UP	-0.137744	0.0118535	-2.76745	0.010078	0.114272	-2.74505
GSE30971_WBP7_HET_VS_KO_MACROPHAGE_2H_LPS_STIM_DN	-0.143773	-0.00146513	-2.76713	0.0100856	0.114272	-2.74571
GSE17721_POLYIC_VS_GARDIQUIMOD_2H_BMDC_DN	-0.13967	0.010123	-2.76275	0.0101911	0.114874	-2.75476
GSE31082_CD4_VS_CD8_SP_THYMOCYTE_UP	-0.166034	-0.00252388	-2.76226	0.010203	0.114874	-2.75577
GSE5455_HEALTHY_VS_TUMOR_BEARING_MOUSE_SPLEEN_MONOCYTE_24H_INCUBATION_DN	-0.128843	0.00469018	-2.76199	0.0102095	0.114874	-2.75632
GSE39556_CD8A_DC_VS_NK_CELL_MOUSE_3H_POST_POLYIC_INJ_DN	-0.202255	-0.00473936	-2.76085	0.0102372	0.114921	-2.75868
GSE43863_LY6C_INT_CXCR5POS_VS_LY6C_LOW_CXCR5NEG_EFFECTOR_CD4_TCELL_DN	-0.148922	-0.00860745	-2.75799	0.0103072	0.11544	-2.7646
GSE36888_UNTREATED_VS_IL2_TREATED_STAT5_AB_KNOCKIN_TCELL_6H_UP	-0.131995	0.00375556	-2.75394	0.0104066	0.115852	-2.77294
GSE21063_3H_VS_16H_ANTI_IGM_STIM_NFATC1_KOBCELL_DN	0.205972	0.0029447	2.75345	0.0104188	0.115852	-2.77396
GSE21774_CD62L_POS_CD56_DIM_VS_CD62L_NEG_CD56_DIM_NK_CELL_UP	-0.170384	-0.00520317	-2.75215	0.010451	0.115852	-2.77664
GSE27241_WT_CTRL_VS_DIGOXIN_TREATED_RORGT_KO_CD4_TCELL_IN_TH17_POLARIZING_CONDITIONS_UP	-0.110593	0.00336356	-2.75162	0.0104641	0.115852	-2.77773
GSE13738_TCR_VS_BYSTANDER_ACTIVATED_CD4_TCELL_DN	-0.158487	0.00656323	-2.75111	0.0104768	0.115852	-2.77879
GSE7768_OVA_ALONE_VS_OVA_WITH_LPS_IMMUNIZED_MOUSE_WHOLE_SPLEEN_6H_DN	-0.129178	0.0133748	-2.75071	0.0104866	0.115852	-2.7796
GSE41867_NAIVE_VS_DAY30_LCMV_CLONE13_EXHAUSTED_CD8_TCELL_DN	-0.14273	-0.000535116	-2.74901	0.0105292	0.116044	-2.78312
GSE6269_FLU_VS_STREP_PNEUMO_INF_PBMC_UP	0.181191	-0.0159529	2.74811	0.0105516	0.116044	-2.78497
GSE27291_0H_VS_7D_STIM_GAMMADELTA_TCELL_UP	-0.142754	-0.0040025	-2.74619	0.0105999	0.116083	-2.78893
GSE40274_CTRL_VS_HELIOS_TRANSDUCED_ACTIVATED_CD4_TCELL_UP	-0.11608	-0.00827625	-2.74607	0.0106028	0.116083	-2.78917
GSE14350_IL2RB_KO_VS_WT_TEFF_UP	-0.150629	-0.00373361	-2.74407	0.0106532	0.116233	-2.79329
GSE29949_CD8_NEG_DC_SPLEEN_VS_CD8_POS_DC_SPLEEN_UP	-0.141327	-0.000540125	-2.74363	0.0106643	0.116233	-2.79419
GSE43957_UNTREATED_VS_NACL_TREATED_ANTI_CD3_CD28_STIM_CD4_TCELL_DN	-0.122823	0.00187786	-2.73971	0.0107637	0.116899	-2.80226
GSE22935_WT_VS_MYD88_KO_MACROPHAGE_12H_MBOVIS_BCG_STIM_DN	-0.12753	0.00148551	-2.73934	0.0107733	0.116899	-2.80303
GSE6259_33D1_POS_VS_DEC205_POS_SPLENIC_DC_DN	-0.156517	0.00399777	-2.73669	0.0108412	0.117121	-2.80848
GSE45365_NK_CELL_VS_CD8_TCELL_MCMV_INFECTION_UP	-0.142167	0.00776433	-2.73666	0.0108418	0.117121	-2.80854
GSE24634_TREG_VS_TCONV_POST_DAY3_IL4_CONVERSION_DN	-0.207038	-0.00467552	-2.73316	0.0109321	0.117402	-2.81573
GSE22935_UNSTIM_VS_12H_MBOVIS_BCG_STIM_MYD88_KO_MACROPHAGE_DN	0.140235	0.00245614	2.73315	0.0109323	0.117402	-2.81575
GSE3982_DC_VS_TH1_UP	-0.191782	-0.00497071	-2.73213	0.0109588	0.117402	-2.81785
GSE23695_CD57_POS_VS_NEG_NK_CELL_UP	0.139159	0.0050615	2.73191	0.0109643	0.117402	-2.81829
GSE24142_EARLY_THYMIC_PROGENITOR_VS_DN2_THYMOCYTE_FETAL_UP	-0.13193	-0.00209863	-2.72857	0.0110514	0.117763	-2.82516
GSE5589_IL6_KO_VS_IL10_KO_LPS_AND_IL10_STIM_MACROPHAGE_180MIN_DN	-0.121162	0.00345165	-2.7283	0.0110584	0.117763	-2.82571
GSE12392_WT_VS_IFNB_KO_CD8A_POS_SPLEEN_DC_DN	-0.129705	-0.00807111	-2.72784	0.0110705	0.117763	-2.82665
GSE27434_WT_VS_DNMT1_KO_TREG_UP	0.153812	0.00304172	2.72349	0.011185	0.118622	-2.83559
GSE45365_NK_CELL_VS_CD11B_DC_MCMV_INFECTION_DN	-0.145979	-0.00304431	-2.72292	0.0111999	0.118622	-2.83674
GSE21546_WT_VS_ELK1_KO_ANTI_CD3_STIM_DP_THYMOCYTES_DN	0.258941	0.00193728	2.72012	0.0112742	0.11915	-2.84248
GSE1791_CTRL_VS_NEUROMEDINU_IN_T_CELL_LINE_6H_DN	-0.13425	0.00122772	-2.71677	0.011364	0.11965	-2.84936
GSE2770_IL12_ACT_VS_ACT_CD4_TCELL_2H_UP	-0.111092	0.0112076	-2.71563	0.0113945	0.11965	-2.85169
GSE5589_WT_VS_IL6_KO_LPS_AND_IL10_STIM_MACROPHAGE_45MIN_UP	0.205899	-0.000118616	2.7156	0.0113952	0.11965	-2.85174
GSE39820_TGFBETA1_IL6_VS_TGFBETA1_IL6_IL23A_TREATED_CD4_TCELL_UP	-0.126367	0.00200292	-2.71448	0.0114255	0.11971	-2.85404
GSE25088_WT_VS_STAT6_KO_MACROPHAGE_DN	0.258246	-0.000114948	2.71253	0.0114783	0.120004	-2.85804
GSE5542_UNTREATED_VS_IFNA_AND_IFNG_TREATED_EPITHELIAL_CELLS_6H_DN	-0.15518	-0.00337794	-2.71065	0.0115293	0.12028	-2.86188
GSE21063_CTRL_VS_ANTI_IGM_STIM_BCELL_NFATC1_KO_8H_DN	0.279744	0.0126145	2.7085	0.0115877	0.120631	-2.86627
GSE40068_BCL6_POS_VS_NEG_CXCR5_POS_TFH_UP	0.183181	0.011084	2.70264	0.0117488	0.121329	-2.87824
GSE24634_TREG_VS_TCONV_POST_DAY7_IL4_CONVERSION_DN	-0.205269	-0.00540772	-2.70185	0.0117709	0.121329	-2.87987
GSE27241_CTRL_VS_DIGOXIN_TREATED_RORGT_KO_CD4_TCELL_IN_TH17_POLARIZING_CONDITIONS_DN	-0.157735	-0.0023968	-2.70182	0.0117716	0.121329	-2.87991
GSE360_CTRL_VS_T_GONDII_DC_UP	-0.126806	0.000362429	-2.70176	0.0117732	0.121329	-2.88004
GSE36476_CTRL_VS_TSST_ACT_72H_MEMORY_CD4_TCELL_OLD_DN	0.316406	0.0128001	2.70114	0.0117905	0.121329	-2.88131
GSE40274_CTRL_VS_FOXP3_AND_IRF4_TRANSDUCED_ACTIVATED_CD4_TCELL_UP	-0.116786	0.00385012	-2.70065	0.0118042	0.121329	-2.88231
GSE25088_CTRL_VS_ROSIGLITAZONE_STIM_STAT6_KO_MACROPHAGE_DN	0.127158	0.00518759	2.69771	0.0118861	0.121598	-2.8883
GSE40225_WT_VS_RIP_B7X_DIABETIC_MOUSE_PANCREATIC_CD8_TCELL_UP	-0.133645	-0.00132997	-2.69705	0.0119048	0.121598	-2.88966
GSE22886_NAIVE_CD4_TCELL_VS_DC_DN	-0.219259	-0.0031386	-2.69654	0.011919	0.121598	-2.8907
GSE39110_UNTREATED_VS_IL2_TREATED_CD8_TCELL_DAY3_POST_IMMUNIZATION_DN	0.206592	0.0109364	2.69614	0.0119302	0.121598	-2.89151
GSE24634_TREG_VS_TCONV_POST_DAY7_IL4_CONVERSION_UP	0.324068	0.0174514	2.69499	0.0119624	0.121672	-2.89385
GSE41978_WT_VS_BIM_KO_KLRG1_LOW_EFFECTOR_CD8_TCELL_DN	-0.104083	-0.00336501	-2.69265	0.0120284	0.122088	-2.89862
GSE21033_3H_VS_24H_POLYIC_STIM_DC_UP	-0.151539	0.00655121	-2.69069	0.0120841	0.122214	-2.90262
GSE2770_IL12_VS_TGFB_AND_IL12_TREATED_ACT_CD4_TCELL_48H_UP	-0.166903	-6.5619e-05	-2.68974	0.0121112	0.122214	-2.90456
GSE26290_CTRL_VS_AKT_INHIBITOR_TREATED_ANTI_CD3_AND_IL2_STIM_CD8_TCELL_DN	-0.118637	-0.00959569	-2.68957	0.0121161	0.122214	-2.90491
GSE41867_DAY15_EFFECTOR_VS_DAY30_MEMORY_CD8_TCELL_LCMV_ARMSTRONG_UP	-0.125591	-0.00281651	-2.6882	0.0121551	0.122354	-2.90769
GSE22886_CD8_VS_CD4_NAIVE_TCELL_DN	-0.127501	0.000909929	-2.68465	0.0122569	0.12306	-2.91492
GSE10325_LUPUS_BCELL_VS_LUPUS_MYELOID_DN	-0.203565	0.00619257	-2.68313	0.0123008	0.12306	-2.91801
GSE22886_NAIVE_VS_IGM_MEMORY_BCELL_UP	-0.11927	-0.0026266	-2.68302	0.012304	0.12306	-2.91824
GSE39820_TGFBETA1_IL6_VS_TGFBETA1_IL6_IL23A_TREATED_CD4_TCELL_DN	0.189245	0.00168571	2.68219	0.0123278	0.12306	-2.91992
GSE3337_4H_VS_16H_IFNG_IN_CD8POS_DC_UP	0.17756	0.00684197	2.68138	0.0123515	0.12306	-2.92158
GSE411_WT_VS_SOCS3_KO_MACROPHAGE_IL6_STIM_400MIN_DN	0.110618	-0.000586333	2.67918	0.0124154	0.123444	-2.92604
GSE22601_DOUBLE_POSITIVE_VS_CD4_SINGLE_POSITIVE_THYMOCYTE_DN	0.272933	0.0177795	2.67807	0.0124479	0.123464	-2.92831
GSE20198_UNTREATED_VS_IL12_IL18_TREATED_ACT_CD4_TCELL_DN	0.13376	-0.00152427	2.67657	0.0124916	0.123464	-2.93134
GSE19888_CTRL_VS_A3R_INHIBITOR_TREATED_MAST_CELL_DN	-0.213286	-0.0129047	-2.6751	0.0125348	0.123464	-2.93433
GSE18791_CTRL_VS_NEWCASTLE_VIRUS_DC_2H_DN	-0.147174	0.00698921	-2.67433	0.0125574	0.123464	-2.93589
GSE24634_TEFF_VS_TCONV_DAY3_IN_CULTURE_UP	0.292542	0.00873943	2.67365	0.0125774	0.123464	-2.93727
GSE37533_UNTREATED_VS_PIOGLIZATONE_TREATED_CD4_TCELL_PPARG1_AND_FOXP3_TRASDUCED_UP	-0.157021	-0.00616138	-2.67269	0.0126058	0.123464	-2.93922
GSE21063_WT_VS_NFATC1_KO_3H_ANTI_IGM_STIM_BCELL_UP	-0.120448	-0.0143928	-2.67208	0.0126238	0.123464	-2.94045
GSE22432_CDC_VS_COMMON_DC_PROGENITOR_UP	-0.134277	-0.00264469	-2.67164	0.0126371	0.123464	-2.94137
GSE23398_WT_VS_IL2_KO_CD4_TCELL_SCURFY_MOUSE_DN	-0.160349	0.0185431	-2.67136	0.0126454	0.123464	-2.94193
GSE360_DC_VS_MAC_L_MAJOR_UP	-0.111779	-0.00433438	-2.66901	0.0127151	0.123896	-2.94669
GSE23984_CTRL_VS_HYPOCALEMIC_VITAMIND_ANALOG_TCELL_DN	-0.142079	-0.00347091	-2.66802	0.0127446	0.123935	-2.9487
GSE3982_EOSINOPHIL_VS_BCELL_UP	-0.133773	0.00219213	-2.66694	0.012777	0.124003	-2.95089
GSE22886_IGG_IGA_MEMORY_BCELL_VS_BLOOD_PLASMA_CELL_UP	-0.154362	0.00380746	-2.66566	0.0128154	0.124128	-2.95349
GSE15930_NAIVE_VS_72H_IN_VITRO_STIM_TRICHOSTATINA_CD8_TCELL_DN	0.200228	-2.21415e-05	2.66192	0.0129281	0.124955	-2.96106
GSE15930_NAIVE_VS_72H_IN_VITRO_STIM_IFNAB_CD8_TCELL_DN	0.203999	4.41156e-05	2.66061	0.0129677	0.124955	-2.96371
GSE17721_LPS_VS_GARDIQUIMOD_2H_BMDC_UP	-0.131346	-0.00988615	-2.66028	0.0129777	0.124955	-2.96438
GSE40666_STAT1_KO_VS_STAT4_KO_CD8_TCELL_WITH_IFNA_STIM_90MIN_UP	0.140076	0.000375953	2.65848	0.0130325	0.125235	-2.96802
GSE15330_HSC_VS_MEGAKARYOCYTE_ERYTHROID_PROGENITOR_IKAROS_KO_UP	-0.125615	-0.0025184	-2.65495	0.0131406	0.126025	-2.97516
GSE10325_BCELL_VS_MYELOID_DN	-0.183338	0.010117	-2.65315	0.0131961	0.12631	-2.97881
GSE44732_UNSTIM_VS_IL27_STIM_IMATURE_DC_DN	-0.154718	-0.00610284	-2.65215	0.0132271	0.126358	-2.98084
GSE22886_NAIVE_CD8_TCELL_VS_NKCELL_DN	-0.139225	-0.0124225	-2.65093	0.0132649	0.12647	-2.9833
GSE27786_LSK_VS_NKCELL_DN	-0.10441	0.00751406	-2.64905	0.0133233	0.126779	-2.9871
GSE19941_UNSTIM_VS_LPS_STIM_IL10_KO_MACROPHAGE_UP	-0.140163	-0.00173535	-2.64605	0.0134169	0.127016	-2.99316
GSE40666_WT_VS_STAT1_KO_CD8_TCELL_WITH_IFNA_STIM_90MIN_DN	0.187511	-0.00228163	2.64423	0.0134741	0.127016	-2.99683
GSE15750_DAY6_VS_DAY10_TRAF6KO_EFF_CD8_TCELL_UP	0.365964	0.0216014	2.64409	0.0134783	0.127016	-2.9971
GSE17721_LPS_VS_POLYIC_6H_BMDC_UP	-0.103609	0.0122303	-2.64371	0.0134905	0.127016	-2.99788
GSE2706_R848_VS_LPS_8H_STIM_DC_DN	-0.137783	-0.00731097	-2.64356	0.013495	0.127016	-2.99817
GSE17974_0H_VS_48H_IN_VITRO_ACT_CD4_TCELL_UP	-0.172286	0.00129944	-2.64326	0.0135046	0.127016	-2.99878
GSE5099_CLASSICAL_M1_VS_ALTERNATIVE_M2_MACROPHAGE_UP	-0.122812	0.00264899	-2.64068	0.0135861	0.127169	-3.00398
GSE36826_WT_VS_IL1R_KO_SKIN_STAPH_AUREUS_INF_UP	0.263794	0.0133833	2.64041	0.0135948	0.127169	-3.00454
GSE17301_IFNA2_VS_IFNA2_AND_ACD3_ACD28_STIM_CD8_TCELL_UP	-0.159027	-0.00431149	-2.64027	0.0135992	0.127169	-3.00481
GSE22601_CD4_SINGLE_POSITIVE_VS_CD8_SINGLE_POSITIVE_THYMOCYTE_UP	0.202219	0.00539463	2.63547	0.0137523	0.127902	-3.01448
GSE17322_CD103_POS_VS_CD11B_HIGH_LUNG_DC_UP	-0.153319	0.00113852	-2.63458	0.0137809	0.127902	-3.01628
GSE14415_INDUCED_TREG_VS_TCONV_UP	0.309007	0.00843483	2.63427	0.0137907	0.127902	-3.01689
GSE21360_PRIMARY_VS_QUATERNARY_MEMORY_CD8_TCELL_DN	-0.200996	0.00392779	-2.63359	0.0138127	0.127902	-3.01827
GSE18893_TCONV_VS_TREG_2H_TNF_STIM_DN	-0.214253	-0.0171241	-2.63286	0.0138363	0.127902	-3.01974
GSE24081_CONTROLLER_VS_PROGRESSOR_HIV_SPECIFIC_CD8_TCELL_UP	-0.107951	-0.00480629	-2.63228	0.0138549	0.127902	-3.0209
GSE39110_DAY3_VS_DAY6_POST_IMMUNIZATION_CD8_TCELL_WITH_IL2_TREATMENT_DN	-0.132686	0.00579164	-2.63208	0.0138613	0.127902	-3.0213
GSE5542_IFNG_VS_IFNA_AND_IFNG_TREATED_EPITHELIAL_CELLS_24H_UP	0.130765	-0.00230714	2.62724	0.0140185	0.128431	-3.03104
GSE45365_WT_VS_IFNAR_KO_BCELL_MCMV_INFECTION_DN	0.232296	0.00408445	2.62676	0.0140342	0.128431	-3.03201
GSE39556_CD8A_DC_VS_NK_CELL_MOUSE_3H_POST_POLYIC_INJ_UP	0.363474	0.0130901	2.62671	0.0140359	0.128431	-3.03212
KAECH_DAY8_EFF_VS_DAY15_EFF_CD8_TCELL_DN	-0.113989	0.00343346	-2.62631	0.0140488	0.128431	-3.03291
GSE24634_TEFF_VS_TCONV_DAY7_IN_CULTURE_UP	0.309117	0.00425804	2.62626	0.0140505	0.128431	-3.03301
GSE15659_CD45RA_NEG_CD4_TCELL_VS_ACTIVATED_TREG_DN	0.103991	0.00476603	2.62378	0.0141319	0.128934	-3.038
GSE37301_LYMPHOID_PRIMED_MPP_VS_CD4_TCELL_UP	-0.119995	0.00245467	-2.62093	0.014226	0.129497	-3.04373
GSE39022_LN_VS_SPLEEN_DC_UP	0.133364	0.000930615	2.61981	0.0142631	0.129497	-3.04597
GSE9960_HEALTHY_VS_GRAM_NEG_SEPSIS_PBMC_DN	-0.112802	0.0105558	-2.61925	0.0142815	0.129497	-3.04709
GSE17974_1H_VS_72H_UNTREATED_IN_VITRO_CD4_TCELL_UP	-0.115155	-0.0033591	-2.6187	0.0142999	0.129497	-3.0482
GSE360_L_DONOVANI_VS_T_GONDII_MAC_DN	0.162823	0.0017354	2.61596	0.0143912	0.130082	-3.05369
GSE15767_MED_VS_SCS_MAC_LN_UP	-0.166833	-0.00462947	-2.61402	0.0144562	0.13024	-3.05758
GSE24634_IL4_VS_CTRL_TREATED_NAIVE_CD4_TCELL_DAY7_UP	0.248369	0.00321622	2.61384	0.0144622	0.13024	-3.05794
GSE7460_TCONV_VS_TREG_THYMUS_UP	-0.164872	0.000885872	-2.60942	0.0146114	0.131334	-3.06679
GSE7764_IL15_TREATED_VS_CTRL_NK_CELL_24H_DN	-0.114161	-0.00205925	-2.60865	0.0146376	0.131334	-3.06834
GSE40274_XBP1_VS_FOXP3_AND_XBP1_TRANSDUCED_ACTIVATED_CD4_TCELL_UP	-0.145791	-0.00848312	-2.60674	0.0147026	0.131675	-3.07216
GSE3982_BCELL_VS_TH2_UP	-0.119265	-0.00157945	-2.60036	0.0149218	0.133291	-3.08492
GSE39556_UNTREATED_VS_3H_POLYIC_INJ_MOUSE_CD8A_DC_DN	-0.156262	0.00115962	-2.5999	0.0149378	0.133291	-3.08584
GSE22886_IGG_IGA_MEMORY_BCELL_VS_BM_PLASMA_CELL_UP	-0.142387	0.00456907	-2.5947	0.0151191	0.134593	-3.09624
GSE3982_BCELL_VS_CENT_MEMORY_CD4_TCELL_UP	-0.122059	0.00759111	-2.59413	0.015139	0.134593	-3.09737
GSE7509_UNSTIM_VS_IFNA_STIM_IMMATURE_DC_UP	0.147651	0.00934731	2.59024	0.015276	0.135564	-3.10514
GSE29618_MONOCYTE_VS_PDC_DAY7_FLU_VACCINE_DN	-0.129899	0.00598493	-2.58871	0.0153302	0.135797	-3.10818
GSE411_WT_VS_SOCS3_KO_MACROPHAGE_IL6_STIM_400MIN_UP	-0.122713	0.00376686	-2.58772	0.0153655	0.135838	-3.11017
GSE36476_CTRL_VS_TSST_ACT_40H_MEMORY_CD4_TCELL_YOUNG_UP	-0.167124	0.00078975	-2.58701	0.0153905	0.135838	-3.11157
GSE34205_HEALTHY_VS_RSV_INF_INFANT_PBMC_UP	-0.112103	-0.00453619	-2.5853	0.0154516	0.13613	-3.11498
GSE36476_CTRL_VS_TSST_ACT_72H_MEMORY_CD4_TCELL_YOUNG_UP	-0.198473	-0.0124698	-2.58244	0.0155542	0.136559	-3.12068
GSE3039_B2_VS_B1_BCELL_UP	-0.107684	-0.00244261	-2.58162	0.0155836	0.136559	-3.12231
GSE37319_WT_VS_RC3H1_KO_CD44LOW_CD8_TCELL_DN	-0.129163	0.00048222	-2.58138	0.0155924	0.136559	-3.12279
GSE17721_0.5H_VS_4H_POLYIC_BMDC_DN	-0.102007	-0.00188894	-2.57928	0.0156681	0.136559	-3.12696
GSE5542_IFNG_VS_IFNA_AND_IFNG_TREATED_EPITHELIAL_CELLS_6H_UP	-0.107787	1.40617e-05	-2.57811	0.0157104	0.136559	-3.12929
GSE12366_PLASMA_CELL_VS_NAIVE_BCELL_UP	-0.12537	0.000248362	-2.57763	0.015728	0.136559	-3.13025
GSE31082_DN_VS_CD8_SP_THYMOCYTE_DN	-0.161973	-0.00363074	-2.57755	0.0157308	0.136559	-3.1304
GSE8921_UNSTIM_0H_VS_TLR1_2_STIM_MONOCYTE_24H_DN	-0.115537	0.00195795	-2.57665	0.0157635	0.136559	-3.13219
GSE23925_LIGHT_ZONE_VS_NAIVE_BCELL_UP	-0.137466	0.0025897	-2.57577	0.0157957	0.136559	-3.13395
GSE18791_CTRL_VS_NEWCASTLE_VIRUS_DC_1H_DN	-0.14251	0.0177175	-2.57545	0.0158074	0.136559	-3.13458
GSE40274_CTRL_VS_XBP1_TRANSDUCED_ACTIVATED_CD4_TCELL_UP	-0.125335	-0.00205553	-2.57526	0.0158143	0.136559	-3.13496
GSE11057_NAIVE_VS_EFF_MEMORY_CD4_TCELL_DN	-0.138504	0.00380695	-2.57395	0.0158621	0.136559	-3.13756
GSE29949_MICROGLIA_BRAIN_VS_MONOCYTE_BONE_MARROW_UP	-0.113294	-0.00541122	-2.5737	0.0158715	0.136559	-3.13807
GSE16522_MEMORY_VS_NAIVE_ANTI_CD3CD28_STIM_CD8_TCELL_UP	-0.118145	-0.0034812	-2.57312	0.0158927	0.136559	-3.13922
GSE25146_UNSTIM_VS_HELIOBACTER_PYLORI_LPS_STIM_AGS_CELL_UP	0.20981	0.0112662	2.57147	0.0159534	0.13684	-3.1425
GSE22886_IGG_IGA_MEMORY_BCELL_VS_BLOOD_PLASMA_CELL_DN	-0.13947	0.00203214	-2.56667	0.0161309	0.137812	-3.15202
GSE2770_TGFB_AND_IL4_ACT_VS_ACT_CD4_TCELL_2H_UP	-0.147612	-0.0068932	-2.56667	0.0161309	0.137812	-3.15202
GSE45365_CD8A_DC_VS_CD11B_DC_DN	-0.112913	-0.000580693	-2.56597	0.0161569	0.137812	-3.15341
GSE2770_IL4_ACT_VS_ACT_CD4_TCELL_48H_UP	-0.10931	-0.00353775	-2.56463	0.0162068	0.137812	-3.15606
GSE360_HIGH_VS_LOW_DOSE_B_MALAYI_MAC_DN	-0.105043	-0.00671709	-2.56436	0.0162169	0.137812	-3.15659
GSE45365_CD8A_DC_VS_CD11B_DC_IFNAR_KO_UP	-0.147494	0.00189903	-2.56384	0.0162365	0.137812	-3.15763
KAECH_DAY8_EFF_VS_MEMORY_CD8_TCELL_UP	0.189292	-0.000487391	2.56169	0.0163173	0.138257	-3.1619
GSE22033_UNTREATED_VS_MRL24_TREATED_MEF_DN	-0.123563	-0.000443589	-2.56013	0.0163759	0.138408	-3.16499
GSE9006_HEALTHY_VS_TYPE_2_DIABETES_PBMC_AT_DX_UP	0.1646	0.0201329	2.55924	0.0164093	0.138408	-3.16674
GSE46606_UNSTIM_VS_CD40L_IL2_IL5_1DAY_STIMULATED_IRF4HIGH_SORTED_BCELL_DN	-0.134717	0.00840254	-2.55895	0.0164203	0.138408	-3.16732
GSE32034_UNTREATED_VS_ROSIGLIZATONE_TREATED_LY6C_LOW_MONOCYTE_UP	-0.126869	0.00264264	-2.55607	0.0165296	0.138703	-3.17302
GSE21360_NAIVE_VS_PRIMARY_MEMORY_CD8_TCELL_DN	-0.157314	-0.02173	-2.55577	0.0165409	0.138703	-3.17361
GSE339_EX_VIVO_VS_IN_CULTURE_CD4POS_DC_DN	-0.133027	0.0113838	-2.55539	0.0165555	0.138703	-3.17437
GSE21063_WT_VS_NFATC1_KO_8H_ANTI_IGM_STIM_BCELL_UP	0.310014	0.0102515	2.5541	0.0166049	0.138703	-3.17693
GSE41867_NAIVE_VS_DAY15_LCMV_EFFECTOR_CD8_TCELL_UP	0.17521	0.00203714	2.55389	0.016613	0.138703	-3.17735
GSE22886_IL2_VS_IL15_STIM_NKCELL_UP	-0.106948	-0.000368307	-2.55345	0.0166295	0.138703	-3.1782
GSE6259_33D1_POS_DC_VS_CD4_TCELL_UP	0.205871	0.00292507	2.5528	0.0166546	0.138703	-3.1795
GSE42021_CD24HI_VS_CD24INT_TCONV_THYMUS_UP	-0.108144	0.00377695	-2.5506	0.0167392	0.138855	-3.18385
GSE29617_CTRL_VS_DAY3_TIV_FLU_VACCINE_PBMC_2008_UP	-0.166237	0.00644131	-2.54989	0.0167665	0.138855	-3.18525
GSE3982_EFF_MEMORY_CD4_TCELL_VS_TH2_DN	0.247874	0.0141061	2.54904	0.016799	0.138855	-3.18692
GSE30083_SP1_VS_SP2_THYMOCYTE_UP	-0.12749	-0.00715962	-2.54872	0.0168113	0.138855	-3.18755
GSE22527_ANTI_CD3_INVIVO_VS_UNTREATED_MOUSE_TREG_UP	-0.139607	0.00460131	-2.54862	0.0168153	0.138855	-3.18775
GSE17974_2.5H_VS_72H_IL4_AND_ANTI_IL12_ACT_CD4_TCELL_UP	-0.132454	-0.00749359	-2.54588	0.0169218	0.13935	-3.19317
GSE360_T_GONDII_VS_M_TUBERCULOSIS_MAC_UP	0.108605	0.00663865	2.54427	0.0169845	0.13935	-3.19635
GSE36476_CTRL_VS_TSST_ACT_72H_MEMORY_CD4_TCELL_YOUNG_DN	0.34155	0.0169183	2.54401	0.0169946	0.13935	-3.19686
GSE17974_CTRL_VS_ACT_IL4_AND_ANTI_IL12_24H_CD4_TCELL_UP	-0.14323	0.00317529	-2.54365	0.0170085	0.13935	-3.19757
GSE29618_BCELL_VS_MDC_UP	-0.130145	0.00640076	-2.54268	0.0170466	0.13935	-3.19949
GSE33425_CD8_ALPHAALPHA_VS_ALPHABETA_CD161_HIGH_TCELL_UP	-0.119165	0.00106778	-2.54248	0.0170543	0.13935	-3.19988
GSE2405_0H_VS_12H_A_PHAGOCYTOPHILUM_STIM_NEUTROPHIL_DN	0.191891	0.0025834	2.54034	0.0171384	0.13935	-3.2041
GSE5589_WT_VS_IL6_KO_LPS_AND_IL6_STIM_MACROPHAGE_45MIN_UP	-0.123127	0.00477279	-2.54003	0.0171506	0.13935	-3.20471
GSE3982_NEUTROPHIL_VS_CENT_MEMORY_CD4_TCELL_UP	-0.137095	-0.0056823	-2.53958	0.0171683	0.13935	-3.2056
GSE25123_CTRL_VS_IL4_STIM_PPARG_KO_MACROPHAGE_UP	0.126002	0.00156037	2.53921	0.0171829	0.13935	-3.20633
GSE17721_CTRL_VS_CPG_24H_BMDC_DN	0.1012	0.00338493	2.53854	0.017209	0.13935	-3.20764
GSE8921_UNSTIM_VS_TLR1_2_STIM_MONOCYTE_3H_DN	-0.109747	-0.00194404	-2.53795	0.0172327	0.13935	-3.20882
GSE33162_HDAC3_KO_VS_HDAC3_KO_MACROPHAGE_UP	0.133636	-0.0058535	2.53758	0.0172471	0.13935	-3.20954
GSE28726_NAIVE_VS_ACTIVATED_CD4_TCELL_DN	0.258733	0.00221933	2.53493	0.0173525	0.139969	-3.21477
GSE17974_IL4_AND_ANTI_IL12_VS_UNTREATED_72H_ACT_CD4_TCELL_DN	-0.14416	0.00239427	-2.5331	0.0174252	0.140323	-3.21836
GSE4984_LPS_VS_VEHICLE_CTRL_TREATED_DC_DN	-0.11121	0.000136233	-2.53206	0.017467	0.140379	-3.22042
GSE21063_CTRL_VS_ANTI_IGM_STIM_BCELL_NFATC1_KO_8H_UP	-0.165572	-0.0032874	-2.53149	0.0174897	0.140379	-3.22153
GSE10273_HIGH_IL7_VS_HIGH_IL7_AND_IRF4_IN_IRF4_8_NULL_PRE_BCELL_DN	0.136343	0.0105991	2.53031	0.017537	0.140463	-3.22385
GSE19772_CTRL_VS_HCMV_INF_MONOCYTES_UP	-0.120564	-0.000664818	-2.52942	0.0175728	0.140463	-3.2256
GSE17721_CPG_VS_GARDIQUIMOD_24H_BMDC_DN	-0.106198	0.00533994	-2.52908	0.0175868	0.140463	-3.22628
GSE32423_IL7_VS_IL7_IL4_NAIVE_CD8_TCELL_DN	-0.11966	0.00785344	-2.52784	0.0176368	0.140632	-3.22872
GSE3203_UNTREATED_VS_IFNB_TREATED_LN_BCELL_UP	-0.124944	0.00547426	-2.52499	0.017752	0.141168	-3.23431
GSE16385_UNTREATED_VS_12H_ROSIGLITAZONE_IFNG_TNF_TREATED_MACROPHAGE_UP	-0.125024	0.00688681	-2.52405	0.0177903	0.141168	-3.23616
GSE43955_10H_VS_60H_ACT_CD4_TCELL_DN	-0.104226	0.00394845	-2.52404	0.0177909	0.141168	-3.23618
GSE9988_ANTI_TREM1_VS_CTRL_TREATED_MONOCYTES_UP	-0.163568	-0.00023317	-2.52178	0.0178833	0.141517	-3.24063
GSE26351_UNSTIM_VS_WNT_PATHWAY_STIM_HEMATOPOIETIC_PROGENITORS_UP	-0.14101	-0.00606489	-2.52154	0.017893	0.141517	-3.2411
GSE22229_RENAL_TRANSPLANT_IMMUNOSUPP_THERAPY_VS_HEALTHY_PBMC_DN	-0.128713	0.00326683	-2.51683	0.0180865	0.142776	-3.25033
GSE34156_NOD2_LIGAND_VS_TLR1_TLR2_LIGAND_24H_TREATED_MONOCYTE_UP	0.111934	-0.00154484	2.51625	0.0181107	0.142776	-3.25147
GSE33162_UNTREATED_VS_4H_LPS_STIM_HDAC3_KO_MACROPHAGE_DN	0.234248	0.00729276	2.51337	0.0182305	0.143372	-3.25713
GSE13547_2H_VS_12_H_ANTI_IGM_STIM_BCELL_UP	0.212245	-0.00530901	2.51301	0.0182453	0.143372	-3.25782
GSE17721_CTRL_VS_CPG_2H_BMDC_UP	0.109436	0.00179303	2.51058	0.018347	0.143757	-3.26259
GSE7852_LN_VS_THYMUS_TREG_DN	0.105737	0.000179192	2.50951	0.0183919	0.143757	-3.26468
GSE7852_TREG_VS_TCONV_FAT_UP	-0.105634	0.00282195	-2.50934	0.0183989	0.143757	-3.26501
GSE3920_IFNB_VS_IFNG_TREATED_ENDOTHELIAL_CELL_DN	0.112319	-0.000826541	2.50902	0.0184122	0.143757	-3.26563
GSE23568_ID3_KO_VS_WT_CD8_TCELL_DN	-0.115039	0.0105306	-2.50785	0.0184616	0.143912	-3.26793
GSE27786_LSK_VS_NKCELL_UP	0.102883	0.00153773	2.50671	0.0185099	0.144058	-3.27017
GSE17301_CTRL_VS_48H_IFNA2_STIM_CD8_TCELL_UP	-0.118761	0.000725448	-2.50592	0.0185432	0.144087	-3.27171
GSE6259_33D1_POS_VS_DEC205_POS_SPLENIC_DC_UP	-0.137345	0.000945596	-2.50471	0.0185943	0.144225	-3.27406
GSE43955_TH0_VS_TGFB_IL6_TH17_ACT_CD4_TCELL_30H_UP	-0.104941	0.00648582	-2.5041	0.0186202	0.144225	-3.27526
GSE13411_NAIVE_VS_IGM_MEMORY_BCELL_UP	-0.0992352	0.00273134	-2.50261	0.0186837	0.144487	-3.27818
GSE40274_CTRL_VS_FOXP3_AND_SATB1_TRANSDUCED_ACTIVATED_CD4_TCELL_UP	0.171733	0.00639569	2.50125	0.0187418	0.144587	-3.28084
GSE27670_CTRL_VS_LMP1_TRANSDUCED_GC_BCELL_UP	0.122242	0.00116557	2.50039	0.0187785	0.144587	-3.28251
GSE13946_CTRL_VS_DSS_COLITIS_GD_TCELL_FROM_COLON_UP	-0.115244	0.00987284	-2.50022	0.0187856	0.144587	-3.28284
GSE45837_WT_VS_GFI1_KO_PDC_DN	0.216247	0.0137055	2.49886	0.0188439	0.144807	-3.28549
GSE3982_NKCELL_VS_TH1_UP	-0.136995	0.00155037	-2.49788	0.0188862	0.14481	-3.28741
GSE25123_WT_VS_PPARG_KO_MACROPHAGE_IL4_STIM_DN	-0.119586	0.00432446	-2.49678	0.0189338	0.14481	-3.28957
GSE26559_TCF1_KO_VS_WT_LIN_NEG_CELL_DN	-0.0937056	-0.00352626	-2.49619	0.018959	0.14481	-3.29071
GSE25088_WT_VS_STAT6_KO_MACROPHAGE_ROSIGLITAZONE_STIM_DN	-0.129193	0.00485732	-2.49609	0.0189633	0.14481	-3.2909
GSE8685_IL2_STARVED_VS_IL21_ACT_IL2_STARVED_CD4_TCELL_DN	0.119711	-0.00501238	2.49327	0.0190856	0.145516	-3.29641
GSE6259_FLT3L_INDUCED_DEC205_POS_DC_VS_BCELL_UP	-0.138385	0.000521218	-2.48983	0.0192356	0.146144	-3.30311
GSE17721_LPS_VS_GARDIQUIMOD_12H_BMDC_DN	-0.0982636	0.00131903	-2.48911	0.0192673	0.146144	-3.30452
GSE41176_UNSTIM_VS_ANTI_IGM_STIM_BCELL_3H_UP	-0.147012	0.0102299	-2.48867	0.0192867	0.146144	-3.30539
GSE25088_CTRL_VS_IL4_AND_ROSIGLITAZONE_STIM_MACROPHAGE_UP	-0.101801	-0.00565425	-2.48864	0.0192878	0.146144	-3.30544
GSE16385_IFNG_TNF_VS_ROSIGLITAZONE_STIM_MACROPHAGE_UP	0.114821	0.000492756	2.48707	0.0193567	0.146377	-3.30849
GSE25087_FETAL_VS_ADULT_TREG_DN	-0.13623	0.000119402	-2.48656	0.0193792	0.146377	-3.30948
GSE20715_WT_VS_TLR4_KO_24H_OZONE_LUNG_UP	-0.11791	-0.00547295	-2.48589	0.0194087	0.146377	-3.31079
GSE369_SOCS3_KO_VS_WT_LIVER_UP	0.201439	0.0122388	2.48347	0.019516	0.146958	-3.31551
GSE39556_UNTREATED_VS_3H_POLYIC_INJ_MOUSE_CD8A_DC_UP	-0.115788	-0.00256619	-2.48242	0.0195626	0.147042	-3.31754
KAECH_DAY8_EFF_VS_DAY15_EFF_CD8_TCELL_UP	0.210648	0.00842194	2.48128	0.0196133	0.147042	-3.31976
GSE2770_IL12_VS_IL4_TREATED_ACT_CD4_TCELL_6H_UP	0.10803	-0.00037081	2.48118	0.0196177	0.147042	-3.31995
GSE360_L_DONOVANI_VS_L_MAJOR_MAC_DN	-0.105462	0.00874436	-2.47926	0.0197037	0.147103	-3.3237
GSE557_CIITA_KO_VS_I_AB_KO_DC_DN	0.156953	0.00331323	2.47901	0.0197147	0.147103	-3.32417
GSE20152_SPHK1_KO_VS_HTNFA_OVEREXPRESS_ANKLE_UP	-0.110177	-0.00245588	-2.47833	0.0197451	0.147103	-3.32549
GSE21670_UNTREATED_VS_TGFB_IL6_TREATED_CD4_TCELL_UP	0.2405	0.0166538	2.47772	0.0197727	0.147103	-3.32669
GSE43955_TH0_VS_TGFB_IL6_IL23_TH17_ACT_CD4_TCELL_60H_DN	-0.107695	0.00695899	-2.47717	0.0197972	0.147103	-3.32775
GSE23502_WT_VS_HDC_KO_MYELOID_DERIVED_SUPPRESSOR_CELL_BM_DN	-0.119726	-0.00274896	-2.47636	0.0198336	0.147103	-3.32932
GSE2770_IL4_ACT_VS_ACT_CD4_TCELL_2H_DN	-0.159688	-0.000589146	-2.4762	0.0198407	0.147103	-3.32963
GSE21033_CTRL_VS_POLYIC_STIM_DC_1H_DN	-0.104164	0.0010581	-2.47549	0.0198731	0.147103	-3.33102
GSE10325_CD4_TCELL_VS_BCELL_UP	-0.129371	-0.00349518	-2.4745	0.0199176	0.147103	-3.33293
GSE37301_MULTIPOTENT_PROGENITOR_VS_CD4_TCELL_UP	-0.116518	0.0052643	-2.47428	0.0199277	0.147103	-3.33337
GSE10325_CD4_TCELL_VS_MYELOID_DN	-0.176881	0.00680594	-2.47301	0.0199851	0.147221	-3.33583
GSE9037_CTRL_VS_LPS_1H_STIM_IRAK4_KO_BMDM_UP	-0.118617	0.0055301	-2.47259	0.0200042	0.147221	-3.33665
GSE4142_NAIVE_VS_GC_BCELL_DN	0.210958	0.0164645	2.47155	0.0200514	0.147346	-3.33866
GSE39820_CTRL_VS_TGFBETA1_IL6_CD4_TCELL_UP	0.154796	-0.00149214	2.47063	0.0200931	0.147368	-3.34044
GSE11961_MEMORY_BCELL_DAY40_VS_GERMINAL_CENTER_BCELL_DAY40_UP	0.105784	0.00127454	2.46977	0.0201327	0.147368	-3.34212
GSE6259_DEC205_POS_DC_VS_CD8_TCELL_DN	-0.112359	-0.0108382	-2.46949	0.0201451	0.147368	-3.34265
GSE15624_CTRL_VS_6H_HALOFUGINONE_TREATED_CD4_TCELL_DN	0.1691	0.0164423	2.46698	0.0202602	0.147987	-3.34752
GSE11386_NAIVE_VS_MEMORY_BCELL_DN	-0.146026	-0.00568268	-2.46522	0.0203411	0.148214	-3.35093
GSE28737_WT_VS_BCL6_HET_MARGINAL_ZONE_BCELL_DN	-0.108437	0.00386022	-2.46499	0.020352	0.148214	-3.35138
GSE23568_ID3_KO_VS_WT_CD8_TCELL_UP	0.200232	0.00415461	2.46351	0.0204201	0.14823	-3.35424
GSE24026_PD1_LIGATION_VS_CTRL_IN_ACT_TCELL_LINE_DN	0.174716	0.0109934	2.46319	0.0204348	0.14823	-3.35485
GSE21063_CTRL_VS_ANTI_IGM_STIM_BCELL_NFATC1_KO_3H_DN	-0.192344	-0.00575717	-2.46294	0.0204467	0.14823	-3.35535
GSE26488_CTRL_VS_PEPTIDE_INJECTION_HDAC7_DELTAP_TG_OT2_THYMOCYTE_UP	-0.116707	-0.00413446	-2.4614	0.0205181	0.14823	-3.35833
GSE36888_UNTREATED_VS_IL2_TREATED_TCELL_17H_DN	-0.137076	-0.00281941	-2.46109	0.0205324	0.14823	-3.35893
GSE43955_1H_VS_20H_ACT_CD4_TCELL_UP	-0.108794	0.0166861	-2.461	0.0205367	0.14823	-3.35911
GSE14000_4H_VS_16H_LPS_DC_TRANSLATED_RNA_UP	-0.128111	-0.00466661	-2.45746	0.020702	0.149202	-3.36596
GSE37416_CTRL_VS_48H_F_TULARENSIS_LVS_NEUTROPHIL_UP	0.117906	-0.000758051	2.45646	0.0207486	0.149316	-3.36788
GSE34006_A2AR_KO_VS_A2AR_AGONIST_TREATED_TREG_DN	0.116999	0.000596841	2.45517	0.0208096	0.149339	-3.37039
GSE5589_WT_VS_IL10_KO_LPS_STIM_MACROPHAGE_45MIN_UP	0.16909	0.00389591	2.45509	0.0208131	0.149339	-3.37053
GSE21546_WT_VS_SAP1A_KO_AND_ELK1_KO_DP_THYMOCYTES_DN	-0.145896	-0.00448674	-2.45236	0.0209422	0.149727	-3.37581
GSE43863_TH1_VS_LY6C_INT_CXCR5POS_EFFECTOR_CD4_TCELL_UP	0.253921	0.0121354	2.45182	0.0209677	0.149727	-3.37685
GSE20366_TREG_VS_NAIVE_CD4_TCELL_HOMEOSTATIC_CONVERSION_UP	0.103769	-0.00162773	2.4511	0.0210015	0.149727	-3.37823
GSE32255_WT_UNSTIM_VS_JMJD2D_KNOCKDOWN_4H_LPS_STIM_DC_DN	-0.116024	0.0147794	-2.45092	0.0210104	0.149727	-3.37859
GSE6269_HEALTHY_VS_STAPH_PNEUMO_INF_PBMC_UP	0.151585	0.00226409	2.44979	0.0210641	0.149727	-3.38077
GSE25088_WT_VS_STAT6_KO_MACROPHAGE_ROSIGLITAZONE_STIM_UP	-0.11946	0.00475588	-2.44978	0.0210645	0.149727	-3.38079
GSE16522_MEMORY_VS_NAIVE_CD8_TCELL_UP	-0.14594	-0.00726819	-2.44941	0.0210822	0.149727	-3.3815
GSE11961_MARGINAL_ZONE_BCELL_VS_GERMINAL_CENTER_BCELL_DAY40_UP	-0.124493	-0.00254193	-2.44213	0.0214313	0.151149	-3.39552
GSE1460_INTRATHYMIC_T_PROGENITOR_VS_CD4_THYMOCYTE_DN	-0.155228	-0.00564468	-2.44161	0.0214568	0.151149	-3.39654
GSE2405_HEAT_KILLED_VS_LIVE_A_PHAGOCYTOPHILUM_STIM_NEUTROPHIL_9H_DN	-0.0987317	-0.000871523	-2.44105	0.0214838	0.151149	-3.39761
GSE13738_RESTING_VS_BYSTANDER_ACTIVATED_CD4_TCELL_UP	-0.161093	-0.0168204	-2.44098	0.0214871	0.151149	-3.39774
GSE26030_TH1_VS_TH17_DAY5_POST_POLARIZATION_UP	0.172223	-0.00715131	2.44077	0.0214973	0.151149	-3.39815
GSE17721_CTRL_VS_LPS_12H_BMDC_UP	-0.0953921	0.00133549	-2.44021	0.0215245	0.151149	-3.39923
GSE22886_TCELL_VS_BCELL_NAIVE_DN	-0.125038	-0.00693959	-2.43976	0.0215464	0.151149	-3.4001
GSE23505_UNTREATED_VS_4DAY_IL6_IL1_TREATED_CD4_TCELL_DN	-0.0914786	0.0036395	-2.43949	0.0215596	0.151149	-3.40062
GSE17974_0H_VS_72H_IN_VITRO_ACT_CD4_TCELL_DN	0.227777	0.0165605	2.43944	0.0215617	0.151149	-3.4007
GSE22886_UNSTIM_VS_IL2_STIM_NKCELL_DN	0.29337	0.0123153	2.43436	0.02181	0.152338	-3.41047
GSE2770_UNTREATED_VS_IL4_TREATED_ACT_CD4_TCELL_2H_DN	0.196745	0.0125792	2.43392	0.021832	0.152338	-3.41133
GSE17721_PAM3CSK4_VS_GADIQUIMOD_2H_BMDC_UP	-0.0896041	0.000787956	-2.43295	0.0218794	0.152338	-3.41318
GSE40666_UNTREATED_VS_IFNA_STIM_STAT4_KO_EFFECTOR_CD8_TCELL_90MIN_DN	-0.136208	0.0026338	-2.43282	0.0218861	0.152338	-3.41344
GSE24972_MARGINAL_ZONE_BCELL_VS_FOLLICULAR_BCELL_IRF8_KO_DN	-0.0976653	0.00685427	-2.43279	0.0218877	0.152338	-3.4135
GSE17974_IL4_AND_ANTI_IL12_VS_UNTREATED_48H_ACT_CD4_TCELL_UP	-0.126422	-0.00577852	-2.43162	0.0219453	0.152521	-3.41575
GSE24634_TREG_VS_TCONV_POST_DAY5_IL4_CONVERSION_UP	0.278566	0.0152989	2.42939	0.0220557	0.15307	-3.42003
GSE10463_CD40L_AND_VA347_VS_CD40L_IN_DC_UP	-0.104279	0.000734197	-2.4279	0.0221297	0.153226	-3.42289
GSE33513_TCF7_KO_VS_HET_EARLY_THYMIC_PROGENITOR_UP	-0.117903	-0.000692502	-2.42768	0.022141	0.153226	-3.42332
GSE20366_CD103_POS_VS_NEG_TREG_KLRG1NEG_DN	-0.113187	-0.00419872	-2.42695	0.022177	0.153257	-3.42471
GSE44732_UNSTIM_VS_IL27_STIM_IMATURE_DC_UP	0.122266	-0.00207411	2.42531	0.0222593	0.153349	-3.42786
GSE3982_DC_VS_BCELL_UP	-0.165909	-0.0120215	-2.42489	0.0222801	0.153349	-3.42866
GSE20727_CTRL_VS_ROS_INHIBITOR_TREATED_DC_DN	-0.108426	-0.00506068	-2.42458	0.022296	0.153349	-3.42927
GSE13411_NAIVE_VS_MEMORY_BCELL_UP	-0.0952629	-0.00447251	-2.42377	0.0223363	0.153349	-3.43081
GSE25677_R848_VS_MPL_AND_R848_STIM_BCELL_DN	-0.12415	-0.0017769	-2.42355	0.0223476	0.153349	-3.43124
GSE24634_IL4_VS_CTRL_TREATED_NAIVE_CD4_TCELL_DAY5_UP	-0.170555	0.00228972	-2.42206	0.0224222	0.1535	-3.43408
GSE15930_NAIVE_VS_72H_IN_VITRO_STIM_CD8_TCELL_DN	0.176886	0.00496549	2.42186	0.0224327	0.1535	-3.43448
GSE6259_33D1_POS_DC_VS_BCELL_DN	0.121105	0.00457623	2.42012	0.0225202	0.153883	-3.4378
GSE24142_EARLY_THYMIC_PROGENITOR_VS_DN3_THYMOCYTE_ADULT_UP	-0.12965	-0.0020062	-2.41909	0.0225727	0.154026	-3.43978
GSE18791_CTRL_VS_NEWCASTLE_VIRUS_DC_18H_UP	0.144316	0.000251507	2.41666	0.0226963	0.154653	-3.44444
GSE11057_EFF_MEM_VS_CENT_MEM_CD4_TCELL_DN	-0.144498	-0.00182822	-2.41587	0.0227365	0.154704	-3.44594
GSE21670_UNTREATED_VS_IL6_TREATED_STAT3_KO_CD4_TCELL_UP	-0.136976	-0.0125985	-2.41527	0.0227673	0.154704	-3.4471
GSE3982_MAC_VS_BCELL_UP	-0.107121	-0.000885727	-2.41344	0.0228611	0.154919	-3.4506
GSE40655_FOXO1_KO_VS_WT_NTREG_DN	0.12831	-0.00119624	2.4134	0.0228626	0.154919	-3.45065
GSE3039_CD4_TCELL_VS_ALPHABETA_CD8_TCELL_UP	-0.128924	-0.00421988	-2.41225	0.0229219	0.154932	-3.45286
GSE20754_WT_VS_TCF1_KO_MEMORY_CD8_TCELL_DN	0.116388	0.0100772	2.41213	0.0229282	0.154932	-3.45309
GSE4142_NAIVE_VS_GC_BCELL_UP	-0.157094	-0.00727303	-2.40862	0.0231094	0.155814	-3.4598
GSE3400_UNTREATED_VS_IFNB_TREATED_MEF_UP	-0.122759	-0.00205844	-2.40836	0.0231226	0.155814	-3.46028
GSE7460_FOXP3_MUT_VS_WT_ACT_TCONV_UP	-0.104527	0.00493628	-2.40525	0.0232845	0.156688	-3.46623
GSE22886_IGM_MEMORY_BCELL_VS_BM_PLASMA_CELL_DN	-0.173767	-0.00158509	-2.40399	0.0233504	0.156915	-3.46863
GSE12366_NAIVE_VS_MEMORY_BCELL_UP	-0.127079	0.0010967	-2.40316	0.023394	0.15693	-3.47022
GSE28449_WT_VS_LRF_KO_GERMINAL_CENTER_BCELL_UP	-0.111251	0.0077454	-2.40272	0.0234171	0.15693	-3.47106
GSE2706_UNSTIM_VS_8H_LPS_DC_DN	-0.1131	0.0038542	-2.39963	0.0235795	0.157801	-3.47694
GSE31082_DN_VS_DP_THYMOCYTE_UP	0.19716	0.0097253	2.39697	0.0237204	0.158526	-3.48201
GSE29618_PDC_VS_MDC_DN	-0.128604	0.00342156	-2.39445	0.0238547	0.159206	-3.48682
GSE3039_NKT_CELL_VS_ALPHAALPHA_CD8_TCELL_UP	-0.119005	-0.00152662	-2.39221	0.0239743	0.159212	-3.49107
GSE15330_HSC_VS_MEGAKARYOCYTE_ERYTHROID_PROGENITOR_UP	-0.123434	0.00242541	-2.39188	0.023992	0.159212	-3.4917
GSE22601_IMMATURE_CD4_SINGLE_POSITIVE_VS_CD8_SINGLE_POSITIVE_THYMOCYTE_UP	-0.0993392	-0.000861564	-2.39149	0.024013	0.159212	-3.49244
GSE20715_WT_VS_TLR4_KO_48H_OZONE_LUNG_DN	0.0974775	-0.00885118	2.39146	0.0240145	0.159212	-3.49249
GSE27291_0H_VS_6H_STIM_GAMMADELTA_TCELL_DN	0.106033	0.00916347	2.39137	0.0240191	0.159212	-3.49266
GSE40666_WT_VS_STAT4_KO_CD8_TCELL_DN	0.11254	-0.00117686	2.39023	0.0240807	0.159224	-3.49483
GSE26669_CTRL_VS_COSTIM_BLOCK_MLR_CD8_TCELL_DN	-0.106355	-0.00135312	-2.39013	0.0240862	0.159224	-3.49503
GSE2770_TGFB_AND_IL4_ACT_VS_ACT_CD4_TCELL_48H_UP	-0.130562	-0.00289667	-2.38893	0.0241505	0.159432	-3.49729
GSE1448_ANTI_VALPHA2_VS_VBETA5_DP_THYMOCYTE_UP	-0.130959	0.00211203	-2.38766	0.0242195	0.159579	-3.49972
GSE13547_2H_VS_12_H_ANTI_IGM_STIM_BCELL_DN	0.2976	0.0196316	2.38711	0.0242491	0.159579	-3.50076
GSE6259_FLT3L_INDUCED_33D1_POS_DC_VS_CD4_TCELL_UP	-0.163162	-0.000209159	-2.3867	0.024271	0.159579	-3.50153
GSE32901_NAIVE_VS_TH17_ENRICHED_CD4_TCELL_UP	-0.116318	0.00707584	-2.38492	0.0243677	0.159853	-3.50491
GSE15930_NAIVE_VS_24H_IN_VITRO_STIM_INFAB_CD8_TCELL_DN	0.205464	0.00380993	2.38473	0.0243783	0.159853	-3.50528
GSE45365_NK_CELL_VS_CD8_TCELL_MCMV_INFECTION_DN	-0.105318	0.00368419	-2.38268	0.0244898	0.160369	-3.50916
GSE5589_IL6_KO_VS_IL10_KO_LPS_STIM_MACROPHAGE_45MIN_UP	-0.107778	0.00195262	-2.38058	0.0246053	0.160909	-3.51316
GSE1460_NAIVE_CD4_TCELL_CORD_BLOOD_VS_THYMIC_STROMAL_CELL_DN	-0.118696	0.00319137	-2.37448	0.0249423	0.162751	-3.52471
GSE32423_MEMORY_VS_NAIVE_CD8_TCELL_DN	-0.121433	0.00141714	-2.37427	0.0249538	0.162751	-3.52511
GSE46606_UNSTIM_VS_CD40L_IL2_IL5_1DAY_STIMULATED_IRF4_KO_BCELL_DN	-0.143354	-0.00166148	-2.37323	0.0250116	0.16291	-3.52707
GSE21360_SECONDARY_VS_TERTIARY_MEMORY_CD8_TCELL_UP	0.236763	0.0141587	2.3722	0.0250691	0.16294	-3.52902
GSE23502_BM_VS_COLON_TUMOR_HDC_KO_MYELOID_DERIVED_SUPPRESSOR_CELL_UP	-0.108571	-0.00574849	-2.37177	0.0250928	0.16294	-3.52982
GSE369_IFNG_KO_VS_WT_LIVER_DN	0.191395	0.00964759	2.37135	0.0251166	0.16294	-3.53063
GSE39820_CTRL_VS_TGFBETA1_IL6_CD4_TCELL_DN	-0.123115	0.00587971	-2.36987	0.0251995	0.163227	-3.53343
GSE45365_WT_VS_IFNAR_KO_BCELL_DN	0.210772	0.0021122	2.36936	0.0252278	0.163227	-3.53438
GSE4748_CTRL_VS_LPS_AND_CYANOBACTERIUM_LPSLIKE_STIM_DC_3H_UP	-0.103904	0.000570428	-2.36762	0.025326	0.163645	-3.53768
GSE30971_CTRL_VS_LPS_STIM_MACROPHAGE_WBP7_HET_4H_UP	-0.103256	0.00559369	-2.36402	0.0255296	0.164726	-3.54448
GSE37301_GRANULOCYTE_MONOCYTE_PROGENITOR_VS_RAG2_KO_NK_CELL_UP	-0.0975397	-0.0057654	-2.36347	0.0255609	0.164726	-3.54552
GSE1460_INTRATHYMIC_T_PROGENITOR_VS_NAIVE_CD4_TCELL_ADULT_BLOOD_DN	-0.140225	-0.00490352	-2.36279	0.0255997	0.164758	-3.5468
GSE18281_CORTICAL_THYMOCYTE_VS_WHOLE_CORTEX_THYMUS_DN	-0.127094	0.00121426	-2.3615	0.025673	0.164983	-3.54923
GSE24574_BCL6_LOW_TFH_VS_NAIVE_CD4_TCELL_UP	0.109095	0.00649608	2.36098	0.0257023	0.164983	-3.5502
GSE360_DC_VS_MAC_T_GONDII_DN	-0.123797	-0.00790979	-2.35768	0.0258916	0.165979	-3.55642
GSE2706_LPS_VS_R848_AND_LPS_2H_STIM_DC_UP	0.13394	-0.0155405	2.35605	0.0259855	0.166362	-3.5595
GSE6269_E_COLI_VS_STAPH_AUREUS_INF_PBMC_DN	-0.15347	-0.00940404	-2.35511	0.0260397	0.16649	-3.56126
GSE16385_ROSIGLITAZONE_IL4_VS_IFNG_TNF_STIM_MACROPHAGE_UP	-0.132618	0.00460566	-2.3545	0.0260754	0.1665	-3.56242
GSE13547_WT_VS_ZFX_KO_BCELL_UP	-0.136586	0.00600845	-2.35276	0.0261758	0.166922	-3.56568
GSE10325_LUPUS_CD4_TCELL_VS_LUPUS_BCELL_DN	-0.142105	0.00213876	-2.35041	0.0263126	0.167575	-3.57011
GSE7460_TREG_VS_TCONV_ACT_UP	-0.11252	0.00721241	-2.34965	0.026357	0.167639	-3.57153
GSE19941_IL10_KO_VS_IL10_KO_AND_NFKBP50_KO_LPS_AND_IL10_STIM_MACROPHAGE_DN	0.183825	0.0145769	2.34892	0.0264002	0.167695	-3.57292
GSE5679_CTRL_VS_RARA_AGONIST_AM580_TREATED_DC_UP	0.269991	0.0169199	2.34673	0.0265282	0.168289	-3.57702
GSE10273_HIGH_IL7_VS_HIGH_IL7_AND_IRF4_IN_IRF4_8_NULL_PRE_BCELL_UP	0.145942	0.00312046	2.34551	0.0266003	0.168302	-3.57932
GSE11057_NAIVE_VS_CENT_MEMORY_CD4_TCELL_DN	-0.146693	-0.00514295	-2.34549	0.0266015	0.168302	-3.57936
GSE15330_WT_VS_IKAROS_KO_HSC_DN	-0.102776	0.00683199	-2.34457	0.0266556	0.168302	-3.58108
GSE22935_24H_VS_48H_MBOVIS_BCG_STIM_MACROPHAGE_DN	0.096518	-0.00555484	2.34435	0.0266685	0.168302	-3.5815
GSE3720_UNSTIM_VS_LPS_STIM_VD1_GAMMADELTA_TCELL_UP	-0.0975004	-0.00643545	-2.34363	0.0267114	0.168354	-3.58286
GSE24574_BCL6_HIGH_TFH_VS_TCONV_CD4_TCELL_DN	-0.0957979	0.00491821	-2.34236	0.0267867	0.168427	-3.58524
GSE14908_RESTING_VS_HDM_STIM_CD4_TCELL_NONATOPIC_PATIENT_DN	-0.132658	-0.00276661	-2.34191	0.0268131	0.168427	-3.58608
GSE14308_TH17_VS_INDUCED_TREG_UP	-0.114974	0.00029335	-2.34125	0.0268525	0.168427	-3.58732
GSE3039_CD4_TCELL_VS_NKT_CELL_DN	0.169276	0.00326532	2.34074	0.0268828	0.168427	-3.58828
GSE18791_CTRL_VS_NEWCASTLE_VIRUS_DC_4H_UP	0.153345	0.000950228	2.34052	0.0268958	0.168427	-3.58869
GSE33292_WT_VS_TCF1_KO_DN3_THYMOCYTE_DN	0.281084	0.0136863	2.33765	0.0270672	0.169283	-3.59407
GSE411_UNSTIM_VS_100MIN_IL6_STIM_MACROPHAGE_UP	-0.106529	-0.0044424	-2.33685	0.0271152	0.169365	-3.59557
GSE15330_HSC_VS_MEGAKARYOCYTE_ERYTHROID_PROGENITOR_DN	-0.103898	-0.000911926	-2.33605	0.0271632	0.169404	-3.59707
GSE27859_MACROPHAGE_VS_CD11C_INT_F480_HI_MACROPHAGE_UP	-0.108805	0.00599361	-2.33559	0.0271909	0.169404	-3.59793
GSE32034_LY6C_HIGH_VS_LOW_ROSIGLIZATONE_TREATED_MONOCYTE_DN	-0.107364	-0.00128183	-2.33415	0.0272777	0.169728	-3.60063
GSE2706_R848_VS_R848_AND_LPS_8H_STIM_DC_UP	-0.151654	-0.0113683	-2.33223	0.0273936	0.170232	-3.60422
GSE360_DC_VS_MAC_T_GONDII_UP	-0.112999	-0.0053557	-2.33011	0.0275219	0.170811	-3.60818
GSE17721_PAM3CSK4_VS_GADIQUIMOD_6H_BMDC_UP	0.0900687	-0.00167335	2.32807	0.0276464	0.171366	-3.612
GSE17721_POLYIC_VS_CPG_2H_BMDC_UP	0.0912064	-0.0118537	2.32572	0.0277905	0.171826	-3.6164
GSE17974_IL4_AND_ANTI_IL12_VS_UNTREATED_12H_ACT_CD4_TCELL_DN	-0.0899569	0.00928205	-2.3257	0.0277913	0.171826	-3.61642
GSE14308_TH1_VS_INDUCED_TREG_UP	-0.113857	-0.000725425	-2.32399	0.0278964	0.172257	-3.61961
GSE9650_GP33_VS_GP276_LCMV_SPECIFIC_EXHAUSTED_CD8_TCELL_UP	-0.11558	-0.0017659	-2.32273	0.0279743	0.172416	-3.62197
GSE41176_WT_VS_TAK1_KO_UNSTIM_BCELL_UP	-0.0988887	0.00206314	-2.32219	0.0280074	0.172416	-3.62298
GSE17974_0H_VS_48H_IN_VITRO_ACT_CD4_TCELL_DN	0.186378	0.0164705	2.32185	0.0280283	0.172416	-3.62361
GSE40274_FOXP3_VS_FOXP3_AND_XBP1_TRANSDUCED_ACTIVATED_CD4_TCELL_DN	-0.109983	-0.00108163	-2.32112	0.0280739	0.172479	-3.62498
GSE18804_BRAIN_VS_COLON_TUMORAL_MACROPHAGE_UP	-0.102788	0.0041322	-2.31945	0.0281774	0.172897	-3.62809
GSE7348_UNSTIM_VS_LPS_STIM_MACROPHAGE_UP	-0.145369	4.60735e-05	-2.3179	0.0282733	0.173098	-3.63097
GSE21546_ELK1_KO_VS_SAP1A_KO_AND_ELK1_KO_DP_THYMOCYTES_DN	0.231562	0.00580806	2.31721	0.0283166	0.173098	-3.63226
GSE40274_FOXP3_VS_FOXP3_AND_IRF4_TRANSDUCED_ACTIVATED_CD4_TCELL_UP	-0.114632	-0.00125685	-2.31668	0.0283498	0.173098	-3.63325
GSE29618_LAIV_VS_TIV_FLU_VACCINE_DAY7_PDC_UP	-0.104683	0.00817188	-2.31664	0.0283523	0.173098	-3.63333
GSE13493_DP_VS_CD8POS_THYMOCYTE_UP	-0.13379	-0.00995594	-2.31441	0.0284915	0.173347	-3.63747
GSE2770_TGFB_AND_IL4_VS_TGFB_AND_IL12_TREATED_ACT_CD4_TCELL_48H_DN	0.0880521	0.000524638	2.31419	0.0285059	0.173347	-3.6379
GSE12845_IGD_POS_VS_NEG_BLOOD_BCELL_DN	-0.12282	-0.000787088	-2.31406	0.0285139	0.173347	-3.63813
GSE360_L_DONOVANI_VS_B_MALAYI_HIGH_DOSE_DC_UP	-0.103848	0.000817744	-2.31372	0.0285353	0.173347	-3.63877
GSE3982_BCELL_VS_TH1_UP	-0.127353	0.00149341	-2.31307	0.0285759	0.173377	-3.63997
GSE10240_CTRL_VS_IL17_AND_IL22_STIM_PRIMARY_BRONCHIAL_EPITHELIAL_CELLS_UP	0.164392	0.00469242	2.31144	0.0286789	0.17376	-3.64301
GSE8921_UNSTIM_0H_VS_TLR1_2_STIM_MONOCYTE_6H_DN	-0.114776	-0.00935551	-2.31094	0.0287104	0.17376	-3.64394
GSE21927_HEALTHY_VS_TUMOROUS_BALBC_MOUSE_MONOCYTE_DN	-0.0872827	0.0062247	-2.30968	0.0287901	0.174026	-3.64628
GSE3982_NEUTROPHIL_VS_TH1_DN	0.193118	0.0120132	2.30592	0.0290288	0.174967	-3.65326
GSE17974_IL4_AND_ANTI_IL12_VS_UNTREATED_1H_ACT_CD4_TCELL_UP	-0.140238	-0.0023896	-2.30541	0.0290619	0.174967	-3.65422
GSE20727_H2O2_VS_ROS_INHIBITOR_TREATED_DC_UP	-0.141473	0.0031071	-2.30519	0.0290757	0.174967	-3.65463
GSE17721_PAM3CSK4_VS_CPG_4H_BMDC_UP	-0.101365	0.00092883	-2.30435	0.0291297	0.174967	-3.65619
GSE41867_NAIVE_VS_EFFECTOR_CD8_TCELL_DN	0.204335	0.0172657	2.30347	0.029186	0.174967	-3.65782
GSE15930_STIM_VS_STIM_AND_TRICHOSTATINA_24H_CD8_T_CELL_DN	0.106382	-0.000587786	2.30327	0.0291985	0.174967	-3.65818
GSE12392_IFNAR_KO_VS_IFNB_KO_CD8_NEG_SPLEEN_DC_UP	-0.144669	0.0130084	-2.30322	0.0292016	0.174967	-3.65827
GSE24142_ADULT_VS_FETAL_EARLY_THYMIC_PROGENITOR_UP	-0.164153	-0.00813317	-2.30226	0.0292632	0.174967	-3.66006
GSE5589_IL6_KO_VS_IL10_KO_LPS_STIM_MACROPHAGE_45MIN_DN	-0.127796	-0.00280801	-2.30218	0.0292689	0.174967	-3.66022
GSE42021_TCONV_PLN_VS_CD24INT_TCONV_THYMUS_UP	-0.0908705	-0.00899101	-2.30025	0.0293926	0.175439	-3.66378
GSE17721_0.5H_VS_12H_GARDIQUIMOD_BMDC_UP	0.0949302	0.00521444	2.29937	0.0294497	0.175439	-3.66542
GSE41176_UNSTIM_VS_ANTI_IGM_STIM_BCELL_24H_DN	-0.111656	0.00400503	-2.29873	0.029491	0.175439	-3.6666
GSE27896_HDAC6_KO_VS_WT_TREG_UP	-0.0994767	0.00761409	-2.29838	0.0295136	0.175439	-3.66725
GSE5142_HTERT_TRANSDUCED_VS_CTRL_CD8_TCELL_LATE_PASSAGE_CLONE_DN	-0.14805	-0.00365532	-2.29776	0.0295541	0.175439	-3.66841
GSE15330_WT_VS_IKAROS_KO_HSC_UP	-0.0891944	0.011985	-2.29761	0.0295639	0.175439	-3.66869
GSE9037_CTRL_VS_LPS_1H_STIM_BMDM_UP	-0.111021	-0.00147837	-2.29626	0.0296518	0.175746	-3.6712
GSE15930_STIM_VS_STIM_AND_IL12_24H_CD8_T_CELL_UP	0.105278	-0.00408746	2.29465	0.0297562	0.175949	-3.67416
GSE37532_WT_VS_PPARG_KO_VISCERAL_ADIPOSE_TISSUE_TREG_UP	0.273221	0.0123399	2.29462	0.0297582	0.175949	-3.67422
GSE32164_RESTING_DIFFERENTIATED_VS_ALTERNATIVELY_ACT_M2_MACROPHAGE_UP	0.161928	0.00817929	2.29307	0.0298599	0.176245	-3.6771
GSE17974_CTRL_VS_ACT_IL4_AND_ANTI_IL12_48H_CD4_TCELL_DN	0.21871	0.0144032	2.29275	0.0298806	0.176245	-3.67769
GSE45837_WT_VS_GFI1_KO_PDC_UP	-0.123143	-0.00718253	-2.29182	0.0299415	0.176391	-3.6794
GSE411_UNSTIM_VS_100MIN_IL6_STIM_MACROPHAGE_DN	-0.108459	-0.00275994	-2.29084	0.0300057	0.176555	-3.68121
GSE9037_WT_VS_IRAK4_KO_LPS_4H_STIM_BMDM_UP	-0.0936702	0.00537018	-2.28948	0.0300955	0.176695	-3.68373
GSE14415_INDUCED_VS_NATURAL_TREG_DN	0.280115	0.0157919	2.28904	0.0301245	0.176695	-3.68455
GSE6259_CD4_TCELL_VS_CD8_TCELL_DN	-0.123508	-0.000142887	-2.28883	0.0301383	0.176695	-3.68493
GSE17721_CTRL_VS_LPS_8H_BMDC_DN	-0.0865839	0.00934478	-2.28675	0.0302758	0.177288	-3.68877
GSE26488_WT_VS_VP16_TRANSGENIC_HDAC7_KO_DOUBLE_POSITIVE_THYMOCYTE_DN	-0.111619	0.00315709	-2.28363	0.0304835	0.178166	-3.69454
GSE15271_CXCR4_POS_VS_NEG_GC_BCELL_DN	-0.141622	-0.00587661	-2.2834	0.0304988	0.178166	-3.69496
GSE16266_CTRL_VS_LPS_STIM_MEF_UP	-0.11422	0.000895141	-2.27995	0.0307299	0.179301	-3.70133
GSE28726_NAIVE_CD4_TCELL_VS_NAIVE_VA24NEG_NKTCELL_UP	0.242579	0.0028799	2.27831	0.0308407	0.179525	-3.70436
GSE23505_UNTREATED_VS_4DAY_IL6_IL1_TREATED_CD4_TCELL_UP	0.187278	0.00533402	2.27789	0.0308689	0.179525	-3.70513
GSE21063_CTRL_VS_ANTI_IGM_STIM_BCELL_NFATC1_KO_16H_UP	-0.123493	0.0019862	-2.27736	0.0309047	0.179525	-3.70611
GSE3720_UNSTIM_VS_PMA_STIM_VD2_GAMMADELTA_TCELL_DN	0.125575	-0.0132842	2.27719	0.0309157	0.179525	-3.70641
GSE21670_STAT3_KO_VS_WT_CD4_TCELL_TGFB_IL6_TREATED_DN	-0.15337	-0.00704217	-2.27629	0.0309765	0.179664	-3.70807
GSE43700_UNTREATED_VS_IL10_TREATED_PBMC_UP	-0.0876595	0.0107954	-2.27532	0.0310425	0.179832	-3.70986
GSE25088_ROSIGLITAZONE_VS_IL4_AND_ROSIGLITAZONE_STIM_STAT6_KO_MACROPHAGE_DAY10_UP	-0.142228	-0.00708454	-2.27472	0.0310831	0.179854	-3.71096
GSE21546_ELK1_KO_VS_SAP1A_KO_AND_ELK1_KO_ANTI_CD3_STIM_DP_THYMOCYTES_DN	-0.104677	0.00293879	-2.27196	0.0312713	0.180728	-3.71605
GSE25846_IL10_POS_VS_NEG_CD8_TCELL_DAY7_POST_CORONAVIRUS_BRAIN_UP	0.107581	-0.00285413	2.26976	0.0314216	0.181214	-3.72009
GSE15930_NAIVE_VS_24H_IN_VITRO_STIM_IL12_CD8_TCELL_DN	0.195756	0.00976007	2.26964	0.0314298	0.181214	-3.72031
GSE22886_IGG_IGA_MEMORY_BCELL_VS_BM_PLASMA_CELL_DN	-0.134762	-0.00158987	-2.26438	0.0317926	0.183089	-3.72998
GSE26030_UNSTIM_VS_RESTIM_TH1_DAY5_POST_POLARIZATION_UP	-0.135286	0.00284632	-2.26337	0.0318629	0.18315	-3.73183
GSE16386_IL4_VS_IL4_AND_ROSIGLITAZONE_STIM_MACROPHAGE_6H_UP	0.134387	-0.000614873	2.26314	0.0318784	0.18315	-3.73225
GSE24081_CONTROLLER_VS_PROGRESSOR_HIV_SPECIFIC_CD8_TCELL_DN	0.120867	-0.00378196	2.2594	0.0321392	0.184198	-3.73911
GSE41176_UNSTIM_VS_ANTI_IGM_STIM_TAK1_KO_BCELL_1H_DN	-0.108141	0.007664	-2.25922	0.0321517	0.184198	-3.73943
GSE21380_NON_TFH_VS_GERMINAL_CENTER_TFH_CD4_TCELL_DN	-0.122397	0.000582895	-2.2589	0.0321742	0.184198	-3.74002
GSE22886_NAIVE_BCELL_VS_BM_PLASMA_CELL_DN	-0.157442	0.0055034	-2.25727	0.0322888	0.184529	-3.74301
GSE2770_TGFB_AND_IL4_VS_IL4_TREATED_ACT_CD4_TCELL_6H_UP	0.109408	-0.0110255	2.257	0.0323078	0.184529	-3.74351
GSE1460_INTRATHYMIC_T_PROGENITOR_VS_DP_THYMOCYTE_DN	-0.112276	0.0026286	-2.25643	0.0323478	0.184542	-3.74455
GSE2585_CTEC_VS_THYMIC_DC_UP	-0.0954162	-0.00618391	-2.25367	0.0325427	0.185228	-3.7496
GSE7219_UNSTIM_VS_LPS_AND_ANTI_CD40_STIM_NIK_NFKB2_KO_DC_UP	-0.0879059	-0.00424289	-2.25365	0.0325441	0.185228	-3.74964
GSE27786_NKCELL_VS_NKTCELL_DN	0.116257	-0.00466207	2.25252	0.0326242	0.185259	-3.75171
GSE45365_WT_VS_IFNAR_KO_CD11B_DC_MCMV_INFECTION_UP	0.12591	-0.0151171	2.2525	0.0326257	0.185259	-3.75175
GSE2405_S_AUREUS_VS_UNTREATED_NEUTROPHIL_DN	0.224146	0.00435424	2.25171	0.0326816	0.185361	-3.75319
GSE18804_SPLEEN_MACROPHAGE_VS_BRAIN_TUMORAL_MACROPHAGE_DN	-0.0940304	0.00561063	-2.25074	0.0327507	0.185453	-3.75496
GSE30083_SP1_VS_SP4_THYMOCYTE_DN	-0.131227	-0.00382417	-2.25041	0.032774	0.185453	-3.75556
GSE5679_CTRL_VS_RARA_AGONIST_AM580_TREATED_DC_DN	-0.124999	1.4391e-05	-2.24845	0.0329143	0.185902	-3.75916
GSE17721_LPS_VS_GARDIQUIMOD_24H_BMDC_DN	-0.116265	0.00220887	-2.24809	0.0329401	0.185902	-3.75981
GSE18791_CTRL_VS_NEWCASTLE_VIRUS_DC_16H_UP	0.151579	0.00104903	2.2474	0.0329891	0.185902	-3.76106
GSE21670_STAT3_KO_VS_WT_CD4_TCELL_IL6_TREATED_UP	-0.106164	-0.00436407	-2.24674	0.0330363	0.185902	-3.76227
GSE18281_PERIMEDULLARY_CORTICAL_REGION_VS_WHOLE_CORTEX_THYMUS_UP	0.133665	-0.00887175	2.24663	0.0330442	0.185902	-3.76247
GSE15930_NAIVE_VS_24H_IN_VITRO_STIM_CD8_TCELL_DN	0.19542	0.0042365	2.24607	0.033085	0.185917	-3.7635
GOLDRATH_NAIVE_VS_EFF_CD8_TCELL_DN	0.198619	0.000156375	2.24473	0.0331812	0.186094	-3.76595
GSE30971_CTRL_VS_LPS_STIM_MACROPHAGE_WBP7_HET_2H_UP	-0.119753	0.000661302	-2.24457	0.0331929	0.186094	-3.76624
GSE21774_CD62L_POS_CD56_BRIGHT_VS_CD62L_NEG_CD56_DIM_NK_CELL_UP	-0.113089	-0.0062198	-2.24223	0.0333615	0.18663	-3.7705
GSE22886_NAIVE_TCELL_VS_MONOCYTE_UP	-0.0969246	0.00120205	-2.24218	0.0333651	0.18663	-3.77059
GSE39556_UNTREATED_VS_3H_POLYIC_INJ_MOUSE_NK_CELL_DN	-0.153567	-0.00737069	-2.24073	0.0334706	0.187006	-3.77324
GSE36527_CD62L_HIGH_CD69_NEG_VS_CD62L_LOW_CD69_POS_TREG_KLRG1_NEG_DN	-0.101111	0.0138585	-2.23945	0.0335637	0.187311	-3.77558
GSE16450_IMMATURE_VS_MATURE_NEURON_CELL_LINE_UP	-0.181388	-0.0141013	-2.2375	0.0337057	0.187686	-3.77913
GSE4142_PLASMA_CELL_VS_GC_BCELL_UP	-0.125224	-0.00518732	-2.23708	0.0337366	0.187686	-3.7799
GSE17301_IFNA2_VS_IFNA5_STIM_ACD3_ACD28_ACT_CD8_TCELL_DN	0.14149	-0.00456724	2.23694	0.0337464	0.187686	-3.78014
GSE11924_TH2_VS_TH17_CD4_TCELL_UP	-0.0816886	0.0023852	-2.23618	0.0338022	0.187781	-3.78153
GSE43955_TH0_VS_TGFB_IL6_TH17_ACT_CD4_TCELL_4H_UP	-0.0934389	0.00368538	-2.2344	0.0339325	0.188291	-3.78476
GSE5589_LPS_VS_LPS_AND_IL10_STIM_IL10_KO_MACROPHAGE_45MIN_UP	-0.145236	-0.0134111	-2.23166	0.0341351	0.188809	-3.78976
GSE7348_UNSTIM_VS_TOLERIZED_AND_LPS_STIM_MACROPHAGE_DN	-0.0941957	0.0124485	-2.23163	0.0341373	0.188809	-3.78981
GSE10240_CTRL_VS_IL17_AND_IL22_STIM_PRIMARY_BRONCHIAL_EPITHELIAL_CELLS_DN	0.135865	0.0039288	2.23156	0.0341423	0.188809	-3.78993
GSE1460_DP_THYMOCYTE_VS_NAIVE_CD4_TCELL_ADULT_BLOOD_DN	-0.122958	-0.00573044	-2.23062	0.0342115	0.188978	-3.79164
GSE34217_MIR17_92_OVEREXPRESS_VS_WT_ACT_CD8_TCELL_UP	-0.107339	0.0204146	-2.22808	0.0344002	0.189805	-3.79625
GSE22103_LPS_VS_GMCSF_AND_IFNG_STIM_NEUTROPHIL_DN	-0.0984232	-0.00325051	-2.22457	0.0346622	0.190534	-3.80262
GSE9006_TYPE_1_VS_TYPE_2_DIABETES_PBMC_AT_DX_DN	-0.132502	-0.00345035	-2.22448	0.0346694	0.190534	-3.8028
GSE3982_CENT_MEMORY_CD4_TCELL_VS_TH1_UP	-0.138836	-0.00162475	-2.22427	0.0346852	0.190534	-3.80318
GSE17974_CTRL_VS_ACT_IL4_AND_ANTI_IL12_6H_CD4_TCELL_DN	0.159328	-0.00170882	2.22422	0.0346887	0.190534	-3.80326
GSE42021_TREG_PLN_VS_CD24INT_TREG_THYMUS_UP	-0.119117	0.0111664	-2.22361	0.0347347	0.190572	-3.80438
GSE15330_HSC_VS_GRANULOCYTE_MONOCYTE_PROGENITOR_IKAROS_KO_DN	0.0960712	-0.000625649	2.22267	0.0348048	0.190741	-3.80607
GSE21670_IL6_VS_TGFB_AND_IL6_TREATED_CD4_TCELL_DN	0.112271	-0.00701841	2.22177	0.0348725	0.190751	-3.8077
GSE40685_NAIVE_CD4_TCELL_VS_TREG_UP	0.115587	0.00164045	2.22119	0.0349163	0.190751	-3.80875
GSE26669_CTRL_VS_COSTIM_BLOCK_MLR_CD8_TCELL_UP	0.177258	0.00179731	2.22101	0.0349301	0.190751	-3.80908
GSE15750_WT_VS_TRAF6KO_DAY10_EFF_CD8_TCELL_UP	0.0967882	0.00377146	2.22027	0.0349858	0.190751	-3.81042
GSE1432_1H_VS_24H_IFNG_MICROGLIA_UP	-0.132787	-0.00345672	-2.22	0.0350066	0.190751	-3.81092
GSE36009_UNSTIM_VS_LPS_STIM_DC_DN	-0.120118	-0.0124316	-2.21954	0.0350414	0.190751	-3.81175
GSE3982_NKCELL_VS_TH2_DN	0.241871	0.0200318	2.21499	0.0353869	0.191606	-3.81998
GSE29949_DC_BRAIN_VS_MONOCYTE_BONE_MARROW_DN	-0.0943599	0.001712	-2.21454	0.0354216	0.191606	-3.8208
GSE37336_LY6C_POS_VS_NEG_NAIVE_CD4_TCELL_DN	-0.0942991	-0.00374569	-2.21409	0.0354555	0.191606	-3.8216
GSE5679_CTRL_VS_PPARG_LIGAND_ROSIGLITAZONE_TREATED_DC_UP	0.268356	0.0173508	2.21401	0.0354618	0.191606	-3.82175
GSE7460_CTRL_VS_TGFB_TREATED_ACT_TCONV_DN	-0.127243	-0.000707823	-2.2131	0.0355313	0.191606	-3.82339
GSE43863_TH1_VS_TFH_EFFECTOR_CD4_TCELL_UP	-0.100995	0.00236728	-2.21299	0.0355398	0.191606	-3.82359
GSE19888_CTRL_VS_A3R_ACT_TREATED_MAST_CELL_PRETREATED_WITH_A3R_INH_UP	-0.0974433	-0.00166041	-2.21234	0.0355899	0.191606	-3.82477
GSE557_CIITA_KO_VS_I_AB_KO_DC_UP	-0.105048	-0.000724081	-2.21102	0.0356915	0.191606	-3.82716
GSE17301_CTRL_VS_48H_ACD3_ACD28_STIM_CD8_TCELL_DN	-0.123909	0.0038562	-2.21076	0.0357115	0.191606	-3.82763
GSE3720_VD1_VS_VD2_GAMMADELTA_TCELL_DN	0.105429	0.00140403	2.21067	0.0357185	0.191606	-3.8278
GSE8868_SPLEEN_VS_INTESTINE_CD11B_POS_CD11C_NEG_DC_DN	-0.0893802	0.00105347	-2.21063	0.0357215	0.191606	-3.82787
GSE9988_LOW_LPS_VS_CTRL_TREATED_MONOCYTE_UP	-0.150913	0.00251493	-2.21057	0.0357262	0.191606	-3.82798
GSE17721_POLYIC_VS_GARDIQUIMOD_2H_BMDC_UP	0.0898868	0.00512711	2.21028	0.0357482	0.191606	-3.82849
GSE21927_GMCSF_IL6_VS_GMCSF_GCSF_TREATED_BONE_MARROW_DN	0.209019	0.00842756	2.20863	0.0358755	0.191606	-3.83147
GSE5589_LPS_VS_LPS_AND_IL10_STIM_MACROPHAGE_45MIN_UP	-0.104819	0.00335304	-2.20852	0.0358837	0.191606	-3.83167
GSE14699_DELETIONAL_TOLERANCE_VS_ACTIVATED_CD8_TCELL_UP	-0.119898	0.00136586	-2.20813	0.0359143	0.191606	-3.83238
GSE12392_CD8A_POS_VS_NEG_SPLEEN_IFNB_KO_DC_UP	0.112844	0.00209518	2.20766	0.0359507	0.191606	-3.83323
GSE36392_TYPE_2_MYELOID_VS_NEUTROPHIL_IL25_TREATED_LUNG_DN	0.125705	0.0120174	2.20723	0.0359841	0.191606	-3.83401
GSE43956_WT_VS_SGK1_KO_TH17_DIFFERENTIATED_CD4_TCELL_UP	0.0909047	0.00305056	2.20705	0.0359981	0.191606	-3.83433
GSE29618_BCELL_VS_MONOCYTE_DAY7_FLU_VACCINE_DN	-0.136192	0.000501023	-2.20677	0.0360194	0.191606	-3.83483
GSE1566_WT_VS_EZH2_KO_LN_TCELL_DN	0.0971416	-0.00531298	2.20671	0.0360245	0.191606	-3.83495
GSE11961_MEMORY_BCELL_DAY7_VS_GERMINAL_CENTER_BCELL_DAY40_DN	-0.0978093	0.0023531	-2.20539	0.0361272	0.191797	-3.83733
GSE7509_UNSTIM_VS_TNFA_IL1B_IL6_PGE_STIM_DC_DN	-0.113598	0.00538445	-2.20523	0.0361392	0.191797	-3.83761
GSE20715_0H_VS_6H_OZONE_LUNG_UP	0.099913	-0.00883849	2.20377	0.0362528	0.191863	-3.84024
GSE17974_0.5H_VS_72H_UNTREATED_IN_VITRO_CD4_TCELL_DN	0.183645	0.00635943	2.2028	0.0363288	0.191863	-3.84199
GSE5455_HEALTHY_VS_TUMOR_BEARING_MOUSE_SPLEEN_MONOCYTE_24H_INCUBATION_UP	-0.106005	0.00495235	-2.20267	0.0363391	0.191863	-3.84223
GSE17721_POLYIC_VS_CPG_1H_BMDC_DN	-0.0921739	-0.00340262	-2.20266	0.03634	0.191863	-3.84225
GSE22886_NAIVE_CD4_TCELL_VS_MONOCYTE_UP	-0.0944499	-0.00164475	-2.20255	0.0363484	0.191863	-3.84244
GSE26928_NAIVE_VS_CXCR5_POS_CD4_TCELL_DN	-0.087177	0.00460967	-2.19954	0.0365841	0.192898	-3.84786
GSE11386_NAIVE_VS_MEMORY_BCELL_UP	0.206052	0.00377219	2.19835	0.0366783	0.193016	-3.85001
GSE11057_EFF_MEM_VS_CENT_MEM_CD4_TCELL_UP	-0.129055	0.00446033	-2.19825	0.0366857	0.193016	-3.85018
GSE16385_IFNG_TNF_VS_UNSTIM_MACROPHAGE_ROSIGLITAZONE_TREATED_DN	-0.113862	-0.00592149	-2.19726	0.0367642	0.19322	-3.85197
GSE13547_CTRL_VS_ANTI_IGM_STIM_BCELL_2H_UP	0.234598	0.0125374	2.19554	0.0369001	0.193555	-3.85506
GSE36888_UNTREATED_VS_IL2_TREATED_TCELL_17H_UP	-0.124238	-0.00587737	-2.19545	0.0369073	0.193555	-3.85522
GSE7219_UNSTIM_VS_LPS_AND_ANTI_CD40_STIM_DC_DN	-0.113601	-0.00706187	-2.19384	0.0370349	0.193843	-3.85811
GSE7509_UNSTIM_VS_TNFA_IL1B_IL6_PGE_STIM_DC_UP	0.140104	0.0034933	2.19376	0.0370418	0.193843	-3.85827
GSE46242_TH1_VS_ANERGIC_TH1_CD4_TCELL_WITH_EGR2_DELETED_DN	-0.112165	0.00494401	-2.19269	0.0371267	0.194078	-3.86018
GSE22432_CONVENTIONAL_CDC_VS_PLASMACYTOID_PDC_UP	0.197322	0.00980581	2.19059	0.0372946	0.194681	-3.86396
GSE4590_PRE_BCELL_VS_VPREB_POS_LARGE_PRE_BCELL_UP	-0.108222	0.00042369	-2.18991	0.0373488	0.194681	-3.86517
GSE36888_STAT5_AB_KNOCKIN_VS_WT_TCELL_IL2_TREATED_2H_DN	-0.116236	0.00373994	-2.18975	0.0373617	0.194681	-3.86546
GSE19941_LPS_VS_LPS_AND_IL10_STIM_IL10_KO_MACROPHAGE_UP	0.210394	0.00504276	2.18859	0.0374553	0.194701	-3.86755
GSE6259_33D1_POS_DC_VS_CD8_TCELL_DN	-0.101133	-0.00572621	-2.18771	0.0375257	0.194701	-3.86912
GSE21033_CTRL_VS_POLYIC_STIM_DC_3H_DN	0.103776	0.00298472	2.18732	0.0375571	0.194701	-3.86982
GSE33425_CD8_ALPHAALPHA_VS_ALPHABETA_CD161_HIGH_TCELL_DN	0.160656	0.00525014	2.18687	0.0375933	0.194701	-3.87063
GSE22140_HEALTHY_VS_ARTHRITIC_GERMFREE_MOUSE_CD4_TCELL_DN	-0.12732	0.00375594	-2.18655	0.0376191	0.194701	-3.8712
GSE35543_IN_VIVO_NTREG_VS_CONVERTED_EX_ITREG_UP	0.146033	-0.00599656	2.18593	0.0376693	0.194701	-3.87232
GSE7460_CD8_TCELL_VS_TREG_ACT_UP	-0.11347	-0.0101924	-2.18575	0.0376841	0.194701	-3.87265
GSE43955_TH0_VS_TGFB_IL6_TH17_ACT_CD4_TCELL_52H_DN	-0.0929651	0.000239242	-2.18573	0.0376854	0.194701	-3.87268
GSE40274_CTRL_VS_LEF1_TRANSDUCED_ACTIVATED_CD4_TCELL_UP	-0.114845	0.00815186	-2.18493	0.0377497	0.194775	-3.8741
GSE21927_SPLEEN_VS_4T1_TUMOR_MONOCYTE_BALBC_DN	0.171282	0.0135242	2.18437	0.0377955	0.194775	-3.87512
GSE3982_EFF_MEMORY_VS_CENT_MEMORY_CD4_TCELL_DN	-0.106981	0.003508	-2.18407	0.0378197	0.194775	-3.87565
GSE26488_WT_VS_HDAC7_DELTAP_TG_OT2_THYMOCYTE_WITH_PEPTIDE_INJECTION_DN	-0.103846	0.00891269	-2.1828	0.0379229	0.195101	-3.87793
GSE42021_CD24LO_TREG_VS_CD24LO_TCONV_THYMUS_DN	0.117008	0.00512815	2.18215	0.037976	0.195168	-3.8791
GSE1740_MCSF_VS_MCSF_AND_IFNG_DAY2_DERIVED_MACROPHAGE_WITH_IFNA_STIM_UP	0.104879	0.00228734	2.18057	0.0381044	0.195622	-3.88192
GSE37336_LY6C_POS_VS_NEG_NAIVE_CD4_TCELL_UP	-0.1338	0.00700837	-2.17893	0.0382382	0.196102	-3.88485
GSE24634_TREG_VS_TCONV_POST_DAY10_IL4_CONVERSION_UP	0.197102	-0.00163684	2.17724	0.0383765	0.196604	-3.88787
GSE11864_UNTREATED_VS_CSF1_IFNG_PAM3CYS_IN_MAC_DN	-0.0924145	-0.00568075	-2.17491	0.0385688	0.197351	-3.89204
GSE20715_0H_VS_6H_OZONE_TLR4_KO_LUNG_DN	-0.101779	-0.00201008	-2.17449	0.0386034	0.197351	-3.89279
GSE11924_TH1_VS_TH2_CD4_TCELL_UP	0.107626	0.00571029	2.16903	0.0390564	0.198833	-3.90254
GSE32164_ALTERNATIVELY_ACT_M2_VS_CMYC_INHIBITED_MACROPHAGE_UP	-0.104005	-0.0116392	-2.16762	0.0391745	0.198833	-3.90506
GSE17721_PAM3CSK4_VS_GADIQUIMOD_12H_BMDC_DN	-0.0920039	0.00409019	-2.16747	0.0391869	0.198833	-3.90532
GSE8921_UNSTIM_0H_VS_TLR1_2_STIM_MONOCYTE_12H_DN	-0.132564	-0.014515	-2.16739	0.0391934	0.198833	-3.90546
GSE21033_1H_VS_12H_POLYIC_STIM_DC_UP	-0.108548	-0.00182083	-2.16718	0.039211	0.198833	-3.90583
GSE21927_C26GM_VS_4T1_TUMOR_MONOCYTE_BALBC_DN	-0.157452	0.00358349	-2.16629	0.0392855	0.198833	-3.90742
GSE19401_RETINOIC_ACID_VS_RETINOIC_ACID_AND_PAM2CSK4_STIM_FOLLICULAR_DC_DN	0.094869	-0.00578668	2.16574	0.0393315	0.198833	-3.90839
GSE41867_DAY6_VS_DAY8_LCMV_CLONE13_EFFECTOR_CD8_TCELL_DN	-0.107093	0.00688498	-2.1648	0.0394105	0.198833	-3.91007
GSE41867_DAY8_EFFECTOR_VS_DAY30_MEMORY_CD8_TCELL_LCMV_ARMSTRONG_UP	0.200676	0.010009	2.16459	0.0394281	0.198833	-3.91044
GSE8621_UNSTIM_VS_LPS_STIM_MACROPHAGE_UP	0.100038	0.00594785	2.16418	0.0394627	0.198833	-3.91117
GSE360_DC_VS_MAC_L_MAJOR_DN	-0.10538	-0.00166566	-2.16412	0.0394678	0.198833	-3.91128
GSE45365_CD8A_DC_VS_CD11B_DC_IFNAR_KO_MCMV_INFECTION_UP	0.111335	0.00838724	2.16341	0.0395278	0.198833	-3.91255
GSE17721_CTRL_VS_PAM3CSK4_4H_BMDC_DN	-0.122626	-0.00464716	-2.1634	0.039529	0.198833	-3.91257
GSE34156_UNTREATED_VS_24H_NOD2_LIGAND_TREATED_MONOCYTE_DN	-0.12022	0.0136989	-2.16299	0.0395635	0.198833	-3.9133
GSE29949_MICROGLIA_VS_DC_BRAIN_UP	-0.0951025	0.00597484	-2.16285	0.0395755	0.198833	-3.91356
GSE1740_MCSF_VS_MCSF_AND_IFNG_DAY2_DERIVED_MACROPHAGE_DN	-0.0897778	0.00126453	-2.16147	0.0396915	0.198833	-3.916
GSE17974_IL4_AND_ANTI_IL12_VS_UNTREATED_2H_ACT_CD4_TCELL_UP	-0.103273	-0.00470824	-2.16143	0.0396952	0.198833	-3.91607
GSE46242_TH1_VS_ANERGIC_TH1_CD4_TCELL_UP	-0.116432	-0.00443003	-2.16072	0.0397552	0.198833	-3.91734
GSE22935_UNSTIM_VS_24H_MBOVIS_BCG_STIM_MACROPHAGE_DN	-0.0948247	0.00199743	-2.16061	0.039765	0.198833	-3.91754
GSE360_T_GONDII_VS_B_MALAYI_HIGH_DOSE_DC_DN	-0.126701	-0.00587782	-2.16026	0.0397941	0.198833	-3.91815
GSE15659_CD45RA_NEG_CD4_TCELL_VS_RESTING_TREG_UP	-0.0963522	0.00636724	-2.1599	0.0398244	0.198833	-3.91879
GSE24210_TCONV_VS_TREG_UP	-0.0996895	0.00834522	-2.15989	0.039826	0.198833	-3.91882
GSE21927_HEALTHY_VS_TUMOROUS_BALBC_MOUSE_MONOCYTE_UP	-0.102174	0.00647343	-2.15928	0.0398774	0.198833	-3.9199
GSE11864_UNTREATED_VS_CSF1_IFNG_PAM3CYS_IN_MAC_UP	0.109405	0.00911317	2.15912	0.0398908	0.198833	-3.92018
GSE20500_CTRL_VS_RARA_ANTAGONIST_TREATED_CD4_TCELL_DN	0.104575	0.00570029	2.15886	0.0399134	0.198833	-3.92065
GSE24634_TEFF_VS_TCONV_DAY5_IN_CULTURE_UP	0.249232	0.00919678	2.15833	0.0399583	0.198853	-3.92159
GSE14415_INDUCED_VS_NATURAL_TREG_UP	-0.124598	-0.0056093	-2.15726	0.0400493	0.199102	-3.92348
GSE1925_CTRL_VS_IFNG_PRIMED_MACROPHAGE_UP	0.108481	0.0024948	2.15506	0.0402378	0.199835	-3.9274
GSE21546_UNSTIM_VS_ANTI_CD3_STIM_DP_THYMOCYTES_UP	-0.149312	-0.00200314	-2.15343	0.0403771	0.200323	-3.93028
GSE22025_PROGESTERONE_VS_TGFB1_AND_PROGESTERONE_TREATED_CD4_TCELL_UP	-0.1169	-0.00851205	-2.1525	0.0404578	0.200519	-3.93194
GSE21063_CTRL_VS_ANTI_IGM_STIM_BCELL_16H_UP	0.166676	0.00896759	2.14946	0.0407204	0.201339	-3.93734
GSE11057_CD4_EFF_MEM_VS_PBMC_DN	-0.14053	0.00194364	-2.14917	0.0407453	0.201339	-3.93785
GSE13522_WT_VS_IFNAR_KO_SKIN_UP	-0.107861	0.000535088	-2.14841	0.040811	0.201339	-3.93919
GSE3982_MEMORY_CD4_TCELL_VS_TH1_UP	-0.1533	-0.0110462	-2.14823	0.040827	0.201339	-3.93952
GSE9509_LPS_VS_LPS_AND_IL10_STIM_IL10_KO_MACROPHAGE_10MIN_UP	-0.0874831	0.00146883	-2.14819	0.0408298	0.201339	-3.93957
GSE31082_CD4_VS_CD8_SP_THYMOCYTE_DN	0.151762	0.0107492	2.14692	0.0409402	0.201582	-3.94182
GSE27786_NEUTROPHIL_VS_MONO_MAC_DN	0.148718	0.000654798	2.14667	0.0409619	0.201582	-3.94227
GSE41176_WT_VS_TAK1_KO_ANTI_IGM_STIM_BCELL_6H_DN	-0.0996637	-0.00275571	-2.14572	0.041045	0.201788	-3.94395
GSE17974_0H_VS_24H_IN_VITRO_ACT_CD4_TCELL_DN	0.213632	0.00239397	2.14258	0.0413199	0.202786	-3.94951
GSE27859_MACROPHAGE_VS_CD11C_INT_F480_INT_DC_UP	-0.0921256	7.69558e-05	-2.14245	0.0413314	0.202786	-3.94974
GSE16450_CTRL_VS_IFNA_6H_STIM_IMMATURE_NEURON_CELL_LINE_UP	-0.116057	-0.000135461	-2.1413	0.0414322	0.203076	-3.95177
GSE14908_ATOPIC_VS_NONATOPIC_PATIENT_RESTING_CD4_TCELL_UP	-0.121136	0.00242004	-2.14047	0.0415051	0.203229	-3.95324
GSE17301_ACD3_ACD28_VS_ACD3_ACD28_AND_IFNA5_STIM_CD8_TCELL_UP	0.158671	-0.000677157	2.13813	0.0417113	0.204034	-3.95736
GSE3982_DC_VS_TH1_DN	0.163332	0.00350527	2.13586	0.0419127	0.204633	-3.96137
GSE14699_NAIVE_VS_ACT_CD8_TCELL_DN	-0.105705	0.00176958	-2.13512	0.0419788	0.204633	-3.96268
GSE12845_IGD_NEG_BLOOD_VS_DARKZONE_GC_TONSIL_BCELL_DN	0.140107	0.00708028	2.13449	0.0420352	0.204633	-3.9638
GSE17721_CTRL_VS_LPS_1H_BMDC_DN	-0.0817027	0.00652203	-2.1344	0.0420429	0.204633	-3.96396
GSE24574_BCL6_LOW_TFH_VS_TCONV_CD4_TCELL_DN	0.235104	0.004729	2.13439	0.0420438	0.204633	-3.96397
GSE15215_CD2_POS_VS_NEG_PDC_DN	-0.0913269	0.00501545	-2.13389	0.0420889	0.204648	-3.96486
GSE5589_UNSTIM_VS_180MIN_LPS_AND_IL10_STIM_MACROPHAGE_DN	-0.0863869	-0.00172201	-2.13326	0.0421445	0.204714	-3.96596
GSE4984_UNTREATED_VS_LPS_TREATED_DC_UP	-0.137506	0.0164273	-2.13134	0.0423161	0.20522	-3.96934
GSE45365_NK_CELL_VS_CD8_TCELL_DN	0.0988766	0.00694699	2.13057	0.0423854	0.20522	-3.97071
GSE22432_MULTIPOTENT_VS_COMMON_DC_PROGENITOR_UNTREATED_UP	0.212639	0.00817915	2.13006	0.0424317	0.20522	-3.97161
GSE45739_UNSTIM_VS_ACD3_ACD28_STIM_WT_CD4_TCELL_UP	-0.13622	-0.00460931	-2.13004	0.042433	0.20522	-3.97164
GSE41087_WT_VS_FOXP3_MUT_ANTI_CD3_CD28_STIM_CD4_TCELL_UP	-0.114949	-0.00291395	-2.12975	0.0424594	0.20522	-3.97216
GSE27291_6H_VS_7D_STIM_GAMMADELTA_TCELL_UP	0.139932	0.00398961	2.12895	0.0425308	0.205339	-3.97355
GSE3039_CD4_TCELL_VS_B1_BCELL_DN	-0.125487	-0.0109761	-2.12854	0.0425682	0.205339	-3.97428
GSE33424_CD161_INT_VS_NEG_CD8_TCELL_DN	-0.119063	0.00594297	-2.12649	0.0427527	0.205883	-3.97788
GSE27786_LIN_NEG_VS_NEUTROPHIL_DN	-0.122501	-0.00655647	-2.12635	0.0427654	0.205883	-3.97813
GSE12392_WT_VS_IFNB_KO_CD8A_NEG_SPLEEN_DC_UP	-0.092439	-0.00267263	-2.12572	0.0428228	0.205955	-3.97924
GSE34156_TLR1_TLR2_LIGAND_VS_NOD2_AND_TLR1_TLR2_LIGAND_24H_TREATED_MONOCYTE_UP	-0.1493	0.0116343	-2.12431	0.0429508	0.206267	-3.98173
GSE32423_CTRL_VS_IL4_MEMORY_CD8_TCELL_UP	-0.0862026	0.00415307	-2.12373	0.0430031	0.206267	-3.98274
GSE24634_IL4_VS_CTRL_TREATED_NAIVE_CD4_TCELL_DAY7_DN	-0.136997	-0.0021534	-2.12361	0.0430146	0.206267	-3.98296
GSE3982_DC_VS_MAC_UP	-0.105726	0.00474625	-2.11839	0.0434914	0.208348	-3.99212
GSE20198_IL12_IL18_VS_IFNA_TREATED_ACT_CD4_TCELL_UP	0.101228	0.00511961	2.11705	0.0436148	0.208618	-3.99447
GSE29618_PDC_VS_MDC_DAY7_FLU_VACCINE_UP	-0.109862	-0.00307595	-2.11588	0.0437223	0.208618	-3.99652
GSE5589_UNSTIM_VS_180MIN_LPS_STIM_MACROPHAGE_UP	-0.104001	-0.00213064	-2.11537	0.0437696	0.208618	-3.99742
GSE26669_CD4_VS_CD8_TCELL_IN_MLR_COSTIM_BLOCK_UP	-0.0879087	-0.00949684	-2.11534	0.0437725	0.208618	-3.99747
GSE14415_TCONV_VS_FOXP3_KO_INDUCED_TREG_DN	0.26495	0.015524	2.1152	0.0437852	0.208618	-3.99771
GSE35825_IFNA_VS_IFNG_STIM_MACROPHAGE_UP	-0.10815	0.0173601	-2.11499	0.0438046	0.208618	-3.99808
GSE3920_UNTREATED_VS_IFNA_TREATED_ENDOTHELIAL_CELL_UP	-0.145236	-0.0105526	-2.11451	0.0438489	0.208625	-3.99892
GSE15659_CD45RA_NEG_CD4_TCELL_VS_RESTING_TREG_DN	0.0842154	-0.00828242	2.11328	0.0439627	0.208962	-4.00107
GSE11961_FOLLICULAR_BCELL_VS_GERMINAL_CENTER_BCELL_DAY7_UP	-0.0898864	0.00378721	-2.1124	0.0440446	0.209148	-4.00262
GSE27291_6H_VS_7D_STIM_GAMMADELTA_TCELL_DN	-0.117558	0.0066748	-2.11129	0.0441483	0.209436	-4.00457
GSE3982_NEUTROPHIL_VS_BCELL_UP	-0.104238	0.00130165	-2.10999	0.0442695	0.209635	-4.00685
GSE14350_TREG_VS_TEFF_UP	-0.133474	-0.00224499	-2.10991	0.0442763	0.209635	-4.00697
GSE20366_EX_VIVO_VS_DEC205_CONVERSION_DN	-0.0972086	0.00242973	-2.1085	0.0444084	0.210056	-4.00945
GSE14769_20MIN_VS_360MIN_LPS_BMDM_DN	-0.100849	0.0021711	-2.10644	0.0446012	0.210763	-4.01304
GSE5503_MLN_DC_VS_PLN_DC_ACTIVATED_ALLOGENIC_TCELL_UP	0.107814	-0.00136085	2.10297	0.0449286	0.212105	-4.01911
GSE17186_BLOOD_VS_CORD_BLOOD_CD21LOW_TRANSITIONAL_BCELL_DN	-0.0898559	0.00250447	-2.1021	0.0450105	0.212286	-4.02062
GSE3982_EOSINOPHIL_VS_TH2_DN	0.18142	0.00937002	2.10088	0.0451263	0.212626	-4.02275
GSE9509_10MIN_VS_30MIN_LPS_AND_IL10_STIM_IL10_KO_MACROPHAGE_DN	-0.111954	-0.00478829	-2.09908	0.0452976	0.213227	-4.0259
GSE12392_IFNAR_KO_VS_IFNB_KO_CD8_NEG_SPLEEN_DC_DN	-0.0916942	0.00358226	-2.09846	0.0453563	0.213297	-4.02697
GSE17186_BLOOD_VS_CORD_BLOOD_NAIVE_BCELL_UP	-0.0905486	0.00778282	-2.09704	0.0454927	0.213732	-4.02946
GSE24671_BAKIMULC_VS_SENDAI_VIRUS_INFECTED_MOUSE_SPLENOCYTES_UP	0.169496	0.00384365	2.09532	0.0456574	0.2143	-4.03245
GSE27786_CD8_TCELL_VS_NKTCELL_UP	0.0829335	-0.00256601	2.09378	0.045805	0.214659	-4.03513
GSE37563_WT_VS_CTLA4_KO_CD4_TCELL_D4_POST_IMMUNIZATION_UP	-0.122896	0.000618405	-2.0936	0.045822	0.214659	-4.03544
GSE17721_CTRL_VS_PAM3CSK4_4H_BMDC_UP	0.122048	0.00829205	2.09305	0.045875	0.2147	-4.03639
GSE17721_LPS_VS_CPG_12H_BMDC_DN	-0.0814277	0.00456637	-2.0915	0.0460242	0.215192	-4.03909
GSE360_CTRL_VS_B_MALAYI_HIGH_DOSE_MAC_UP	0.0923928	0.00285821	2.09021	0.0461492	0.215569	-4.04133
GSE16385_ROSIGLITAZONE_IFNG_TNF_VS_IL4_STIM_MACROPHAGE_UP	-0.113838	0.0145083	-2.08768	0.0463954	0.215857	-4.04574
GSE17721_0.5H_VS_4H_GARDIQUIMOD_BMDC_UP	0.090179	0.00234689	2.08765	0.0463976	0.215857	-4.04578
GSE21670_TGFB_VS_IL6_TREATED_STAT3_KO_CD4_TCELL_DN	-0.110827	-0.00365239	-2.08742	0.0464203	0.215857	-4.04619
GSE16385_IFNG_TNF_VS_IL4_STIM_MACROPHAGE_UP	-0.0821235	-0.00109676	-2.08734	0.0464282	0.215857	-4.04633
GSE3982_MEMORY_CD4_TCELL_VS_TH2_DN	0.239655	0.00567915	2.08714	0.0464472	0.215857	-4.04666
GSE3039_CD4_TCELL_VS_ALPHAALPHA_CD8_TCELL_DN	0.133041	-0.000593173	2.08684	0.0464766	0.215857	-4.04719
GSE15930_NAIVE_VS_72H_IN_VITRO_STIM_TRICHOSTATINA_CD8_TCELL_UP	-0.106242	0.00355732	-2.0854	0.0466175	0.216127	-4.04969
GSE9601_UNTREATED_VS_PI3K_INHIBITOR_TREATED_HCMV_INF_MONOCYTE_UP	0.108484	0.00460337	2.08534	0.0466234	0.216127	-4.0498
GSE17721_CTRL_VS_GARDIQUIMOD_1H_BMDC_DN	-0.0900428	0.00705603	-2.08406	0.0467486	0.216328	-4.05202
GSE22045_TREG_VS_TCONV_UP	0.124254	-0.00687898	2.08393	0.046761	0.216328	-4.05224
GSE28783_ANTI_MIR33_VS_UNTREATED_ATHEROSCLEROSIS_MACROPHAGE_DN	-0.0854058	-0.00250775	-2.08209	0.046942	0.216328	-4.05544
GSE19941_UNSTIM_VS_LPS_AND_IL10_STIM_IL10_KO_MACROPHAGE_DN	0.160374	0.000734962	2.08183	0.0469671	0.216328	-4.05588
GSE5679_CTRL_VS_PPARG_LIGAND_ROSIGLITAZONE_AND_RARA_AGONIST_AM580_TREATED_DC_UP	-0.096988	0.000709212	-2.08181	0.0469697	0.216328	-4.05593
GSE43863_NAIVE_VS_TFH_CD4_EFF_TCELL_D6_LCMV_DN	-0.0820079	-0.000729666	-2.0817	0.0469804	0.216328	-4.05611
GSE26030_UNSTIM_VS_RESTIM_TH1_DAY15_POST_POLARIZATION_UP	-0.0771301	0.00200665	-2.08141	0.0470082	0.216328	-4.0566
GSE7852_LN_VS_FAT_TREG_DN	-0.0928206	-0.00509478	-2.08127	0.047022	0.216328	-4.05685
GSE5589_WT_VS_IL6_KO_LPS_STIM_MACROPHAGE_180MIN_DN	-0.0940416	0.000599703	-2.07969	0.0471782	0.216842	-4.05959
GSE8921_UNSTIM_VS_TLR1_2_STIM_MONOCYTE_12H_UP	-0.101118	0.00150909	-2.07761	0.0473843	0.217584	-4.0632
GSE2770_TGFB_AND_IL4_VS_IL12_TREATED_ACT_CD4_TCELL_48H_UP	0.112585	-0.00568771	2.0768	0.047464	0.217745	-4.06459
GSE27786_BCELL_VS_NEUTROPHIL_UP	0.113964	-0.00370544	2.07412	0.047731	0.218763	-4.06923
GSE22935_UNSTIM_VS_48H_MBOVIS_BCG_STIM_MACROPHAGE_DN	-0.0961278	-0.0108638	-2.07294	0.047849	0.219018	-4.07127
GSE4590_LARGE_PRE_BCELL_VS_VPREB_POS_LARGE_PRE_BCELL_DN	-0.114618	0.00827199	-2.07256	0.0478874	0.219018	-4.07193
GSE11961_PLASMA_CELL_DAY7_VS_MEMORY_BCELL_DAY40_DN	-0.093893	-0.00283292	-2.07221	0.0479215	0.219018	-4.07252
GSE2770_TGFB_AND_IL4_VS_IL12_TREATED_ACT_CD4_TCELL_2H_DN	-0.121904	0.00124335	-2.07161	0.0479821	0.21909	-4.07357
GSE17721_CPG_VS_GARDIQUIMOD_16H_BMDC_DN	-0.0816467	0.000887911	-2.0709	0.0480534	0.21921	-4.0748
GSE22886_IL2_VS_IL15_STIM_NKCELL_DN	0.124413	0.00973713	2.06978	0.0481661	0.219519	-4.07673
GSE9988_ANTI_TREM1_VS_LOW_LPS_MONOCYTE_UP	-0.160561	-0.00976471	-2.06909	0.0482352	0.219628	-4.07792
GSE12366_GC_VS_NAIVE_BCELL_UP	0.182907	0.00203131	2.06814	0.0483309	0.21972	-4.07956
GSE21033_CTRL_VS_POLYIC_STIM_DC_24H_UP	-0.107354	0.00154236	-2.06799	0.0483457	0.21972	-4.07981
GOLDRATH_NAIVE_VS_MEMORY_CD8_TCELL_UP	0.0903149	0.0156321	2.06743	0.0484027	0.219775	-4.08078
GSE22443_IL2_VS_IL12_TREATED_ACT_CD8_TCELL_UP	0.0761728	0.00215171	2.06678	0.0484681	0.219775	-4.0819
GSE37605_TREG_VS_TCONV_NOD_FOXP3_FUSION_GFP_UP	-0.131168	0.0185958	-2.06654	0.048493	0.219775	-4.08232
GSE27786_NKCELL_VS_ERYTHROBLAST_UP	0.088984	0.00326515	2.06343	0.0488078	0.220996	-4.08767
GSE5589_IL6_KO_VS_IL10_KO_LPS_AND_IL10_STIM_MACROPHAGE_45MIN_UP	-0.0920917	-0.00668554	-2.0624	0.0489135	0.221269	-4.08946
GSE39820_TGFBETA1_VS_TGFBETA3_IN_IL6_TREATED_CD4_TCELL_DN	0.120915	-0.00276941	2.06098	0.0490581	0.221717	-4.0919
GSE15659_NAIVE_CD4_TCELL_VS_RESTING_TREG_DN	0.0836869	-0.00390612	2.05958	0.0492011	0.222049	-4.0943
GSE6269_HEALTHY_VS_STAPH_AUREUS_INF_PBMC_UP	0.124087	-0.0138691	2.05937	0.0492227	0.222049	-4.09466
GSE8515_CTRL_VS_IL1_4H_STIM_MAC_UP	-0.0984903	-0.00229229	-2.0585	0.049312	0.222246	-4.09616
GSE18203_CTRL_VS_INTRATUMORAL_CPG_INJ_MC38_TUMOR_DN	0.145537	0.000936904	2.05751	0.0494136	0.222347	-4.09786
GSE22432_PDC_VS_TGFB1_TREATEDCOMMON_DC_PROGENITOR_UP	0.194707	0.0140995	2.05712	0.0494539	0.222347	-4.09853
GSE27859_DC_VS_CD11C_INT_F480_INT_DC_DN	0.17307	0.00797656	2.05661	0.0495063	0.222347	-4.0994
GSE17721_0.5H_VS_12H_CPG_BMDC_DN	-0.0986419	0.00171347	-2.05623	0.0495459	0.222347	-4.10007
GSE17721_POLYIC_VS_GARDIQUIMOD_4H_BMDC_DN	-0.102987	-0.00184566	-2.05607	0.0495625	0.222347	-4.10034
GSE37533_UNTREATED_VS_PIOGLIZATONE_TREATED_CD4_TCELL_PPARG2_AND_FOXP3_TRASDUCED_UP	-0.0914896	-0.000862095	-2.05548	0.0496234	0.222415	-4.10136
GSE22935_UNSTIM_VS_12H_MBOVIS_BCG_STIM_MACROPHAGE_DN	0.0974299	-0.0027197	2.05478	0.0496957	0.222464	-4.10256
GSE40666_UNTREATED_VS_IFNA_STIM_STAT1_KO_CD8_TCELL_90MIN_DN	-0.100672	0.00599068	-2.05435	0.0497399	0.222464	-4.10329
GSE22886_NAIVE_BCELL_VS_MONOCYTE_UP	-0.101001	-0.0117238	-2.05405	0.0497714	0.222464	-4.10381
GSE45365_WT_VS_IFNAR_KO_CD11B_DC_UP	0.110013	-0.00608844	2.05301	0.0498794	0.222558	-4.1056
GSE27786_NEUTROPHIL_VS_MONO_MAC_UP	-0.118623	0.00545155	-2.05296	0.0498838	0.222558	-4.10567
GSE17721_LPS_VS_CPG_24H_BMDC_UP	0.104458	0.00209341	2.05206	0.0499775	0.222773	-4.10722
GSE17301_CTRL_VS_48H_ACD3_ACD28_IFNA2_STIM_CD8_TCELL_DN	0.140096	0.00362557	2.05074	0.0501153	0.223183	-4.1095
GSE41867_DAY6_EFFECTOR_VS_DAY30_MEMORY_CD8_TCELL_LCMV_ARMSTRONG_DN	-0.104999	0.000450632	-2.05025	0.0501661	0.223183	-4.11033
GSE3982_BASOPHIL_VS_TH2_DN	0.165418	0.00803779	2.04961	0.0502328	0.223183	-4.11143
GSE23568_CTRL_VS_ID3_TRANSDUCED_CD8_TCELL_DN	0.194153	0.00952256	2.04872	0.0503256	0.223183	-4.11295
GSE24142_EARLY_THYMIC_PROGENITOR_VS_DN3_THYMOCYTE_FETAL_UP	-0.071377	-0.00754942	-2.0486	0.0503378	0.223183	-4.11315
GSE45365_NK_CELL_VS_CD8A_DC_MCMV_INFECTION_DN	-0.106022	-0.00724379	-2.04854	0.0503445	0.223183	-4.11326
GSE4984_UNTREATED_VS_GALECTIN1_TREATED_DC_UP	-0.114329	-0.00270863	-2.04787	0.0504146	0.223225	-4.11441
GSE19401_UNSTIM_VS_RETINOIC_ACID_AND_PAM2CSK4_STIM_FOLLICULAR_DC_DN	-0.111208	0.00990727	-2.04757	0.0504456	0.223225	-4.11491
GSE17580_UNINFECTED_VS_S_MANSONI_INF_TEFF_DN	-0.079319	-0.00197364	-2.0466	0.050548	0.223475	-4.11659
GSE9509_LPS_VS_LPS_AND_IL10_STIM_IL10_KO_MACROPHAGE_20MIN_UP	-0.13319	0.00211043	-2.04383	0.0508393	0.224559	-4.12132
GSE29614_CTRL_VS_TIV_FLU_VACCINE_PBMC_2007_DN	0.165391	-0.000156017	2.0431	0.0509163	0.224696	-4.12257
GSE22886_NAIVE_BCELL_VS_NEUTROPHIL_DN	-0.132879	-0.00109723	-2.04256	0.0509731	0.224743	-4.12349
GSE23114_PERITONEAL_CAVITY_B1A_BCELL_VS_SPLEEN_BCELL_UP	-0.0826458	-3.53205e-05	-2.03953	0.0512946	0.225568	-4.12867
GSE9988_ANTI_TREM1_VS_LPS_MONOCYTE_UP	-0.155276	-0.0138864	-2.03944	0.0513041	0.225568	-4.12883
GSE11961_PLASMA_CELL_DAY7_VS_MEMORY_BCELL_DAY40_UP	0.096164	0.0126815	2.03924	0.0513261	0.225568	-4.12918
GSE6259_BCELL_VS_CD8_TCELL_DN	-0.10244	-0.000762499	-2.03904	0.051347	0.225568	-4.12951
GSE26156_DOUBLE_POSITIVE_VS_CD4_SINGLE_POSITIVE_THYMOCYTE_DN	0.213547	0.0132779	2.03862	0.0513917	0.225568	-4.13023
GSE2770_TGFB_AND_IL4_VS_TGFB_AND_IL12_TREATED_ACT_CD4_TCELL_48H_UP	0.0854895	-0.00448867	2.03718	0.0515454	0.226039	-4.13269
GSE27786_LIN_NEG_VS_CD4_TCELL_DN	-0.0980553	0.0050146	-2.03611	0.0516594	0.226335	-4.13451
GSE43863_DAY6_EFF_VS_DAY150_MEM_TH1_CD4_TCELL_UP	-0.11897	-0.00501195	-2.0345	0.0518324	0.226889	-4.13726
GSE13547_CTRL_VS_ANTI_IGM_STIM_BCELL_2H_DN	-0.0804949	0.00926068	-2.03362	0.0519268	0.227044	-4.13876
GSE17301_ACD3_ACD28_VS_ACD3_ACD28_AND_IFNA5_STIM_CD8_TCELL_DN	-0.146329	-0.000604649	-2.0333	0.0519611	0.227044	-4.13931
GSE2770_UNTREATED_VS_IL4_TREATED_ACT_CD4_TCELL_2H_UP	0.105408	0.00577092	2.03167	0.0521372	0.22761	-4.14209
GSE42088_UNINF_VS_LEISHMANIA_INF_DC_4H_UP	-0.13809	-0.0021191	-2.03002	0.0523147	0.22818	-4.14489
GSE17721_POLYIC_VS_PAM3CSK4_0.5H_BMDC_DN	-0.0796782	0.00268991	-2.0292	0.0524041	0.228366	-4.1463
GSE39110_DAY3_VS_DAY6_POST_IMMUNIZATION_CD8_TCELL_DN	0.220467	-0.00273736	2.02816	0.0525168	0.228652	-4.14806
GSE40274_FOXP3_VS_FOXP3_AND_HELIOS_TRANSDUCED_ACTIVATED_CD4_TCELL_DN	-0.1134	0.0109286	-2.02722	0.0526184	0.22889	-4.14965
GSE43955_1H_VS_60H_ACT_CD4_TCELL_UP	-0.0892415	-0.00184633	-2.02599	0.0527524	0.229268	-4.15175
GSE13485_PRE_VS_POST_YF17D_VACCINATION_PBMC_UP	-0.106632	0.000609644	-2.02475	0.0528879	0.229652	-4.15386
GSE36009_WT_VS_NLRP10_KO_DC_DN	-0.0960594	-0.00424067	-2.0234	0.0530355	0.229935	-4.15615
GSE3039_ALPHABETA_CD8_TCELL_VS_B2_BCELL_DN	0.0970874	-0.000102613	2.02329	0.0530475	0.229935	-4.15634
GSE24142_ADULT_VS_FETAL_DN2_THYMOCYTE_UP	-0.0938188	0.00110814	-2.02174	0.0532177	0.230468	-4.15897
GSE22886_TH1_VS_TH2_12H_ACT_DN	-0.0902571	0.000344814	-2.02049	0.0533553	0.230556	-4.16109
GSE21546_UNSTIM_VS_ANTI_CD3_STIM_SAP1A_KO_AND_ELK1_KO_DP_THYMOCYTES_UP	0.124197	-0.00855944	2.0201	0.0533987	0.230556	-4.16176
GSE29618_BCELL_VS_MDC_DAY7_FLU_VACCINE_UP	-0.108743	-0.00154659	-2.01971	0.0534417	0.230556	-4.16242
GSE37301_HEMATOPOIETIC_STEM_CELL_VS_GRAN_MONO_PROGENITOR_UP	-0.095916	0.00514406	-2.0196	0.0534536	0.230556	-4.16261
GSE26495_PD1HIGH_VS_PD1LOW_CD8_TCELL_DN	-0.117038	-0.0156779	-2.01941	0.0534746	0.230556	-4.16293
GSE45365_NK_CELL_VS_BCELL_MCMV_INFECTION_UP	-0.116155	-0.00632264	-2.01889	0.053532	0.230599	-4.16381
GSE37534_GW1929_VS_PIOGLITAZONE_TREATED_CD4_TCELL_PPARG1_FOXP3_TRANSDUCED_DN	-0.115802	0.00110881	-2.01694	0.0537475	0.231323	-4.16711
GSE25088_CTRL_VS_ROSIGLITAZONE_STIM_MACROPHAGE_DN	0.0813809	0.00353657	2.01572	0.0538831	0.231702	-4.16918
GSE20500_CTRL_VS_RETINOIC_ACID_TREATED_CD4_TCELL_UP	0.0945332	0.00307449	2.01489	0.0539755	0.231895	-4.17059
GSE40493_BCL6_KO_VS_WT_TREG_UP	-0.0917799	0.00064052	-2.014	0.0540746	0.231948	-4.1721
GSE37301_RAG2_KO_VS_RAG2_AND_ETS1_KO_NK_CELL_UP	-0.0935725	-0.000202826	-2.01392	0.0540832	0.231948	-4.17223
GSE4535_BM_DERIVED_DC_VS_FOLLICULAR_DC_UP	-0.0946797	0.00415705	-2.01236	0.0542571	0.232489	-4.17487
GSE9037_WT_VS_IRAK4_KO_BMDM_DN	0.0999277	-0.00516463	2.01173	0.0543278	0.232588	-4.17594
GSE27786_NKCELL_VS_NEUTROPHIL_DN	-0.0930832	0.00403064	-2.01106	0.0544021	0.232701	-4.17706
GSE32533_MIR17_KO_VS_MIR17_OVEREXPRESS_ACT_CD4_TCELL_UP	-0.111111	0.00273597	-2.0104	0.0544771	0.232818	-4.17819
GSE28237_FOLLICULAR_VS_LATE_GC_BCELL_UP	-0.109021	-0.0017068	-2.00954	0.0545731	0.232962	-4.17964
GSE29618_PDC_VS_MDC_DAY7_FLU_VACCINE_DN	-0.113095	-0.000918132	-2.00924	0.0546065	0.232962	-4.18014
GSE17974_CTRL_VS_ACT_IL4_AND_ANTI_IL12_24H_CD4_TCELL_DN	0.220597	0.0221179	2.00866	0.0546717	0.233036	-4.18112
GSE17721_PAM3CSK4_VS_GADIQUIMOD_0.5H_BMDC_UP	-0.0819905	-0.00153619	-2.00772	0.0547774	0.233283	-4.18271
GSE19923_E2A_KO_VS_HEB_AND_E2A_KO_DP_THYMOCYTE_UP	-0.0900427	0.00160043	-2.00718	0.0548383	0.233338	-4.18362
GSE20754_WT_VS_TCF1_KO_MEMORY_CD8_TCELL_UP	-0.109106	-0.00235064	-2.00648	0.0549173	0.23347	-4.1848
GSE21063_CTRL_VS_ANTI_IGM_STIM_BCELL_8H_UP	-0.0889715	0.0127884	-2.00403	0.0551954	0.23432	-4.18895
GSE32164_ALTERNATIVELY_ACT_M2_VS_CMYC_INHIBITED_MACROPHAGE_DN	0.149153	0.00833748	2.00387	0.0552133	0.23432	-4.18921
GSE13522_CTRL_VS_T_CRUZI_Y_STRAIN_INF_SKIN_IFNAR_KO_DN	-0.0899055	0.00163552	-2.00261	0.0553559	0.234406	-4.19133
GSE1460_CD4_THYMOCYTE_VS_NAIVE_CD4_TCELL_ADULT_BLOOD_UP	-0.104669	0.00404897	-2.002	0.0554258	0.234406	-4.19236
GSE15930_STIM_VS_STIM_AND_IFNAB_72H_CD8_T_CELL_UP	-0.106852	-0.00547713	-2.00197	0.0554297	0.234406	-4.19242
GSE40068_CXCR5NEG_BCL6NEG_CD4_TCELL_VS_CXCR5POS_BCL6NEG_TFH_DN	-0.100839	-0.00273491	-2.00154	0.0554779	0.234406	-4.19314
GSE2935_UV_INACTIVATED_VS_LIVE_SENDAI_VIRUS_INF_MACROPHAGE_DN	-0.101804	0.0110385	-2.00098	0.0555422	0.234406	-4.19409
GSE2128_CTRL_VS_MIMETOPE_NEGATIVE_SELECTION_DP_THYMOCYTE_NOD_UP	-0.107142	-0.011157	-2.00076	0.0555671	0.234406	-4.19445
GSE16385_IFNG_TNF_VS_IL4_STIM_MACROPHAGE_ROSIGLITAZONE_TREATED_UP	-0.0914244	-0.00259348	-2.00068	0.0555766	0.234406	-4.19459
GSE37532_TREG_VS_TCONV_CD4_TCELL_FROM_LN_DN	-0.0861091	0.010286	-2.00031	0.0556186	0.234406	-4.19521
GSE21546_WT_VS_SAP1A_KO_ANTI_CD3_STIM_DP_THYMOCYTES_UP	-0.0868841	0.00429179	-1.99896	0.0557734	0.234856	-4.19749
GSE17186_CD21LOW_VS_CD21HIGH_TRANSITIONAL_BCELL_CORD_BLOOD_DN	0.0777342	0.00874209	1.99752	0.0559378	0.235345	-4.19991
GSE15930_NAIVE_VS_48H_IN_VITRO_STIM_IFNAB_CD8_TCELL_DN	0.195385	0.0187859	1.99539	0.0561827	0.236171	-4.20349
GSE36888_UNTREATED_VS_IL2_TREATED_TCELL_2H_UP	-0.0727316	0.00846621	-1.99419	0.0563216	0.236415	-4.20551
GSE17721_CPG_VS_GARDIQUIMOD_4H_BMDC_DN	-0.0967938	-0.00468462	-1.99322	0.0564339	0.236415	-4.20715
GSE12845_NAIVE_VS_PRE_GC_TONSIL_BCELL_DN	0.173705	0.00615313	1.993	0.0564589	0.236415	-4.20751
GSE37605_FOXP3_FUSION_GFP_VS_IRES_GFP_TREG_C57BL6_DN	-0.128399	-0.0100715	-1.9926	0.0565054	0.236415	-4.20818
GSE37301_LYMPHOID_PRIMED_MPP_VS_RAG2_KO_NK_CELL_UP	0.164944	0.0196844	1.99245	0.0565223	0.236415	-4.20843
GSE45365_HEALTHY_VS_MCMV_INFECTION_CD11B_DC_DN	0.160486	0.00423988	1.99235	0.0565346	0.236415	-4.20861
GSE37533_PPARG2_FOXP3_VS_FOXP3_TRANSDUCED_CD4_TCELL_PIOGLITAZONE_TREATED_UP	-0.0867919	0.00259302	-1.99195	0.0565803	0.236415	-4.20927
GSE30962_PRIMARY_VS_SECONDARY_CHRONIC_LCMV_INF_CD8_TCELL_DN	-0.115538	0.00893136	-1.99086	0.056707	0.236486	-4.2111
GSE17721_LPS_VS_GARDIQUIMOD_12H_BMDC_UP	0.092036	-0.00251029	1.99069	0.0567268	0.236486	-4.21139
GSE14415_INDUCED_TREG_VS_FOXP3_KO_INDUCED_TREG_IL2_CULTURE_UP	-0.124515	-0.00900194	-1.99055	0.056743	0.236486	-4.21162
GSE360_HIGH_DOSE_B_MALAYI_VS_M_TUBERCULOSIS_DC_DN	-0.0952296	-0.000323118	-1.98884	0.056942	0.237021	-4.21449
GSE5589_LPS_VS_LPS_AND_IL6_STIM_IL6_KO_MACROPHAGE_45MIN_UP	-0.0997715	-0.00949925	-1.98861	0.0569687	0.237021	-4.21488
GSE29618_PRE_VS_DAY7_POST_LAIV_FLU_VACCINE_PDC_UP	-0.101002	0.00106926	-1.98727	0.0571252	0.237469	-4.21712
GSE27786_CD4_VS_CD8_TCELL_DN	0.101534	-6.52808e-05	1.98529	0.0573579	0.238098	-4.22045
GSE22033_UNTREATED_VS_ROSIGLITAZONE_TREATED_MEF_UP	0.117894	-5.75994e-05	1.98515	0.0573742	0.238098	-4.22069
GSE25123_CTRL_VS_IL4_STIM_PPARG_KO_MACROPHAGE_DN	-0.0891763	0.00511672	-1.98082	0.0578842	0.24001	-4.22793
GSE7460_CD8_TCELL_VS_CD4_TCELL_ACT_UP	-0.100182	-0.00698107	-1.97793	0.058227	0.241171	-4.23276
GSE17721_CTRL_VS_POLYIC_4H_BMDC_UP	0.109629	-0.000819209	1.97762	0.0582632	0.241171	-4.23327
GSE29618_PRE_VS_DAY7_POST_LAIV_FLU_VACCINE_MDC_UP	0.0844741	0.00173282	1.97646	0.0584024	0.241389	-4.23522
GSE13485_PRE_VS_POST_YF17D_VACCINATION_PBMC_DN	0.141536	-0.0117139	1.97617	0.0584368	0.241389	-4.23571
GSE40274_CTRL_VS_FOXP3_TRANSDUCED_ACTIVATED_CD4_TCELL_DN	-0.090985	0.00406738	-1.97593	0.0584653	0.241389	-4.23611
GSE37301_CD4_TCELL_VS_GRANULOCYTE_MONOCYTE_PROGENITOR_DN	-0.0956603	-0.0025475	-1.97552	0.0585139	0.241389	-4.23679
GSE24142_EARLY_THYMIC_PROGENITOR_VS_DN3_THYMOCYTE_FETAL_DN	-0.0918122	0.00215111	-1.97487	0.0585912	0.241422	-4.23786
GSE17721_LPS_VS_PAM3CSK4_16H_BMDC_UP	-0.0877139	0.0088056	-1.97462	0.0586211	0.241422	-4.23828
GSE9988_LPS_VS_LPS_AND_ANTI_TREM1_MONOCYTE_UP	-0.0918291	0.00793104	-1.97128	0.0590221	0.242753	-4.24386
GSE42724_NAIVE_VS_B1_BCELL_DN	0.127538	0.0191036	1.9709	0.0590678	0.242753	-4.24449
GSE29618_PDC_VS_MDC_UP	-0.0952817	0.00498056	-1.97069	0.0590938	0.242753	-4.24485
GSE19772_CTRL_VS_HCMV_INF_MONOCYTES_DN	-0.127701	-0.016738	-1.9698	0.0592002	0.242985	-4.24632
GSE43955_1H_VS_42H_ACT_CD4_TCELL_WITH_TGFB_IL6_DN	-0.0993444	-0.00289849	-1.96925	0.0592663	0.243011	-4.24723
GSE22886_NAIVE_TCELL_VS_NKCELL_UP	0.105002	-0.00609878	1.96892	0.0593064	0.243011	-4.24778
GSE8621_UNSTIM_VS_LPS_PRIMED_UNSTIM_MACROPHAGE_DN	0.096712	0.000722305	1.96748	0.0594814	0.243504	-4.25019
GSE45365_HEALTHY_VS_MCMV_INFECTION_BCELL_IFNAR_KO_DN	-0.104264	0.00947803	-1.9671	0.0595265	0.243504	-4.25081
GSE25677_MPL_VS_R848_STIM_BCELL_UP	-0.103036	0.000458295	-1.96603	0.0596573	0.243757	-4.25261
GSE3982_DC_VS_NKCELL_UP	-0.113579	-0.00479087	-1.96577	0.0596884	0.243757	-4.25303
GSE5679_PPARG_LIGAND_ROSIGLITAZONE_VS_RARA_AGONIST_AM580_TREATED_DC_UP	0.120519	0.0162893	1.96491	0.0597933	0.243981	-4.25447
GSE22601_DOUBLE_POSITIVE_VS_CD8_SINGLE_POSITIVE_THYMOCYTE_DN	0.153183	0.0122794	1.96402	0.0599016	0.24415	-4.25594
GSE6674_UNSTIM_VS_ANTI_IGM_STIM_BCELL_DN	0.0838741	0.0101167	1.96309	0.0600147	0.24415	-4.25749
GSE19198_CTRL_VS_IL21_TREATED_TCELL_24H_DN	-0.108115	0.00123577	-1.96286	0.0600425	0.24415	-4.25786
GSE5542_IFNG_VS_IFNA_TREATED_EPITHELIAL_CELLS_6H_UP	0.151389	0.00704639	1.96285	0.0600443	0.24415	-4.25789
GSE16450_CTRL_VS_IFNA_12H_STIM_MATURE_NEURON_CELL_LINE_UP	-0.0845941	0.00698637	-1.96251	0.0600854	0.24415	-4.25845
GSE14415_INDUCED_TREG_VS_FAILED_INDUCED_TREG_UP	0.214534	0.0137689	1.96191	0.0601595	0.244248	-4.25945
GSE24972_MARGINAL_ZONE_BCELL_VS_FOLLICULAR_BCELL_UP	-0.0793284	-0.000316911	-1.96091	0.0602811	0.244358	-4.2611
GSE32986_CURDLAN_HIGHDOSE_VS_GMCSF_AND_CURDLAN_HIGHDOSE_STIM_DC_UP	-0.110683	-0.00645765	-1.96087	0.060287	0.244358	-4.26118
GSE5589_IL6_KO_VS_IL10_KO_LPS_AND_IL10_STIM_MACROPHAGE_180MIN_UP	-0.0874247	-0.0025937	-1.95909	0.0605056	0.244899	-4.26414
GSE1925_3H_VS_24H_IFNG_STIM_IFNG_PRIMED_MACROPHAGE_UP	-0.0826524	0.00778835	-1.95896	0.060521	0.244899	-4.26434
GSE12484_HEALTHY_VS_PERIDONTITIS_NEUTROPHILS_UP	-0.0862347	0.00538434	-1.95759	0.0606896	0.245377	-4.26662
GSE11057_NAIVE_VS_MEMORY_CD4_TCELL_UP	-0.116732	-0.00532158	-1.95718	0.0607403	0.245379	-4.2673
GSE23321_CD8_STEM_CELL_MEMORY_VS_EFFECTOR_MEMORY_CD8_TCELL_DN	-0.077243	-0.00407436	-1.95461	0.0610576	0.246456	-4.27155
GSE44649_WT_VS_MIR155_KO_NAIVE_CD8_TCELL_UP	-0.104608	-0.00837718	-1.95334	0.0612163	0.246736	-4.27367
KAECH_NAIVE_VS_DAY15_EFF_CD8_TCELL_DN	-0.103585	-0.00734878	-1.95324	0.0612282	0.246736	-4.27383
GSE17974_0.5H_VS_72H_UNTREATED_IN_VITRO_CD4_TCELL_UP	-0.114923	-0.0154314	-1.95083	0.0615281	0.247739	-4.27781
GSE14000_TRANSLATED_RNA_VS_MRNA_4H_LPS_DC_UP	0.14051	0.00694567	1.94987	0.0616479	0.247751	-4.2794
GSE11057_NAIVE_VS_CENT_MEMORY_CD4_TCELL_UP	-0.103684	0.0137812	-1.94947	0.0616978	0.247751	-4.28006
GSE10211_UV_INACT_SENDAI_VS_LIVE_SENDAI_VIRUS_TRACHEAL_EPITHELIAL_CELLS_UP	-0.0947773	-0.00224314	-1.94947	0.0616987	0.247751	-4.28007
GSE17721_0.5H_VS_8H_PAM3CSK4_BMDC_UP	0.0780616	0.00574356	1.94918	0.0617342	0.247751	-4.28054
GSE9988_ANTI_TREM1_VS_LPS_MONOCYTE_DN	-0.106415	0.00830447	-1.94758	0.0619356	0.248354	-4.28319
GSE27786_CD4_TCELL_VS_NKCELL_DN	-0.0896158	0.0027558	-1.94564	0.0621786	0.249072	-4.28639
GSE27670_CTRL_VS_BLIMP1_TRANSDUCED_GC_BCELL_UP	-0.0864271	0.00355278	-1.94534	0.0622168	0.249072	-4.28689
GSE30971_CTRL_VS_LPS_STIM_MACROPHAGE_WBP7_HET_2H_DN	-0.108513	-0.000340602	-1.9447	0.0622974	0.24908	-4.28794
GSE7831_UNSTIM_VS_INFLUENZA_STIM_PDC_1H_UP	-0.08767	0.00223875	-1.94451	0.0623211	0.24908	-4.28825
GSE27786_BCELL_VS_CD8_TCELL_UP	0.0872153	0.000216939	1.94394	0.0623937	0.249166	-4.2892
GSE17974_IL4_AND_ANTI_IL12_VS_UNTREATED_2H_ACT_CD4_TCELL_DN	-0.104129	0.00126862	-1.94344	0.062456	0.249185	-4.29001
GSE30962_PRIMARY_VS_SECONDARY_CHRONIC_LCMV_INF_CD8_TCELL_UP	0.163045	0.00807025	1.94309	0.0625008	0.249185	-4.2906
GSE5589_IL6_KO_VS_IL10_KO_LPS_STIM_MACROPHAGE_180MIN_DN	-0.102947	0.00525948	-1.94216	0.062619	0.249323	-4.29214
GSE29618_BCELL_VS_MDC_DAY7_FLU_VACCINE_DN	-0.121043	-0.0024603	-1.94201	0.0626377	0.249323	-4.29238
GSE28737_FOLLICULAR_VS_MARGINAL_ZONE_BCELL_UP	0.102061	7.07951e-05	1.94104	0.0627601	0.249572	-4.29397
GSE24634_TEFF_VS_TCONV_DAY7_IN_CULTURE_DN	-0.160123	-0.00573231	-1.94071	0.0628029	0.249572	-4.29453
GSE30971_WBP7_HET_VS_KO_MACROPHAGE_DN	-0.094155	0.00946796	-1.93925	0.0629888	0.250061	-4.29693
GSE26030_TH1_VS_TH17_DAY15_POST_POLARIZATION_UP	-0.108236	-0.00591355	-1.93893	0.0630285	0.250061	-4.29745
GSE15330_LYMPHOID_MULTIPOTENT_VS_GRANULOCYTE_MONOCYTE_PROGENITOR_IKAROS_KO_DN	-0.0986762	0.00411193	-1.93828	0.0631119	0.250188	-4.29852
GSE5679_PPARG_LIGAND_ROSIGLITAZONE_VS_ROSIGLITAZONE_AND_RARA_AGONIST_AM580_TREATED_DC_UP	-0.104458	-0.000966866	-1.9358	0.0634287	0.251074	-4.3026
GSE7460_CTRL_VS_TGFB_TREATED_ACT_FOXP3_MUT_TCONV_UP	-0.0828083	0.00613041	-1.93513	0.0635143	0.251074	-4.3037
GSE21678_WT_VS_FOXO1_FOXO3_KO_TREG_UP	-0.133684	0.0044267	-1.93496	0.0635373	0.251074	-4.30399
GSE17721_PAM3CSK4_VS_CPG_24H_BMDC_DN	0.081642	0.0101597	1.93443	0.0636045	0.251074	-4.30485
GSE3982_BASOPHIL_VS_TH1_DN	0.152929	0.00814816	1.93402	0.0636572	0.251074	-4.30553
GSE26343_WT_VS_NFAT5_KO_MACROPHAGE_DN	-0.0881192	0.00384801	-1.93394	0.0636673	0.251074	-4.30566
GSE21546_SAP1A_KO_VS_SAP1A_KO_AND_ELK1_KO_ANTI_CD3_STIM_DP_THYMOCYTES_UP	-0.0831777	-0.0015743	-1.93356	0.0637169	0.251074	-4.30629
GSE10325_LUPUS_CD4_TCELL_VS_LUPUS_MYELOID_UP	-0.0929395	-0.00288705	-1.93332	0.0637476	0.251074	-4.30668
GSE6269_HEALTHY_VS_STAPH_AUREUS_INF_PBMC_DN	-0.0985453	0.00344549	-1.9323	0.0638785	0.251329	-4.30835
GSE43863_DAY6_EFF_VS_DAY150_MEM_LY6C_INT_CXCR5POS_CD4_TCELL_DN	-0.107917	-0.00315338	-1.93202	0.0639155	0.251329	-4.30882
GSE2770_IL12_VS_IL4_TREATED_ACT_CD4_TCELL_48H_UP	0.116806	0.00118808	1.93068	0.0640882	0.251628	-4.31102
GSE17721_POLYIC_VS_PAM3CSK4_2H_BMDC_DN	-0.0814776	0.00494661	-1.93042	0.0641212	0.251628	-4.31144
GSE25085_FETAL_BM_VS_ADULT_BM_SP4_THYMIC_IMPLANT_DN	-0.102496	0.00885477	-1.92966	0.0642198	0.251628	-4.31269
GSE20715_0H_VS_6H_OZONE_TLR4_KO_LUNG_UP	0.0767451	0.00894361	1.92933	0.0642627	0.251628	-4.31323
GSE28237_EARLY_VS_LATE_GC_BCELL_UP	-0.0980022	0.00410964	-1.92922	0.0642773	0.251628	-4.31341
GSE37534_GW1929_VS_PIOGLITAZONE_TREATED_CD4_TCELL_PPARG1_FOXP3_TRANSDUCED_UP	0.105567	-0.00242886	1.92903	0.0643016	0.251628	-4.31372
GSE23505_IL6_IL1_VS_IL6_IL1_TGFB_TREATED_CD4_TCELL_DN	0.136633	0.00476849	1.92755	0.0644941	0.25198	-4.31615
GSE22443_NAIVE_VS_ACT_AND_IL2_TREATED_CD8_TCELL_DN	-0.0983662	0.00163265	-1.92754	0.0644949	0.25198	-4.31616
GSE22886_UNSTIM_VS_IL15_STIM_NKCELL_DN	0.240706	0.0070989	1.92695	0.0645715	0.252077	-4.31713
GSE6092_UNSTIM_VS_IFNG_STIM_AND_B_BURGDORFERI_INF_ENDOTHELIAL_CELL_UP	0.0875493	-0.000473567	1.92565	0.0647419	0.25254	-4.31927
GSE15324_ELF4_KO_VS_WT_NAIVE_CD8_TCELL_DN	-0.0824973	0.00946188	-1.9248	0.0648518	0.252558	-4.32065
GSE5542_UNTREATED_VS_IFNA_TREATED_EPITHELIAL_CELLS_6H_UP	-0.083967	-0.00597959	-1.9247	0.0648656	0.252558	-4.32082
GSE5589_IL6_KO_VS_IL10_KO_LPS_AND_IL6_STIM_MACROPHAGE_45MIN_UP	0.124586	0.0012134	1.92417	0.0649347	0.252558	-4.32169
GSE31622_WT_VS_KLF3_KO_BCELL_DN	0.0938241	0.00229264	1.92355	0.0650163	0.252558	-4.32271
GSE17721_POLYIC_VS_GARDIQUIMOD_0.5H_BMDC_UP	0.0867235	-0.00262935	1.92323	0.0650573	0.252558	-4.32322
GSE18893_CTRL_VS_TNF_TREATED_TREG_2H_UP	-0.107718	0.000479183	-1.92323	0.0650576	0.252558	-4.32323
GSE9239_CTRL_VS_TNF_INHIBITOR_TREATED_DC_DN	0.156612	0.0120007	1.92188	0.0652343	0.252728	-4.32543
GSE40274_CTRL_VS_FOXP3_AND_XBP1_TRANSDUCED_ACTIVATED_CD4_TCELL_UP	0.155661	0.0161027	1.92172	0.0652553	0.252728	-4.32569
GSE43863_TH1_VS_LY6C_INT_CXCR5POS_MEMORY_CD4_TCELL_UP	0.163066	0.00342318	1.92126	0.0653159	0.252728	-4.32644
GSE17721_PAM3CSK4_VS_CPG_1H_BMDC_DN	-0.0777242	-0.00257567	-1.92097	0.0653548	0.252728	-4.32693
GSE24292_WT_VS_PPARG_KO_MACROPHAGE_UP	-0.0878427	9.43386e-05	-1.92092	0.0653606	0.252728	-4.327
GSE1112_HY_CD8AB_VS_HY_CD8AA_THYMOCYTE_RTOC_CULTURE_DN	-0.0869192	0.002564	-1.92049	0.0654173	0.252746	-4.32771
GSE2770_TGFB_AND_IL4_VS_IL4_TREATED_ACT_CD4_TCELL_2H_DN	-0.095186	-0.00319675	-1.91807	0.0657367	0.253779	-4.33166
GSE3982_MEMORY_CD4_TCELL_VS_TH1_DN	0.195057	0.00482453	1.91537	0.0660948	0.254807	-4.33607
GSE19198_CTRL_VS_IL21_TREATED_TCELL_24H_UP	-0.0836552	0.0204283	-1.91518	0.0661196	0.254807	-4.33638
GSE21546_SAP1A_KO_VS_SAP1A_KO_AND_ELK1_KO_DP_THYMOCYTES_UP	-0.0953633	0.00418679	-1.91433	0.0662329	0.254807	-4.33777
GSE7459_UNTREATED_VS_IL6_TREATED_ACT_CD4_TCELL_UP	-0.0797412	0.0075825	-1.91424	0.0662448	0.254807	-4.33791
GSE25123_ROSIGLITAZONE_VS_IL4_AND_ROSIGLITAZONE_STIM_PPARG_KO_MACROPHAGE_DAY10_UP	0.139866	0.014065	1.91409	0.0662645	0.254807	-4.33816
GSE37605_NOD_VS_C57BL6_IRES_GFP_TREG_UP	-0.100701	0.00422792	-1.9128	0.0664367	0.255268	-4.34026
GSE13229_IMM_VS_MATURE_NKCELL_DN	0.0974851	-0.00388528	1.91036	0.0667629	0.256304	-4.34424
GSE3982_DC_VS_NEUTROPHIL_LPS_STIM_UP	0.122043	0.0144977	1.90971	0.0668499	0.256304	-4.34529
GSE37301_COMMON_LYMPHOID_PROGENITOR_VS_PRO_BCELL_UP	-0.0759631	-0.00105758	-1.90952	0.0668754	0.256304	-4.3456
GSE27786_LSK_VS_MONO_MAC_DN	-0.0792153	-0.00156607	-1.90921	0.0669168	0.256304	-4.34611
GSE18804_SPLEEN_MACROPHAGE_VS_BRAIN_TUMORAL_MACROPHAGE_UP	0.0839349	-0.00554116	1.90841	0.067025	0.256517	-4.34742
GSE3982_EOSINOPHIL_VS_NKCELL_UP	-0.107005	0.000717668	-1.90731	0.0671723	0.256845	-4.3492
GSE7459_UNTREATED_VS_IL6_TREATED_ACT_CD4_TCELL_DN	-0.0781625	0.00650425	-1.90688	0.067231	0.256845	-4.3499
GSE14415_ACT_VS_CTRL_NATURAL_TREG_UP	0.167366	-0.00305785	1.90649	0.0672839	0.256845	-4.35054
GSE34515_CD16_POS_MONOCYTE_VS_DC_DN	-0.0935698	0.00329635	-1.9058	0.0673764	0.256845	-4.35166
GSE19374_UNINF_VS_LISTERIA_INFECTED_MACROPHAGE_DN	-0.0885738	-0.000265878	-1.90571	0.067388	0.256845	-4.3518
GSE29164_CD8_TCELL_VS_CD8_TCELL_AND_IL12_TREATED_MELANOMA_DAY7_UP	-0.0918135	0.00256246	-1.90495	0.0674913	0.256845	-4.35304
GSE17322_CD103_POS_VS_CD11B_HIGH_LUNG_DC_DN	0.108545	-0.00155032	1.90472	0.067523	0.256845	-4.35342
GSE41978_WT_VS_ID2_KO_AND_BIM_KO_KLRG1_LOW_EFFECTOR_CD8_TCELL_DN	0.100279	0.00629064	1.90385	0.0676397	0.256845	-4.35482
GSE22025_TGFB1_VS_TGFB1_AND_PROGESTERONE_TREATED_CD4_TCELL_UP	-0.0903225	0.00424032	-1.90383	0.0676434	0.256845	-4.35486
GSE2197_CPG_DNA_VS_UNTREATED_IN_DC_UP	-0.0876049	0.00550563	-1.9038	0.0676475	0.256845	-4.35491
GSE14413_UNSTIM_VS_IFNB_STIM_L929_CELLS_UP	0.09993	-0.00328388	1.90348	0.0676906	0.256845	-4.35543
GSE11864_CSF1_VS_CSF1_IFNG_PAM3CYS_IN_MAC_DN	-0.11374	-0.00154737	-1.90159	0.0679466	0.257338	-4.35849
GSE21379_WT_VS_SAP_KO_TFH_CD4_TCELL_UP	-0.0831841	0.00145865	-1.90158	0.0679487	0.257338	-4.35851
GSE27786_NKTCELL_VS_ERYTHROBLAST_UP	0.0691077	0.00154147	1.90114	0.0680089	0.257338	-4.35923
GSE6674_UNSTIM_VS_PL2_3_STIM_BCELL_UP	0.0861325	8.08846e-05	1.90085	0.0680484	0.257338	-4.3597
GSE9006_HEALTHY_VS_TYPE_2_DIABETES_PBMC_AT_DX_DN	-0.101432	0.0026122	-1.9002	0.0681372	0.257338	-4.36076
GSE45365_NK_CELL_VS_CD8A_DC_UP	-0.0853577	0.00267335	-1.90019	0.0681374	0.257338	-4.36076
GSE19512_NAUTRAL_VS_INDUCED_TREG_UP	-0.0924615	0.00154722	-1.8987	0.068341	0.257907	-4.36318
GSE35543_IN_VIVO_NTREG_VS_IN_VITRO_ITREG_UP	-0.0843508	-0.00217613	-1.89783	0.0684611	0.25813	-4.3646
GSE40068_BCL6_POS_VS_NEG_CXCR5_POS_TFH_DN	-0.121837	-0.00329441	-1.8975	0.0685062	0.25813	-4.36514
GSE36078_UNTREATED_VS_AD5_INF_MOUSE_LUNG_DC_DN	0.090967	0.00483613	1.89679	0.0686026	0.258214	-4.36627
GSE14308_TH2_VS_INDUCED_TREG_UP	-0.0827822	0.00241971	-1.89656	0.0686346	0.258214	-4.36665
GSE32423_IL7_VS_IL7_IL4_MEMORY_CD8_TCELL_UP	-0.085226	-0.00708505	-1.89579	0.06874	0.258249	-4.3679
GSE25085_FETAL_LIVER_VS_ADULT_BM_SP4_THYMIC_IMPLANT_DN	0.194497	0.0105553	1.89474	0.0688842	0.258249	-4.36959
GSE360_CTRL_VS_M_TUBERCULOSIS_DC_DN	-0.0767908	-0.00954757	-1.89467	0.0688944	0.258249	-4.36971
GSE22886_NAIVE_CD8_TCELL_VS_MEMORY_TCELL_UP	0.0797392	-0.00109445	1.8944	0.0689317	0.258249	-4.37015
GSE17721_0.5H_VS_8H_LPS_BMDC_DN	-0.0875611	0.00226183	-1.89428	0.0689488	0.258249	-4.37035
GSE35825_UNTREATED_VS_IFNG_STIM_MACROPHAGE_DN	-0.11988	-0.00559158	-1.89418	0.0689617	0.258249	-4.3705
GSE28726_ACT_CD4_TCELL_VS_ACT_NKTCELL_DN	-0.133913	-0.00548482	-1.89245	0.0692005	0.258944	-4.3733
GSE18281_CORTEX_VS_MEDULLA_THYMUS_UP	-0.0958592	-0.00371625	-1.89118	0.0693763	0.259402	-4.37536
GSE34156_NOD2_LIGAND_VS_TLR1_TLR2_LIGAND_6H_TREATED_MONOCYTE_DN	-0.129325	0.00672218	-1.88654	0.0700224	0.261419	-4.38286
GSE33292_WT_VS_TCF1_KO_DN3_THYMOCYTE_UP	-0.124429	-0.000139543	-1.88653	0.0700229	0.261419	-4.38286
GSE23321_EFFECTOR_MEMORY_VS_NAIVE_CD8_TCELL_UP	-0.0867699	-0.00185044	-1.88504	0.0702323	0.261765	-4.38528
GSE1925_CTRL_VS_IFNG_PRIMED_MACROPHAGE_3H_IFNG_STIM_DN	-0.087816	-0.00158094	-1.88486	0.0702573	0.261765	-4.38556
GSE7852_LN_VS_THYMUS_TCONV_UP	0.085491	0.00197343	1.88428	0.0703384	0.261765	-4.3865
GSE13522_CTRL_VS_T_CRUZI_BRAZIL_STRAIN_INF_SKIN_UP	-0.0908802	0.00268631	-1.88395	0.0703841	0.261765	-4.38702
GSE14769_40MIN_VS_360MIN_LPS_BMDM_UP	0.0857819	0.0108104	1.88382	0.0704021	0.261765	-4.38723
GSE2770_IL4_ACT_VS_ACT_CD4_TCELL_6H_UP	0.0946819	-0.00239183	1.88357	0.070438	0.261765	-4.38764
GSE27786_LIN_NEG_VS_BCELL_UP	0.117168	0.00671698	1.88249	0.0705895	0.262128	-4.38938
GSE43260_BTLA_POS_VS_NEG_INTRATUMORAL_CD8_TCELL_UP	-0.129936	0.00605038	-1.88176	0.0706923	0.26231	-4.39056
GSE4142_NAIVE_VS_MEMORY_BCELL_UP	-0.105134	-0.00416606	-1.8806	0.0708555	0.262623	-4.39242
GSE7348_LPS_VS_TOLERIZED_AND_LPS_STIM_MACROPHAGE_DN	-0.0811796	0.000727045	-1.8804	0.0708844	0.262623	-4.39275
GSE8921_UNSTIM_0H_VS_TLR1_2_STIM_MONOCYTE_12H_UP	0.154244	-0.000985644	1.87959	0.0709982	0.262844	-4.39405
GSE24972_WT_VS_IRF8_KO_SPLEEN_FOLLICULAR_BCELL_DN	0.0838531	-0.00168686	1.87885	0.0711028	0.263022	-4.39523
GSE7831_UNSTIM_VS_INFLUENZA_STIM_PDC_4H_UP	-0.0996292	0.0035867	-1.87849	0.0711541	0.263022	-4.39582
GSE3039_NKT_CELL_VS_B2_BCELL_DN	-0.0988867	0.00143247	-1.8779	0.0712375	0.26306	-4.39676
GSE17974_CTRL_VS_ACT_IL4_AND_ANTI_IL12_48H_CD4_TCELL_UP	-0.121654	-0.0053729	-1.87765	0.0712723	0.26306	-4.39716
GSE2585_CD80_HIGH_VS_LOW_MTEC_UP	-0.0770465	-0.000481138	-1.87714	0.0713459	0.263132	-4.39799
GSE3982_EOSINOPHIL_VS_TH1_UP	-0.0890803	-0.0100981	-1.87468	0.0716948	0.264219	-4.40193
GSE17721_CTRL_VS_LPS_0.5H_BMDC_UP	-0.0832183	0.000943303	-1.87398	0.0717954	0.264389	-4.40307
GSE27786_LSK_VS_ERYTHROBLAST_DN	0.0790365	-0.00368234	1.87262	0.0719896	0.264904	-4.40525
GSE1460_INTRATHYMIC_T_PROGENITOR_VS_NAIVE_CD4_TCELL_ADULT_BLOOD_UP	0.171745	0.00715523	1.87105	0.072214	0.265529	-4.40776
GSE19888_CTRL_VS_A3R_ACTIVATION_MAST_CELL_UP	0.117363	-0.0050893	1.86917	0.072485	0.266115	-4.41078
GSE19198_6H_VS_24H_IL21_TREATED_TCELL_DN	-0.122501	-0.00832579	-1.86907	0.0724991	0.266115	-4.41094
GSE26351_UNSTIM_VS_BMP_PATHWAY_STIM_HEMATOPOIETIC_PROGENITORS_UP	0.118263	0.0149923	1.8688	0.0725371	0.266115	-4.41136
GSE42724_NAIVE_BCELL_VS_PLASMABLAST_DN	-0.116709	-0.00305533	-1.86778	0.0726852	0.266277	-4.41301
GSE26488_CTRL_VS_PEPTIDE_INJECTION_OT2_THYMOCYTE_DN	-0.0900055	0.00111533	-1.86774	0.0726905	0.266277	-4.41307
GSE3720_VD1_VS_VD2_GAMMADELTA_TCELL_UP	0.144062	-0.000321221	1.86646	0.0728758	0.266755	-4.41512
GSE360_L_DONOVANI_VS_B_MALAYI_LOW_DOSE_MAC_UP	-0.086083	-0.000687418	-1.86552	0.0730113	0.26705	-4.41662
GSE8685_IL2_STARVED_VS_IL15_ACT_IL2_STARVED_CD4_TCELL_DN	0.0876702	-0.000737306	1.86514	0.0730661	0.26705	-4.41722
GSE40274_CTRL_VS_FOXP3_AND_LEF1_TRANSDUCED_ACTIVATED_CD4_TCELL_DN	0.105951	0.0031181	1.86436	0.0731788	0.267262	-4.41847
GSE9037_CTRL_VS_LPS_4H_STIM_BMDM_DN	-0.0847422	-0.00136598	-1.86291	0.0733898	0.267831	-4.42079
GSE7460_TCONV_VS_TREG_LN_UP	-0.0943697	-0.0068304	-1.86249	0.0734508	0.267853	-4.42146
GSE2770_UNTREATED_VS_TGFB_AND_IL4_TREATED_ACT_CD4_TCELL_48H_UP	-0.0716373	0.00622859	-1.85975	0.073851	0.269112	-4.42584
GSE6259_BCELL_VS_CD4_TCELL_DN	-0.0738695	0.00814614	-1.85846	0.0740397	0.269433	-4.4279
GSE37416_CTRL_VS_12H_F_TULARENSIS_LVS_NEUTROPHIL_UP	-0.104235	-0.00853179	-1.85839	0.0740499	0.269433	-4.42801
GSE17721_CTRL_VS_GARDIQUIMOD_0.5H_BMDC_DN	0.0923852	-0.00118429	1.8562	0.0743719	0.269908	-4.4315
GSE40666_NAIVE_VS_EFFECTOR_CD8_TCELL_WITH_IFNA_STIM_90MIN_UP	-0.0945799	0.00574954	-1.85598	0.0744041	0.269908	-4.43185
GSE17721_PAM3CSK4_VS_CPG_6H_BMDC_UP	0.0925352	0.00399369	1.85566	0.074451	0.269908	-4.43236
GSE14415_NATURAL_TREG_VS_FOXP3_KO_NATURAL_TREG_DN	-0.0937444	-0.00714542	-1.85557	0.0744647	0.269908	-4.43251
GSE40274_CTRL_VS_FOXP3_TRANSDUCED_ACTIVATED_CD4_TCELL_UP	0.195353	0.00950429	1.85526	0.0745094	0.269908	-4.43299
GSE9601_UNTREATED_VS_PI3K_INHIBITOR_TREATED_HCMV_INF_MONOCYTE_DN	-0.094544	0.00273358	-1.85524	0.0745127	0.269908	-4.43303
GSE11961_GERMINAL_CENTER_BCELL_DAY7_VS_MEMORY_BCELL_DAY40_UP	-0.0818496	-0.00411179	-1.85438	0.0746393	0.270049	-4.4344
GSE24634_TREG_VS_TCONV_POST_DAY10_IL4_CONVERSION_DN	-0.164827	0.0016014	-1.85409	0.0746825	0.270049	-4.43486
GSE21033_1H_VS_24H_POLYIC_STIM_DC_UP	-0.107309	0.00268471	-1.85385	0.0747179	0.270049	-4.43524
GSE7460_FOXP3_MUT_VS_HET_ACT_TCONV_UP	-0.121926	-0.00634811	-1.84875	0.0754752	0.27242	-4.44336
GSE24574_NAIVE_VS_TCONV_CD4_TCELL_UP	-0.0843753	-0.00140526	-1.84868	0.0754858	0.27242	-4.44347
GSE25088_ROSIGLITAZONE_VS_IL4_AND_ROSIGLITAZONE_STIM_STAT6_KO_MACROPHAGE_DAY10_DN	-0.111175	0.00748419	-1.84784	0.0756105	0.272668	-4.4448
GSE29949_MICROGLIA_BRAIN_VS_CD8_POS_DC_SPLEEN_UP	-0.0942145	0.000843012	-1.84725	0.075699	0.272785	-4.44574
GSE17721_PAM3CSK4_VS_CPG_4H_BMDC_DN	-0.0744619	-0.000946057	-1.84642	0.075822	0.272907	-4.44705
GSE20198_IL12_VS_IFNA_TREATED_ACT_CD4_TCELL_UP	0.10193	0.00140019	1.84623	0.0758511	0.272907	-4.44736
GSE24634_IL4_VS_CTRL_TREATED_NAIVE_CD4_TCELL_DAY3_UP	-0.115988	-0.00579234	-1.8457	0.0759301	0.272907	-4.4482
GSE42088_UNINF_VS_LEISHMANIA_INF_DC_24H_DN	-0.112773	0.0101684	-1.84552	0.0759569	0.272907	-4.44848
GSE33162_UNTREATED_VS_4H_LPS_STIM_HDAC3_HET_MACROPHAGE_UP	-0.0993477	0.00575318	-1.84393	0.0761965	0.273566	-4.45101
GSE25677_MPL_VS_R848_STIM_BCELL_DN	-0.103555	-0.000183046	-1.84318	0.0763091	0.273687	-4.4522
GSE3337_CTRL_VS_16H_IFNG_IN_CD8POS_DC_UP	-0.0902491	-0.00466991	-1.84295	0.0763426	0.273687	-4.45255
GSE27859_DC_VS_CD11C_INT_F480_HI_MACROPHAGE_UP	0.156948	0.0133671	1.84183	0.0765118	0.274081	-4.45433
GSE18791_CTRL_VS_NEWCASTLE_VIRUS_DC_6H_UP	0.110624	0.0134434	1.84087	0.0766566	0.274081	-4.45585
GSE14308_INDUCED_VS_NATURAL_TREG_DN	-0.0899335	0.000982058	-1.84062	0.0766945	0.274081	-4.45625
GSE3982_CENT_MEMORY_CD4_TCELL_VS_NKCELL_DN	-0.10204	-0.00268577	-1.84061	0.0766964	0.274081	-4.45627
GSE4748_CTRL_VS_CYANOBACTERIUM_LPSLIKE_STIM_DC_1H_UP	-0.0646335	0.00580057	-1.84036	0.0767336	0.274081	-4.45666
GSE1448_CTRL_VS_ANTI_VALPHA2_DP_THYMOCYTE_UP	0.100215	0.00752909	1.83986	0.0768097	0.274151	-4.45746
GSE29618_MONOCYTE_VS_PDC_DN	-0.0875072	0.0030339	-1.83863	0.0769965	0.274506	-4.45941
GSE28449_WT_VS_LRF_KO_GERMINAL_CENTER_BCELL_DN	0.0822106	-0.00672047	1.83846	0.0770217	0.274506	-4.45967
GSE28237_FOLLICULAR_VS_LATE_GC_BCELL_DN	-0.0833744	0.000967645	-1.83724	0.0772069	0.274965	-4.4616
GSE17721_CTRL_VS_GARDIQUIMOD_4H_BMDC_DN	-0.0981217	-0.00639715	-1.83675	0.0772815	0.27503	-4.46238
GSE12001_MIR223_KO_VS_WT_NEUTROPHIL_UP	0.114803	0.00819686	1.83625	0.0773573	0.275098	-4.46317
GSE360_L_MAJOR_VS_T_GONDII_DC_DN	-0.0818805	0.00634507	-1.83536	0.0774927	0.275294	-4.46457
GSE8868_SPLEEN_VS_INTESTINE_CD11B_POS_CD11C_NEG_DC_UP	-0.078464	5.48257e-06	-1.83515	0.0775254	0.275294	-4.46491
GSE13484_12H_UNSTIM_VS_YF17D_VACCINE_STIM_PBMC_UP	-0.103189	0.00339342	-1.83451	0.0776222	0.275437	-4.46591
GSE12845_NAIVE_VS_DARKZONE_GC_TONSIL_BCELL_UP	-0.102215	-0.00845361	-1.83243	0.0779404	0.276365	-4.4692
GSE17974_CTRL_VS_ACT_IL4_AND_ANTI_IL12_0.5H_CD4_TCELL_DN	-0.0865983	0.00598756	-1.83149	0.078085	0.276677	-4.47069
GSE24634_TEFF_VS_TCONV_DAY10_IN_CULTURE_DN	-0.145439	0.0012831	-1.82929	0.0784229	0.277672	-4.47415
GSE46242_CTRL_VS_EGR2_DELETED_ANERGIC_TH1_CD4_TCELL_UP	-0.101903	-0.000532639	-1.82866	0.0785201	0.277814	-4.47515
GSE14350_TREG_VS_TEFF_IN_IL2RB_KO_DN	0.105098	0.0146915	1.82768	0.0786708	0.278145	-4.47668
GSE34515_CD16_NEG_MONOCYTE_VS_DC_UP	-0.0934684	0.00246665	-1.82697	0.0787805	0.278331	-4.4778
GSE4142_NAIVE_BCELL_VS_PLASMA_CELL_DN	-0.0824984	0.00238623	-1.8256	0.0789922	0.278877	-4.47996
GSE19772_HCMV_INFL_VS_HCMV_INF_MONOCYTES_AND_PI3K_INHIBITION_DN	-0.0698118	0.00204091	-1.82402	0.0792377	0.279541	-4.48244
GSE5455_EX_VIVO_VS_POST_24H_INCUBATION_MONOCYTES_FROM_TUMOR_BEARING_MOUSE_DN	-0.0759846	0.00043163	-1.82307	0.0793861	0.279862	-4.48394
GSE42724_NAIVE_VS_B1_BCELL_UP	-0.0895283	0.00102366	-1.82109	0.0796952	0.280748	-4.48706
GSE28737_WT_VS_BCL6_KO_FOLLICULAR_BCELL_UP	-0.0757481	-0.000490242	-1.82023	0.0798288	0.280935	-4.4884
GSE22103_UNSTIM_VS_LPS_STIM_NEUTROPHIL_DN	0.0811515	-0.00736087	1.82001	0.0798636	0.280935	-4.48875
GSE29949_CD8_NEG_DC_SPLEEN_VS_MONOCYTE_BONE_MARROW_DN	-0.0743178	-0.0100921	-1.81914	0.0800002	0.281213	-4.49012
GSE22886_CD8_TCELL_VS_BCELL_NAIVE_DN	-0.0954225	-0.00952337	-1.81873	0.0800642	0.281235	-4.49076
GSE9988_ANTI_TREM1_VS_ANTI_TREM1_AND_LPS_MONOCYTE_UP	-0.081927	-0.00101577	-1.81771	0.0802234	0.281591	-4.49235
GSE5589_UNSTIM_VS_45MIN_LPS_STIM_MACROPHAGE_DN	0.0779359	0.00249852	1.81712	0.0803172	0.281708	-4.49329
GSE45739_UNSTIM_VS_ACD3_ACD28_STIM_NRAS_KO_CD4_TCELL_UP	-0.0928892	-0.00616334	-1.81641	0.0804283	0.281708	-4.4944
GSE43955_1H_VS_10H_ACT_CD4_TCELL_WITH_TGFB_IL6_DN	-0.0876444	0.000426166	-1.8164	0.0804303	0.281708	-4.49442
GSE1460_DP_VS_CD4_THYMOCYTE_DN	-0.0963089	0.00124318	-1.81487	0.0806708	0.282058	-4.49681
GSE37534_UNTREATED_VS_PIOGLITAZONE_TREATED_CD4_TCELL_PPARG1_AND_FOXP3_TRASDUCED_DN	0.115761	0.0103675	1.814	0.0808079	0.282058	-4.49817
GSE7460_CTRL_VS_TGFB_TREATED_ACT_CD8_TCELL_UP	0.107872	0.00667238	1.81396	0.0808149	0.282058	-4.49824
GSE3982_NEUTROPHIL_VS_BCELL_DN	0.0962592	0.0024951	1.81341	0.080901	0.282058	-4.49909
GSE5589_WT_VS_IL10_KO_LPS_AND_IL6_STIM_MACROPHAGE_45MIN_UP	-0.0686956	0.00379921	-1.81304	0.0809602	0.282058	-4.49968
GSE20500_RETINOIC_ACID_VS_RARA_ANTAGONIST_TREATED_CD4_TCELL_UP	-0.0829846	0.00657602	-1.81296	0.0809728	0.282058	-4.4998
GSE24634_TEFF_VS_TCONV_DAY3_IN_CULTURE_DN	-0.158774	0.00311381	-1.81267	0.0810186	0.282058	-4.50025
GSE16385_MONOCYTE_VS_12H_ROSIGLITAZONE_TREATED_MACROPHAGE_UP	-0.0741588	0.000230316	-1.81228	0.0810808	0.282058	-4.50087
GSE18791_UNSTIM_VS_NEWCATSLE_VIRUS_DC_18H_UP	0.094822	0.00182935	1.81221	0.0810911	0.282058	-4.50097
GSE22432_PDC_VS_TGFB1_TREATEDCOMMON_DC_PROGENITOR_DN	-0.0861205	0.00822573	-1.8121	0.0811092	0.282058	-4.50115
GSE3982_DC_VS_NKCELL_DN	-0.093698	0.00408692	-1.81101	0.0812819	0.282457	-4.50285
GSE19923_WT_VS_HEB_AND_E2A_KO_DP_THYMOCYTE_UP	0.130645	0.0108224	1.81	0.0814425	0.282814	-4.50443
GSE8621_LPS_STIM_VS_LPS_PRIMED_AND_LPS_STIM_MACROPHAGE_UP	-0.0743691	0.00932273	-1.80818	0.0817329	0.283507	-4.50728
GSE45365_NK_CELL_VS_BCELL_MCMV_INFECTION_DN	-0.0777445	0.00433282	-1.80802	0.0817585	0.283507	-4.50753
GSE29164_UNTREATED_VS_CD8_TCELL_AND_IL12_TREATED_MELANOMA_DAY7_UP	-0.0870771	-0.00595898	-1.80593	0.0820917	0.284422	-4.51078
GSE37301_PRO_BCELL_VS_RAG2_KO_NK_CELL_DN	-0.0825436	0.00348171	-1.80564	0.0821392	0.284422	-4.51125
GSE7548_DAY7_VS_DAY28_PCC_IMMUNIZATION_CD4_TCELL_DN	0.110153	-0.000367829	1.80431	0.0823523	0.284958	-4.51332
GSE24142_DN2_VS_DN3_THYMOCYTE_ADULT_DN	-0.0851882	-0.000337624	-1.80275	0.0826021	0.285619	-4.51574
GSE27859_MACROPHAGE_VS_CD11C_INT_F480_HI_MACROPHAGE_DN	0.10372	-0.00470538	1.80039	0.0829837	0.286735	-4.51943
GSE3982_NKCELL_VS_TH2_UP	-0.101597	-0.00948418	-1.79975	0.0830875	0.28677	-4.52042
GSE3982_MAC_VS_NEUTROPHIL_LPS_STIM_DN	-0.100692	-0.00227446	-1.7996	0.0831116	0.28677	-4.52066
GSE14413_UNSTIM_VS_IFNB_STIM_NIH3T3_CELLS_UP	-0.10231	-0.0116695	-1.79856	0.0832791	0.286959	-4.52227
GSE5142_HTERT_TRANSDUCED_VS_CTRL_CD8_TCELL_LATE_PASSAGE_CLONE_UP	0.178743	0.00646465	1.79813	0.0833491	0.286959	-4.52294
GSE14415_INDUCED_TREG_VS_TCONV_DN	-0.0967276	0.00233798	-1.79785	0.0833953	0.286959	-4.52338
GSE13411_NAIVE_VS_SWITCHED_MEMORY_BCELL_DN	-0.086879	-0.0106147	-1.79781	0.0834019	0.286959	-4.52344
GSE6269_HEALTHY_VS_E_COLI_INF_PBMC_DN	-0.0927124	0.0132182	-1.79687	0.0835549	0.287283	-4.52491
GSE36392_MAC_VS_NEUTROPHIL_IL25_TREATED_LUNG_UP	0.0921597	-0.00215424	1.7954	0.0837933	0.287837	-4.52718
GSE15330_WT_VS_IKAROS_KO_GRANULOCYTE_MONOCYTE_PROGENITOR_DN	-0.0954007	0.00355129	-1.79515	0.0838344	0.287837	-4.52757
GSE5542_IFNG_VS_IFNA_TREATED_EPITHELIAL_CELLS_24H_DN	-0.101888	-0.00512763	-1.79423	0.0839844	0.288149	-4.529
GSE15930_NAIVE_VS_48H_IN_VITRO_STIM_CD8_TCELL_DN	0.196448	0.0144568	1.79345	0.0841113	0.288381	-4.53021
GSE24671_CTRL_VS_BAKIMULC_INFECTED_MOUSE_SPLENOCYTES_UP	-0.0959999	0.00125366	-1.79291	0.0842006	0.288485	-4.53105
GSE32986_UNSTIM_VS_GMCSF_AND_CURDLAN_LOWDOSE_STIM_DC_DN	-0.177465	-0.0118673	-1.79254	0.0842609	0.288488	-4.53163
GSE6674_CPG_VS_CPG_AND_ANTI_IGM_STIM_BCELL_UP	0.108796	0.00881387	1.789	0.0848418	0.290274	-4.53711
GSE41867_DAY6_VS_DAY15_LCMV_CLONE13_EFFECTOR_CD8_TCELL_DN	0.0748074	0.0119764	1.78835	0.08495	0.290439	-4.53813
GSE30971_CTRL_VS_LPS_STIM_MACROPHAGE_WBP7_KO_2H_UP	-0.101429	0.000864385	-1.78773	0.0850518	0.290584	-4.53908
GSE37605_FOXP3_FUSION_GFP_VS_IRES_GFP_TREG_NOD_UP	0.109301	0.00556372	1.78615	0.0853122	0.291182	-4.54152
GSE27786_NKTCELL_VS_NEUTROPHIL_UP	0.100957	-0.00430857	1.78567	0.0853923	0.291182	-4.54227
GSE17721_CTRL_VS_POLYIC_24H_BMDC_UP	-0.0824322	-0.00810113	-1.78559	0.0854062	0.291182	-4.5424
GSE6259_DEC205_POS_DC_VS_CD4_TCELL_UP	-0.0770786	0.00529094	-1.78362	0.0857323	0.291838	-4.54544
GSE34006_A2AR_KO_VS_A2AR_AGONIST_TREATED_TREG_UP	0.110611	0.0132324	1.78346	0.0857586	0.291838	-4.54568
GSE2770_UNTREATED_VS_IL12_TREATED_ACT_CD4_TCELL_2H_UP	-0.0997746	-0.00469063	-1.78332	0.0857823	0.291838	-4.5459
GSE19923_E2A_KO_VS_E2A_AND_HEB_KO_DP_THYMOCYTE_DN	-0.0771625	0.00626585	-1.78294	0.0858451	0.291838	-4.54648
GSE43863_NAIVE_VS_MEMORY_LY6C_INT_CXCR5POS_CD4_TCELL_D150_LCMV_DN	0.131363	0.00334817	1.78262	0.0858981	0.291838	-4.54698
GSE5099_UNSTIM_VS_MCSF_TREATED_MONOCYTE_DAY7_UP	-0.126337	0.00425847	-1.782	0.0860014	0.291924	-4.54793
GSE5455_HEALTHY_VS_TUMOR_BEARING_MOUSE_SPLEEN_MONOCYTE_DN	-0.0788498	-0.00862094	-1.78175	0.0860432	0.291924	-4.54832
GSE1925_3H_VS_24H_IFNG_STIM_IFNG_PRIMED_MACROPHAGE_DN	0.100741	0.00544201	1.78071	0.086217	0.292147	-4.54993
GSE36888_UNTREATED_VS_IL2_TREATED_STAT5_AB_KNOCKIN_TCELL_17H_UP	-0.0742966	0.00868702	-1.78014	0.0863133	0.292147	-4.55082
GSE2770_IL4_ACT_VS_ACT_CD4_TCELL_2H_UP	0.0927894	0.0025695	1.78009	0.0863207	0.292147	-4.55089
GSE29614_CTRL_VS_TIV_FLU_VACCINE_PBMC_2007_UP	-0.0784496	0.0119652	-1.77992	0.0863487	0.292147	-4.55115
GSE10239_NAIVE_VS_KLRG1INT_EFF_CD8_TCELL_DN	0.155779	0.00946233	1.77793	0.0866835	0.293026	-4.55423
GSE4142_PLASMA_CELL_VS_MEMORY_BCELL_DN	0.100657	0.000534972	1.7773	0.0867892	0.293026	-4.5552
GSE3720_UNSTIM_VS_PMA_STIM_VD1_GAMMADELTA_TCELL_UP	0.0943484	0.0107875	1.77711	0.0868199	0.293026	-4.55548
GSE1432_CTRL_VS_IFNG_1H_MICROGLIA_DN	-0.0842876	0.00745952	-1.77694	0.0868493	0.293026	-4.55575
GSE15330_HSC_VS_MEGAKARYOCYTE_ERYTHROID_PROGENITOR_IKAROS_KO_DN	-0.0717394	0.00721932	-1.77607	0.0869961	0.293318	-4.5571
GSE32423_IL7_VS_IL4_MEMORY_CD8_TCELL_UP	-0.0741967	-0.00578967	-1.77352	0.0874262	0.294499	-4.56102
GSE24972_WT_VS_IRF8_KO_MARGINAL_ZONE_SPLEEN_BCELL_UP	-0.0894133	-0.000120091	-1.77309	0.0874975	0.294499	-4.56167
GSE14769_UNSTIM_VS_240MIN_LPS_BMDM_UP	0.125716	0.00579808	1.77292	0.0875277	0.294499	-4.56195
GSE3982_DC_VS_TH2_DN	0.149939	0.00281891	1.77226	0.0876388	0.29467	-4.56296
GSE360_CTRL_VS_L_MAJOR_MAC_DN	-0.0849856	-0.0128875	-1.77183	0.0877115	0.294711	-4.56361
GSE41176_WT_VS_TAK1_KO_ANTI_IGM_STIM_BCELL_3H_UP	0.082355	-0.00122172	1.76946	0.0881134	0.295619	-4.56725
GSE2706_2H_VS_8H_R848_AND_LPS_STIM_DC_DN	-0.0935445	0.00861408	-1.76908	0.0881784	0.295619	-4.56784
GSE7831_CPG_VS_INFLUENZA_STIM_PDC_4H_DN	0.104489	0.00772553	1.76828	0.0883143	0.295619	-4.56906
GSE2706_2H_VS_8H_R848_STIM_DC_UP	-0.0930301	-0.00208886	-1.76753	0.088443	0.295619	-4.57022
GSE11057_NAIVE_VS_MEMORY_CD4_TCELL_DN	-0.114978	0.000518901	-1.76739	0.0884663	0.295619	-4.57043
GSE27786_LIN_NEG_VS_NKCELL_UP	0.100029	-0.000606418	1.76732	0.0884793	0.295619	-4.57055
GSE20500_CTRL_VS_RETINOIC_ACID_TREATED_CD4_TCELL_DN	-0.0779715	0.00369762	-1.76725	0.0884901	0.295619	-4.57065
GSE9988_LOW_LPS_VS_VEHICLE_TREATED_MONOCYTE_UP	-0.119327	0.00878032	-1.76721	0.0884967	0.295619	-4.57071
GSE13411_NAIVE_BCELL_VS_PLASMA_CELL_UP	-0.0801379	0.00022911	-1.76703	0.0885278	0.295619	-4.57098
GSE11864_CSF1_IFNG_VS_CSF1_PAM3CYS_IN_MAC_DN	-0.084538	0.00140491	-1.76556	0.0887793	0.296255	-4.57324
GSE360_L_MAJOR_VS_T_GONDII_MAC_DN	0.115832	-0.00571201	1.76512	0.0888551	0.296305	-4.57392
GSE3982_EFF_MEMORY_CD4_TCELL_VS_TH1_DN	0.158749	0.00185253	1.76429	0.0889973	0.296577	-4.57519
GSE32533_MIR17_KO_VS_MIR17_OVEREXPRESS_ACT_CD4_TCELL_DN	-0.0750915	0.00222922	-1.76348	0.0891356	0.296834	-4.57642
GSE22501_PERIPHERAL_BLOOD_VS_CORD_BLOOD_TREG_UP	-0.0743084	-0.00381736	-1.76282	0.0892493	0.29701	-4.57744
GSE19888_CTRL_VS_A3R_ACTIVATION_MAST_CELL_DN	-0.0662402	0.00552395	-1.76123	0.0895236	0.297719	-4.57988
GSE17721_0.5H_VS_24H_GARDIQUIMOD_BMDC_UP	0.0813417	0.00934321	1.759	0.0899086	0.298112	-4.58328
KAECH_NAIVE_VS_MEMORY_CD8_TCELL_DN	-0.0940378	-0.00300735	-1.75896	0.089916	0.298112	-4.58335
GSE5542_UNTREATED_VS_IFNG_TREATED_EPITHELIAL_CELLS_24H_DN	0.0690133	-0.000418339	1.75877	0.0899494	0.298112	-4.58364
GSE7568_IL4_VS_IL4_AND_DEXAMETHASONE_TREATED_MACROPHAGE_UP	0.188348	0.00890478	1.75862	0.0899756	0.298112	-4.58388
GSE2405_0H_VS_6H_A_PHAGOCYTOPHILUM_STIM_NEUTROPHIL_UP	0.0745171	0.00652924	1.75847	0.0900017	0.298112	-4.58411
GSE13306_TREG_VS_TCONV_DN	0.0978844	0.00634636	1.75829	0.0900326	0.298112	-4.58438
GSE7852_TREG_VS_TCONV_UP	-0.0935766	0.0102171	-1.75782	0.0901138	0.298112	-4.5851
GSE17974_CTRL_VS_ACT_IL4_AND_ANTI_IL12_72H_CD4_TCELL_DN	0.128512	0.00946599	1.75772	0.0901312	0.298112	-4.58525
GSE11961_MEMORY_BCELL_DAY40_VS_GERMINAL_CENTER_BCELL_DAY40_DN	-0.0798293	-0.00373085	-1.75669	0.0903098	0.2985	-4.58682
GSE37301_MULTIPOTENT_PROGENITOR_VS_LYMPHOID_PRIMED_MPP_DN	-0.0839859	0.000294972	-1.75609	0.0904138	0.298641	-4.58773
GSE42021_TCONV_PLN_VS_TREG_PRECURSORS_THYMUS_DN	-0.101161	0.00874471	-1.75556	0.0905062	0.298744	-4.58854
GSE23505_IL6_IL1_VS_IL6_IL1_IL23_TREATED_CD4_TCELL_UP	0.139098	-0.00748446	1.75495	0.0906116	0.298763	-4.58947
GSE20366_EX_VIVO_VS_HOMEOSTATIC_CONVERSION_TREG_DN	0.110245	-0.000910125	1.75451	0.090689	0.298763	-4.59015
GSE11924_TH1_VS_TH2_CD4_TCELL_DN	-0.0895556	-0.00813012	-1.75425	0.090734	0.298763	-4.59054
GSE34205_RSV_VS_FLU_INF_INFANT_PBMC_UP	-0.0707611	-0.000258706	-1.75412	0.0907574	0.298763	-4.59074
GSE5589_LPS_VS_LPS_AND_IL10_STIM_IL10_KO_MACROPHAGE_180MIN_DN	-0.0965092	0.00278826	-1.75256	0.0910297	0.299085	-4.59312
GSE43955_10H_VS_60H_ACT_CD4_TCELL_WITH_TGFB_IL6_DN	-0.0832799	0.00363386	-1.75238	0.0910605	0.299085	-4.59339
GSE41867_NAIVE_VS_DAY15_LCMV_ARMSTRONG_EFFECTOR_CD8_TCELL_DN	-0.0844858	-0.00446313	-1.75222	0.0910896	0.299085	-4.59364
GSE360_CTRL_VS_B_MALAYI_HIGH_DOSE_MAC_DN	-0.0839989	-0.00572008	-1.75216	0.0911005	0.299085	-4.59374
GSE19401_NAIVE_VS_IMMUNIZED_MOUSE_PLN_FOLLICULAR_DC_DN	0.0993048	0.00741627	1.74794	0.0918414	0.301208	-4.60016
GSE8685_IL2_STARVED_VS_IL21_ACT_IL2_STARVED_CD4_TCELL_UP	-0.0881174	0.00608492	-1.74777	0.0918708	0.301208	-4.60042
GSE27786_LSK_VS_LIN_NEG_CELL_DN	0.09773	-0.00360483	1.74603	0.0921778	0.301998	-4.60306
GSE23321_CENTRAL_VS_EFFECTOR_MEMORY_CD8_TCELL_UP	-0.0835335	0.00208881	-1.74536	0.0922972	0.301998	-4.60409
GSE5542_IFNG_VS_IFNA_AND_IFNG_TREATED_EPITHELIAL_CELLS_24H_DN	-0.0671315	0.00132043	-1.74535	0.0922978	0.301998	-4.60409
GSE37416_0H_VS_12H_F_TULARENSIS_LVS_NEUTROPHIL_DN	-0.100512	0.0013065	-1.74342	0.0926401	0.302914	-4.60703
GSE22886_NAIVE_CD8_TCELL_VS_MONOCYTE_UP	-0.0733331	0.000248168	-1.74303	0.0927105	0.302941	-4.60763
GSE5542_IFNA_VS_IFNA_AND_IFNG_TREATED_EPITHELIAL_CELLS_24H_UP	-0.0886805	0.000913347	-1.74216	0.0928649	0.303135	-4.60895
GSE40274_CTRL_VS_IRF4_TRANSDUCED_ACTIVATED_CD4_TCELL_UP	-0.0850925	-0.00700074	-1.74199	0.0928941	0.303135	-4.60919
GSE32986_CURDLAN_LOWDOSE_VS_CURDLAN_HIGHDOSE_STIM_DC_DN	-0.0757522	0.00355198	-1.74136	0.0930068	0.303171	-4.61016
GSE16451_CTRL_VS_WEST_EQUINE_ENC_VIRUS_IMMATURE_NEURON_CELL_LINE_DN	0.121979	0.0082184	1.74123	0.0930298	0.303171	-4.61035
GSE40274_CTRL_VS_FOXP3_AND_PBX1_TRANSDUCED_ACTIVATED_CD4_TCELL_UP	-0.0917669	-0.0087061	-1.74052	0.093156	0.30338	-4.61142
GSE6259_33D1_POS_DC_VS_CD8_TCELL_UP	0.0935172	0.00234595	1.73816	0.0935782	0.304249	-4.61501
GSE3982_EOSINOPHIL_VS_NKCELL_DN	0.0907005	0.000656848	1.73804	0.0935996	0.304249	-4.61519
GSE9037_CTRL_VS_LPS_1H_STIM_IRAK4_KO_BMDM_DN	0.0703592	0.00417896	1.73798	0.0936103	0.304249	-4.61528
GSE46606_UNSTIM_VS_CD40L_IL2_IL5_3DAY_STIMULATED_IRF4HIGH_SORTED_BCELL_DN	0.0707518	0.0115365	1.7363	0.0939118	0.305025	-4.61782
GSE13411_PLASMA_CELL_VS_MEMORY_BCELL_DN	-0.104339	-0.00618862	-1.73495	0.0941545	0.30561	-4.61986
GSE22025_PROGESTERONE_VS_TGFB1_AND_PROGESTERONE_TREATED_CD4_TCELL_DN	-0.0832233	-0.00840711	-1.73351	0.0944148	0.306251	-4.62205
GSE10500_ARTHRITIC_SYNOVIAL_FLUID_VS_HEALTHY_MACROPHAGE_UP	0.121301	0.00661281	1.73285	0.0945335	0.306294	-4.62304
GSE22886_NAIVE_CD8_TCELL_VS_DC_DN	-0.1404	0.00210717	-1.73274	0.0945537	0.306294	-4.62321
GSE45365_HEALTHY_VS_MCMV_INFECTION_CD8_TCELL_IFNAR_KO_UP	-0.0884672	0.0160227	-1.73222	0.0946473	0.306393	-4.62399
GSE15659_TREG_VS_TCONV_UP	-0.0756986	-0.00339011	-1.73156	0.094766	0.30652	-4.62499
GSE45365_NK_CELL_VS_CD11B_DC_DN	-0.0913408	0.00563067	-1.73098	0.0948714	0.30652	-4.62586
GSE17721_CTRL_VS_GARDIQUIMOD_2H_BMDC_UP	0.0729339	0.00488759	1.73064	0.0949327	0.30652	-4.62637
GSE20715_WT_VS_TLR4_KO_6H_OZONE_LUNG_DN	0.0756067	-0.00372252	1.73015	0.0950227	0.30652	-4.62712
GSE19401_PAM2CSK4_VS_RETINOIC_ACID_AND_PAM2CSK4_STIM_FOLLICULAR_DC_DN	-0.115246	-0.0155009	-1.73	0.0950484	0.30652	-4.62734
GSE3982_EOSINOPHIL_VS_BASOPHIL_UP	-0.0873455	-0.00394182	-1.72992	0.095064	0.30652	-4.62747
GSE10094_LCMV_VS_LISTERIA_IND_EFF_CD4_TCELL_DN	-0.0694712	-0.0118116	-1.72601	0.0957761	0.308612	-4.63337
GSE17721_PAM3CSK4_VS_CPG_8H_BMDC_UP	0.103106	0.00601178	1.7254	0.0958864	0.308763	-4.63427
GSE3982_BCELL_VS_NKCELL_DN	-0.0925799	-0.00206704	-1.72428	0.0960924	0.309222	-4.63597
GSE22935_24H_VS_48H_MBOVIS_BCG_STIM_MYD88_KO_MACROPHAGE_UP	-0.0809439	0.000820822	-1.72313	0.0963035	0.309697	-4.6377
GSE22886_NAIVE_CD4_TCELL_VS_NEUTROPHIL_DN	-0.0974671	-4.84591e-05	-1.72232	0.0964513	0.309967	-4.63891
GSE3982_CENT_MEMORY_CD4_TCELL_VS_TH2_UP	-0.107739	-0.00465628	-1.7213	0.0966385	0.310364	-4.64044
GSE12845_IGD_POS_BLOOD_VS_DARKZONE_GC_TONSIL_BCELL_DN	0.129946	0.000887106	1.72036	0.0968127	0.310685	-4.64187
GSE19888_ADENOSINE_A3R_INH_VS_TCELL_MEMBRANES_ACT_MAST_CELL_DN	0.0871342	-0.00989673	1.71975	0.0969243	0.310685	-4.64278
GSE43863_TH1_VS_LY6C_INT_CXCR5POS_MEMORY_CD4_TCELL_DN	-0.0802478	0.00567846	-1.71972	0.0969296	0.310685	-4.64282
GSE45365_HEALTHY_VS_MCMV_INFECTION_CD8A_DC_DN	-0.0862744	0.00357516	-1.71928	0.0970117	0.310743	-4.64349
GSE17721_LPS_VS_PAM3CSK4_6H_BMDC_UP	-0.073521	-0.000355207	-1.71778	0.0972882	0.310996	-4.64573
GSE24574_BCL6_HIGH_VS_LOW_TFH_CD4_TCELL_UP	-0.105699	-0.00420117	-1.71768	0.0973066	0.310996	-4.64588
GSE24814_STAT5_KO_VS_WT_PRE_BCELL_UP	-0.0860812	0.000268659	-1.7173	0.0973778	0.310996	-4.64646
GSE11961_FOLLICULAR_BCELL_VS_MARGINAL_ZONE_BCELL_DN	-0.0726536	-0.00623649	-1.7169	0.0974509	0.310996	-4.64705
GSE21927_BALBC_VS_C57BL6_MONOCYTE_SPLEEN_UP	-0.0825909	-0.00316243	-1.71663	0.0975017	0.310996	-4.64746
GSE16385_ROSIGLITAZONE_IFNG_TNF_VS_IL4_STIM_MACROPHAGE_DN	-0.0747494	0.00759146	-1.71652	0.0975228	0.310996	-4.64763
GSE37301_PRO_BCELL_VS_GRANULOCYTE_MONOCYTE_PROGENITOR_UP	-0.112541	0.00485127	-1.716	0.0976184	0.310996	-4.64841
GSE27786_CD4_TCELL_VS_NEUTROPHIL_UP	0.109491	0.00523195	1.71531	0.0977471	0.310996	-4.64945
GSE26912_TUMORICIDAL_VS_CTRL_MACROPHAGE_UP	-0.0957044	0.00364267	-1.71512	0.0977822	0.310996	-4.64973
GSE21927_SPLENIC_VS_TUMOR_MONOCYTES_FROM_C26GM_TUMOROUS_MICE_BALBC_DN	-0.148238	-0.0137849	-1.7149	0.0978219	0.310996	-4.65005
GSE17721_POLYIC_VS_GARDIQUIMOD_8H_BMDC_UP	0.0756401	-0.00145161	1.71481	0.0978389	0.310996	-4.65019
GSE24634_NAIVE_CD4_TCELL_VS_DAY3_IL4_CONV_TREG_UP	-0.128269	0.00247283	-1.71472	0.0978566	0.310996	-4.65033
GSE17721_CTRL_VS_GARDIQUIMOD_2H_BMDC_DN	-0.0699146	0.00586406	-1.71349	0.0980849	0.311061	-4.65217
GSE29617_DAY3_VS_DAY7_TIV_FLU_VACCINE_PBMC_2008_UP	-0.0957395	0.00584522	-1.71335	0.0981114	0.311061	-4.65238
GSE34217_MIR17_92_OVEREXPRESS_VS_WT_ACT_CD8_TCELL_DN	0.0899951	0.00599373	1.71332	0.0981173	0.311061	-4.65243
GSE7218_UNSTIM_VS_ANTIGEN_STIM_THROUGH_IGG_BCELL_UP	0.108465	-0.00592746	1.71324	0.0981322	0.311061	-4.65255
GSE22025_UNTREATED_VS_TGFB1_AND_PROGESTERONE_TREATED_CD4_TCELL_UP	-0.0944792	0.00621668	-1.71159	0.0984397	0.311832	-4.65501
GSE13485_CTRL_VS_DAY3_YF17D_VACCINE_PBMC_DN	0.128597	-0.000705066	1.70934	0.0988603	0.312823	-4.65837
GSE3982_NKCELL_VS_TH1_DN	0.165918	0.00462051	1.7091	0.0989069	0.312823	-4.65874
GSE9006_HEALTHY_VS_TYPE_1_DIABETES_PBMC_AT_DX_UP	-0.0921594	0.00588431	-1.70889	0.0989449	0.312823	-4.65905
GSE34179_THPOK_KO_VS_WT_VA14I_NKTCELL_DN	-0.0739222	0.00322533	-1.70829	0.0990585	0.312979	-4.65995
GSE27786_ERYTHROBLAST_VS_NEUTROPHIL_UP	0.0890418	-0.00572417	1.70782	0.0991472	0.313056	-4.66066
GSE43955_1H_VS_60H_ACT_CD4_TCELL_DN	-0.0731206	0.00222334	-1.70659	0.0993771	0.313468	-4.66248
GSE2770_IL12_VS_TGFB_AND_IL12_TREATED_ACT_CD4_TCELL_2H_DN	-0.0685656	0.000707674	-1.70567	0.0995518	0.313468	-4.66386
GSE41867_NAIVE_VS_DAY6_LCMV_ARMSTRONG_EFFECTOR_CD8_TCELL_DN	-0.0744203	-0.000779021	-1.70564	0.0995567	0.313468	-4.6639
GSE21670_UNTREATED_VS_TGFB_TREATED_CD4_TCELL_DN	-0.0889364	-0.00421365	-1.70504	0.0996713	0.313468	-4.66481
GSE19825_NAIVE_VS_DAY3_EFF_CD8_TCELL_DN	0.115494	-0.0022315	1.70492	0.0996934	0.313468	-4.66498
GSE2826_WT_VS_XID_BCELL_DN	-0.0900515	-0.0066386	-1.70477	0.0997208	0.313468	-4.6652
GSE15324_ELF4_KO_VS_WT_ACTIVATED_CD8_TCELL_UP	-0.0676289	0.0116886	-1.70398	0.0998708	0.313468	-4.66638
GSE13229_MATURE_VS_INTMATURE_NKCELL_UP	-0.082349	0.00815698	-1.70397	0.0998717	0.313468	-4.66639
GSE30962_ACUTE_VS_CHRONIC_LCMV_SECONDARY_INF_CD8_TCELL_UP	-0.098102	-0.00882684	-1.70378	0.0999094	0.313468	-4.66669
GSE9988_ANTI_TREM1_VS_LOW_LPS_MONOCYTE_DN	-0.1009	0.00787614	-1.70371	0.0999212	0.313468	-4.66678
GSE27786_CD8_TCELL_VS_ERYTHROBLAST_UP	0.0816372	0.0040229	1.70282	0.10009	0.313794	-4.66811
GSE46606_IRF4MID_VS_WT_CD40L_IL2_IL5_DAY1_STIMULATED_BCELL_DN	-0.0865907	0.00037729	-1.70138	0.100363	0.31397	-4.67025
GSE38681_WT_VS_LYL1_KO_LYMPHOID_PRIMED_MULTIPOTENT_PROGENITOR_UP	0.0869453	4.05319e-05	1.70132	0.100375	0.31397	-4.67035
GSE15271_CXCR4_POS_VS_NEG_GC_BCELL_UP	0.141897	0.00713559	1.70124	0.100391	0.31397	-4.67047
GSE17721_LPS_VS_POLYIC_0.5H_BMDC_UP	-0.0682885	-0.00421383	-1.70117	0.100404	0.31397	-4.67057
GSE13946_CTRL_VS_DSS_COLITIS_GD_TCELL_FROM_COLON_DN	-0.0851565	-0.00160694	-1.70073	0.100487	0.314031	-4.67123
GSE45739_UNSTIM_VS_ACD3_ACD28_STIM_NRAS_KO_CD4_TCELL_DN	-0.0958535	-0.000345643	-1.70026	0.100576	0.314106	-4.67192
GSE40277_EOS_AND_LEF1_TRANSDUCED_VS_GATA1_AND_SATB1_TRANSDUCED_CD4_TCELL_DN	0.09796	0.00396797	1.69916	0.100787	0.314563	-4.67357
GSE37416_12H_VS_24H_F_TULARENSIS_LVS_NEUTROPHIL_DN	-0.124426	-0.00183778	-1.69673	0.10125	0.315807	-4.67717
GSE29164_CD8_TCELL_VS_CD8_TCELL_AND_IL12_TREATED_MELANOMA_DAY7_DN	-0.110711	-0.00254862	-1.69517	0.101549	0.316535	-4.67949
GSE27786_CD8_TCELL_VS_NEUTROPHIL_UP	0.0756995	-0.00637168	1.69331	0.101907	0.31745	-4.68226
GSE39110_UNTREATED_VS_IL2_TREATED_CD8_TCELL_DAY3_POST_IMMUNIZATION_UP	-0.0811925	-0.0076906	-1.69015	0.102516	0.318996	-4.68694
GSE17186_CD21LOW_VS_CD21HIGH_TRANSITIONAL_BCELL_CORD_BLOOD_UP	-0.0969158	0.000421159	-1.69006	0.102534	0.318996	-4.68708
GSE15659_RESTING_VS_ACTIVATED_TREG_DN	0.0654251	-0.000378742	1.68952	0.102639	0.31903	-4.68788
GSE20727_CTRL_VS_H2O2_TREATED_DC_DN	-0.100936	0.00334042	-1.68909	0.102722	0.31903	-4.68851
GSE3982_CTRL_VS_LPS_4H_MAC_UP	0.096332	0.00649236	1.68898	0.102742	0.31903	-4.68867
GSE13306_TREG_RA_VS_TCONV_RA_UP	0.0763153	0.0076401	1.68834	0.102867	0.319123	-4.68962
GSE17721_12H_VS_24H_GARDIQUIMOD_BMDC_DN	0.0795108	0.0122059	1.68815	0.102903	0.319123	-4.68989
GSE360_L_DONOVANI_VS_B_MALAYI_LOW_DOSE_MAC_DN	-0.107421	0.00512283	-1.68675	0.103175	0.319764	-4.69197
GSE2770_UNTREATED_VS_TGFB_AND_IL12_TREATED_ACT_CD4_TCELL_48H_UP	0.0778756	0.00312165	1.6863	0.103264	0.319835	-4.69264
GSE9988_LPS_VS_VEHICLE_TREATED_MONOCYTE_UP	-0.120945	0.00526007	-1.68503	0.10351	0.32029	-4.69451
GSE11864_CSF1_PAM3CYS_VS_CSF1_IFNG_PAM3CYS_IN_MAC_UP	0.0933244	0.00769274	1.68487	0.103542	0.32029	-4.69476
GSE24634_NAIVE_CD4_TCELL_VS_DAY5_IL4_CONV_TREG_DN	0.160506	0.0108507	1.68377	0.103757	0.320749	-4.69638
GSE360_L_DONOVANI_VS_M_TUBERCULOSIS_MAC_UP	-0.0795961	-0.0100667	-1.6832	0.103868	0.320749	-4.69723
GSE17721_LPS_VS_POLYIC_4H_BMDC_DN	0.0782997	0.00513533	1.68283	0.103941	0.320749	-4.69777
GSE30962_ACUTE_VS_CHRONIC_LCMV_SECONDARY_INF_CD8_TCELL_DN	0.142289	0.00822005	1.68274	0.103959	0.320749	-4.69791
GSE1112_OT1_CD8AB_VS_HY_CD8AA_THYMOCYTE_RTOC_CULTURE_DN	-0.0774916	-0.00967326	-1.68202	0.104099	0.320749	-4.69896
GSE3982_EOSINOPHIL_VS_TH1_DN	0.167536	0.0112832	1.68192	0.104119	0.320749	-4.69911
GSE32986_CURDLAN_LOWDOSE_VS_CURDLAN_HIGHDOSE_STIM_DC_UP	-0.0767622	-0.0068735	-1.68132	0.104235	0.320749	-4.69999
GSE41867_NAIVE_VS_DAY15_LCMV_EFFECTOR_CD8_TCELL_DN	-0.111368	-0.0041007	-1.68099	0.104301	0.320749	-4.70049
GSE9601_NFKB_INHIBITOR_VS_PI3K_INHIBITOR_TREATED_HCMV_INF_MONOCYTE_UP	0.085762	0.00556865	1.6809	0.104318	0.320749	-4.70061
GSE3039_NKT_CELL_VS_B1_BCELL_DN	0.0909523	0.0010054	1.68074	0.104349	0.320749	-4.70085
GSE25088_WT_VS_STAT6_KO_MACROPHAGE_ROSIGLITAZONE_AND_IL4_STIM_UP	0.0915888	-0.00265817	1.67982	0.104531	0.321106	-4.70221
GSE35685_CD34POS_CD10NEG_CD62LPOS_VS_CD34POS_CD10POS_BONE_MARROW_DN	-0.086554	-0.00506946	-1.67861	0.104769	0.321636	-4.704
GSE24492_LYVE_NEG_VS_POS_MACROPHAGE_UP	0.0754655	-0.00417166	1.67745	0.104998	0.322072	-4.7057
GSE21774_CD62L_POS_CD56_DIM_VS_CD62L_NEG_CD56_DIM_NK_CELL_DN	-0.0985761	-0.00326127	-1.67721	0.105044	0.322072	-4.70605
GSE14415_INDUCED_TREG_VS_FOXP3_KO_INDUCED_TREG_IL2_CULTURE_DN	-0.0808375	-0.00498686	-1.675	0.105481	0.32303	-4.7093
GSE8921_UNSTIM_0H_VS_TLR1_2_STIM_MONOCYTE_6H_UP	0.109415	0.00519349	1.67496	0.105489	0.32303	-4.70936
GSE22601_IMMATURE_CD4_SINGLE_POSITIVE_VS_DOUBLE_POSITIVE_THYMOCYTE_DN	-0.0886788	0.00248202	-1.67414	0.105651	0.323324	-4.71056
GSE41176_UNSTIM_VS_ANTI_IGM_STIM_BCELL_6H_DN	-0.0773979	-0.0037991	-1.67375	0.10573	0.323364	-4.71115
GSE21063_CTRL_VS_ANTI_IGM_STIM_BCELL_3H_DN	-0.0776691	0.00266998	-1.67278	0.105922	0.323747	-4.71257
GSE37301_HEMATOPOIETIC_STEM_CELL_VS_CD4_TCELL_DN	0.0820799	0.00213557	1.67112	0.106253	0.324555	-4.71501
GSE2770_IL12_AND_TGFB_ACT_VS_ACT_CD4_TCELL_6H_DN	-0.105147	0.00187723	-1.67025	0.106427	0.324882	-4.71629
GSE21670_IL6_VS_TGFB_AND_IL6_TREATED_STAT3_KO_CD4_TCELL_UP	0.123938	0.00398073	1.66935	0.106607	0.325227	-4.71761
GSE3691_IFN_PRODUCING_KILLER_DC_VS_PLASMACYTOID_DC_SPLEEN_UP	-0.10288	-0.00154072	-1.66896	0.106684	0.32526	-4.71818
GSE6674_UNSTIM_VS_ANTI_IGM_STIM_BCELL_UP	-0.0741601	-0.00627486	-1.66693	0.10709	0.326292	-4.72115
GSE22432_MULTIPOTENT_VS_COMMON_DC_PROGENITOR_UP	0.125085	0.00645375	1.66514	0.107449	0.327183	-4.72377
GSE360_L_MAJOR_VS_T_GONDII_DC_UP	-0.0781905	-0.00307218	-1.66366	0.107748	0.327739	-4.72594
GSE8921_UNSTIM_VS_TLR1_2_STIM_MONOCYTE_6H_UP	-0.077606	-0.0046903	-1.66355	0.107771	0.327739	-4.72611
GSE37533_PPARG1_FOXP3_VS_FOXP3_TRANSDUCED_CD4_TCELL_PIOGLITAZONE_TREATED_DN	-0.0924477	0.00151877	-1.66315	0.10785	0.327739	-4.72668
GSE20727_CTRL_VS_ROS_INH_AND_DNFB_ALLERGEN_TREATED_DC_UP	0.102145	-0.0069662	1.66279	0.107924	0.327739	-4.72722
GSE22886_IGM_MEMORY_BCELL_VS_BM_PLASMA_CELL_UP	-0.0848007	0.00274045	-1.66257	0.107968	0.327739	-4.72754
GSE40277_EOS_AND_LEF1_TRANSDUCED_VS_GATA1_AND_SATB1_TRANSDUCED_CD4_TCELL_UP	-0.0793088	-0.00541543	-1.66182	0.108119	0.327993	-4.72863
GSE21033_CTRL_VS_POLYIC_STIM_DC_6H_DN	-0.101766	-0.000407696	-1.66111	0.108263	0.328225	-4.72967
GSE34156_UNTREATED_VS_24H_NOD2_AND_TLR1_TLR2_LIGAND_TREATED_MONOCYTE_DN	0.0912936	-0.0036768	1.66046	0.108395	0.328271	-4.73063
GSE19198_1H_VS_24H_IL21_TREATED_TCELL_UP	-0.116228	-0.0112534	-1.66037	0.108413	0.328271	-4.73075
GSE40274_HELIOS_VS_FOXP3_AND_HELIOS_TRANSDUCED_ACTIVATED_CD4_TCELL_UP	-0.0884425	-0.0037938	-1.65987	0.108514	0.328301	-4.73148
GSE17721_PAM3CSK4_VS_GADIQUIMOD_1H_BMDC_UP	-0.0914478	0.00735684	-1.65966	0.108558	0.328301	-4.7318
GSE17721_PAM3CSK4_VS_GADIQUIMOD_16H_BMDC_UP	-0.0782379	0.00124487	-1.65906	0.108679	0.328464	-4.73267
GSE24026_PD1_LIGATION_VS_CTRL_IN_ACT_TCELL_LINE_UP	-0.101184	-0.00985076	-1.65732	0.109034	0.329331	-4.73521
GSE27786_CD8_TCELL_VS_NKCELL_DN	-0.0649962	-0.00403507	-1.65608	0.109286	0.329888	-4.73701
GSE14350_TREG_VS_TEFF_IN_IL2RB_KO_UP	-0.0785625	0.00871048	-1.65539	0.109427	0.330111	-4.73802
GSE3982_MAC_VS_TH2_UP	-0.112048	-0.00426067	-1.65449	0.10961	0.330459	-4.73933
GSE40666_NAIVE_VS_EFFECTOR_CD8_TCELL_WITH_IFNA_STIM_90MIN_DN	0.0912032	-0.00305952	1.65309	0.109896	0.331116	-4.74136
GSE33425_CD161_HIGH_VS_NEG_CD8_TCELL_UP	0.0631631	0.00188826	1.65059	0.110411	0.332215	-4.74501
GSE36392_EOSINOPHIL_VS_MAC_IL25_TREATED_LUNG_UP	-0.069949	0.00887075	-1.65015	0.110501	0.332215	-4.74565
GSE17974_0H_VS_12H_IN_VITRO_ACT_CD4_TCELL_DN	0.142741	0.00647955	1.65009	0.110513	0.332215	-4.74573
GSE2770_IL12_ACT_VS_ACT_CD4_TCELL_6H_UP	0.0903545	0.00741256	1.64999	0.110534	0.332215	-4.74588
GSE40443_INDUCED_VS_TOTAL_TREG_UP	-0.0735085	0.00492482	-1.6484	0.110862	0.332982	-4.74819
GSE32034_UNTREATED_VS_ROSIGLIZATONE_TREATED_LY6C_LOW_MONOCYTE_DN	-0.0831467	-0.0037959	-1.64809	0.110926	0.332982	-4.74864
GSE31082_DP_VS_CD8_SP_THYMOCYTE_DN	0.0685305	0.00687297	1.64673	0.111207	0.33362	-4.75061
GSE17721_CTRL_VS_GARDIQUIMOD_6H_BMDC_DN	-0.077798	0.00515774	-1.64358	0.111861	0.335	-4.75518
GSE19923_E2A_KO_VS_HEB_AND_E2A_KO_DP_THYMOCYTE_DN	-0.0826953	0.00955783	-1.64334	0.11191	0.335	-4.75553
GSE17721_LPS_VS_PAM3CSK4_1H_BMDC_DN	-0.0856713	-0.000644718	-1.64325	0.11193	0.335	-4.75566
GSE9601_UNTREATED_VS_NFKB_INHIBITOR_TREATED_HCMV_INF_MONOCYTE_DN	-0.0856573	0.00396423	-1.64311	0.111959	0.335	-4.75586
GSE46606_DAY1_VS_DAY3_CD40L_IL2_IL5_STIMULATED_BCELL_DN	-0.0720795	0.00483952	-1.64266	0.112052	0.335	-4.75651
GSE39152_BRAIN_VS_SPLEEN_CD103_NEG_MEMORY_CD8_TCELL_DN	-0.114172	0.000951127	-1.64196	0.112198	0.335	-4.75752
GSE35685_CD34POS_CD38NEG_VS_CD34POS_CD10NEG_CD62LPOS_BONE_MARROW_UP	-0.0669408	-0.0147498	-1.64191	0.112209	0.335	-4.7576
GSE2770_IL12_AND_TGFB_VS_IL4_TREATED_ACT_CD4_TCELL_2H_UP	-0.104664	-0.00487112	-1.64187	0.112217	0.335	-4.75765
GSE16266_LPS_VS_HEATSHOCK_AND_LPS_STIM_MEF_DN	-0.07164	0.00296784	-1.64057	0.112489	0.335608	-4.75954
GSE30971_WBP7_HET_VS_KO_MACROPHAGE_4H_LPS_STIM_DN	-0.118525	-0.0136534	-1.63982	0.112645	0.335866	-4.76062
GSE34006_WT_VS_A2AR_KO_TREG_DN	0.106267	-0.00682542	1.63934	0.112745	0.335961	-4.76131
GSE17721_LPS_VS_POLYIC_12H_BMDC_DN	-0.0749261	0.00964199	-1.63765	0.1131	0.336812	-4.76376
GSE15139_GMCSF_TREATED_VS_UNTREATED_NEUTROPHILS_DN	0.087952	0.00470101	1.6364	0.113363	0.337387	-4.76556
GSE14350_TREG_VS_TEFF_DN	0.0780427	-0.000114764	1.63489	0.113681	0.338127	-4.76774
GSE22886_UNSTIM_VS_STIM_MEMORY_TCELL_DN	0.178508	0.014036	1.6342	0.113826	0.338352	-4.76873
GSE13493_DP_VS_CD8POS_THYMOCYTE_DN	0.0941216	0.00143241	1.6338	0.11391	0.338396	-4.76931
GSE8921_UNSTIM_VS_TLR1_2_STIM_MONOCYTE_6H_DN	0.0788232	0.000715321	1.63273	0.114137	0.338661	-4.77086
GSE32128_INOS_DEPENDENT_VS_INOS_INDEPENDENT_ACTIVATED_TCELL_DN	-0.0629556	-0.00333374	-1.63273	0.114138	0.338661	-4.77086
GSE37533_PPARG2_FOXP3_VS_FOXP3_TRANSDUCED_CD4_TCELL_UP	-0.0690954	0.00615909	-1.63189	0.114315	0.338979	-4.77207
GSE2770_UNTREATED_VS_TGFB_AND_IL4_TREATED_ACT_CD4_TCELL_4H_UP	-0.101789	-0.00991945	-1.63113	0.114476	0.339241	-4.77317
GSE30971_CTRL_VS_LPS_STIM_MACROPHAGE_WBP7_KO_2H_DN	-0.0971795	0.00196984	-1.63023	0.114667	0.339241	-4.77446
GSE2770_TGFB_AND_IL4_VS_IL12_TREATED_ACT_CD4_TCELL_6H_UP	-0.0859183	0.00757887	-1.63022	0.114669	0.339241	-4.77447
GSE3982_MEMORY_CD4_TCELL_VS_TH2_UP	-0.124617	-0.0070068	-1.63011	0.114692	0.339241	-4.77463
GSE360_L_DONOVANI_VS_B_MALAYI_HIGH_DOSE_DC_DN	-0.0674852	-0.00168543	-1.62961	0.114798	0.339241	-4.77535
GSE18893_CTRL_VS_TNF_TREATED_TCONV_2H_DN	0.0996654	0.000437775	1.62951	0.114821	0.339241	-4.7755
GSE22103_UNSTIM_VS_LPS_STIM_NEUTROPHIL_UP	-0.0823203	-0.00363986	-1.62799	0.115144	0.339801	-4.77769
GSE27291_0H_VS_6H_STIM_GAMMADELTA_TCELL_UP	0.0765865	-0.00111072	1.62796	0.11515	0.339801	-4.77773
GSE34156_TLR1_TLR2_LIGAND_VS_NOD2_AND_TLR1_TLR2_LIGAND_24H_TREATED_MONOCYTE_DN	-0.0603225	-0.00839896	-1.62754	0.11524	0.33986	-4.77833
GSE41867_NAIVE_VS_DAY8_LCMV_EFFECTOR_CD8_TCELL_UP	0.115392	0.0138731	1.62688	0.115381	0.339874	-4.77928
GSE38304_MYC_NEG_VS_POS_GC_BCELL_DN	-0.0797812	-0.00533934	-1.62683	0.11539	0.339874	-4.77934
GSE8685_IL2_STARVED_VS_IL2_ACT_IL2_STARVED_CD4_TCELL_DN	0.105372	0.00683541	1.62654	0.115454	0.339874	-4.77977
GSE7509_UNSTIM_VS_FCGRIIB_STIM_DC_UP	0.0831426	0.0089361	1.62614	0.115538	0.339888	-4.78034
GSE18281_SUBCAPSULAR_CORTICAL_REGION_VS_WHOLE_CORTEX_THYMUS_UP	-0.076254	-0.00333275	-1.62555	0.115664	0.339888	-4.78118
GSE43955_1H_VS_42H_ACT_CD4_TCELL_WITH_TGFB_IL6_UP	0.0698965	0.00491781	1.62527	0.115724	0.339888	-4.78159
GSE5589_LPS_VS_LPS_AND_IL10_STIM_MACROPHAGE_180MIN_UP	-0.0824904	-0.00521325	-1.6252	0.115739	0.339888	-4.78169
GSE29164_UNTREATED_VS_CD8_TCELL_TREATED_MELANOMA_DAY3_DN	-0.0688722	0.00409356	-1.62408	0.115978	0.339888	-4.78329
GSE31082_DN_VS_CD8_SP_THYMOCYTE_UP	0.152111	0.0116853	1.62361	0.116081	0.339888	-4.78398
GSE5542_UNTREATED_VS_IFNG_TREATED_EPITHELIAL_CELLS_6H_DN	-0.0900079	-0.00230899	-1.6236	0.116082	0.339888	-4.78399
GSE4590_PRE_BCELL_VS_SMALL_PRE_BCELL_DN	-0.0871437	-0.00837098	-1.62346	0.116113	0.339888	-4.78419
GSE28726_ACT_CD4_TCELL_VS_ACT_VA24NEG_NKTCELL_DN	-0.113526	-0.00376202	-1.62339	0.116128	0.339888	-4.78429
GSE17721_PAM3CSK4_VS_GADIQUIMOD_1H_BMDC_DN	0.0900507	0.00381863	1.62313	0.116183	0.339888	-4.78466
GSE1112_OT1_VS_HY_CD8AB_THYMOCYTE_RTOC_CULTURE_DN	0.0794948	0.00588166	1.62261	0.116294	0.339888	-4.7854
GSE33425_CD161_HIGH_VS_INT_CD8_TCELL_UP	-0.0755948	0.00868357	-1.62229	0.116363	0.339888	-4.78586
GSE41867_NAIVE_VS_DAY30_LCMV_ARMSTRONG_MEMORY_CD8_TCELL_UP	0.0979208	0.00445734	1.62228	0.116366	0.339888	-4.78588
GSE34156_UNTREATED_VS_6H_NOD2_LIGAND_TREATED_MONOCYTE_UP	0.0858937	-0.0114426	1.62116	0.116607	0.340389	-4.78749
GSE17974_IL4_AND_ANTI_IL12_VS_UNTREATED_6H_ACT_CD4_TCELL_DN	-0.0689816	-0.00618555	-1.62066	0.116715	0.340501	-4.78821
GSE3982_MAST_CELL_VS_CENT_MEMORY_CD4_TCELL_UP	-0.08741	-0.00192086	-1.62006	0.116844	0.340547	-4.78906
GSE39820_CTRL_VS_IL1B_IL6_IL23A_CD4_TCELL_DN	-0.0862591	0.00229101	-1.61993	0.116871	0.340547	-4.78924
GSE5589_WT_VS_IL10_KO_LPS_AND_IL6_STIM_MACROPHAGE_45MIN_DN	0.0731548	-0.00454245	1.61917	0.117037	0.340827	-4.79034
GSE23505_UNTREATED_VS_4DAY_IL6_IL1_TGFB_TREATED_CD4_TCELL_UP	-0.067074	0.007735	-1.61883	0.11711	0.340836	-4.79082
GSE36078_WT_VS_IL1R_KO_LUNG_DC_AFTER_AD5_INF_UP	-0.0797899	-0.00754708	-1.61805	0.117277	0.340956	-4.79193
GSE1448_CTRL_VS_ANTI_VALPHA2_DP_THYMOCYTE_DN	-0.0756626	0.000694286	-1.61799	0.117291	0.340956	-4.79202
GSE17974_2H_VS_72H_UNTREATED_IN_VITRO_CD4_TCELL_DN	0.140906	0.0121233	1.61714	0.117475	0.341287	-4.79324
GSE15324_ELF4_KO_VS_WT_NAIVE_CD8_TCELL_UP	0.0672476	-0.0097027	1.61589	0.117745	0.341863	-4.79502
GSE21063_3H_VS_16H_ANTI_IGM_STIM_NFATC1_KOBCELL_UP	-0.067894	0.010924	-1.61505	0.117928	0.341863	-4.79622
GSE39556_UNTREATED_VS_3H_POLYIC_INJ_MOUSE_NK_CELL_UP	0.116899	0.00306375	1.61497	0.117946	0.341863	-4.79634
GSE17974_CTRL_VS_ACT_IL4_AND_ANTI_IL12_72H_CD4_TCELL_UP	-0.0873426	-0.0100357	-1.6149	0.117961	0.341863	-4.79643
GSE30962_ACUTE_VS_CHRONIC_LCMV_PRIMARY_INF_CD8_TCELL_DN	0.138311	0.0024866	1.61461	0.118024	0.341863	-4.79685
GSE18281_PERIMEDULLARY_CORTICAL_REGION_VS_WHOLE_MEDULLA_THYMUS_UP	0.0879442	-0.00485645	1.61409	0.118137	0.341988	-4.7976
GSE4142_NAIVE_BCELL_VS_PLASMA_CELL_UP	-0.100671	-0.00880389	-1.61326	0.118319	0.34231	-4.79878
GSE22025_UNTREATED_VS_TGFB1_TREATED_CD4_TCELL_UP	-0.0711402	-0.0105141	-1.61263	0.118456	0.342381	-4.79968
GSE5679_PPARG_LIGAND_ROSIGLITAZONE_VS_RARA_AGONIST_AM580_TREATED_DC_DN	-0.0682336	-0.00247928	-1.6125	0.118484	0.342381	-4.79987
GSE21670_STAT3_KO_VS_WT_CD4_TCELL_IL6_TREATED_DN	-0.0826648	-0.000404338	-1.61195	0.118604	0.342524	-4.80065
GSE13411_SWITCHED_MEMORY_BCELL_VS_PLASMA_CELL_UP	-0.0700072	0.00634436	-1.61076	0.118864	0.342746	-4.80235
GSE29164_DAY3_VS_DAY7_UNTREATED_MELANOMA_UP	-0.0723875	0.00151632	-1.61067	0.118884	0.342746	-4.80248
GSE13887_ACT_CD4_VS_NO_TREATED_CD4_TCELL_DN	-0.0634351	0.002723	-1.61063	0.118892	0.342746	-4.80252
GSE9037_CTRL_VS_LPS_4H_STIM_IRAK4_KO_BMDM_DN	-0.0857952	-0.00464675	-1.60931	0.119181	0.343104	-4.80441
GSE40274_FOXP3_VS_FOXP3_AND_LEF1_TRANSDUCED_ACTIVATED_CD4_TCELL_UP	-0.0926043	-0.00354915	-1.60921	0.119203	0.343104	-4.80455
GSE45365_WT_VS_IFNAR_KO_CD11B_DC_MCMV_INFECTION_DN	0.105548	-0.00730909	1.60898	0.119255	0.343104	-4.80488
GSE10325_CD4_TCELL_VS_MYELOID_UP	-0.0727192	-0.00241958	-1.60851	0.119357	0.343104	-4.80555
GSE41176_UNSTIM_VS_ANTI_IGM_STIM_BCELL_1H_UP	-0.0861001	0.00543289	-1.60845	0.119371	0.343104	-4.80564
GSE24634_NAIVE_CD4_TCELL_VS_DAY3_IL4_CONV_TREG_DN	0.157535	0.0132388	1.60788	0.119496	0.343104	-4.80645
GSE5542_IFNA_VS_IFNA_AND_IFNG_TREATED_EPITHELIAL_CELLS_24H_DN	0.0782191	-0.000319228	1.60756	0.119567	0.343104	-4.80691
GSE9509_LPS_VS_LPS_AND_IL10_STIM_IL10_KO_MACROPHAGE_20MIN_DN	0.143212	-0.00349785	1.60722	0.119642	0.343104	-4.80739
GSE369_SOCS3_KO_VS_IFNG_KO_LIVER_DN	0.0785831	0.00027995	1.6069	0.119711	0.343104	-4.80784
GSE360_T_GONDII_VS_B_MALAYI_HIGH_DOSE_DC_UP	-0.0715663	0.0146364	-1.60634	0.119835	0.343104	-4.80864
GSE21670_UNTREATED_VS_IL6_TREATED_CD4_TCELL_DN	-0.0679927	-0.00151781	-1.60582	0.119948	0.343104	-4.80937
GSE34156_UNTREATED_VS_6H_TLR1_TLR2_LIGAND_TREATED_MONOCYTE_UP	-0.10246	0.00491719	-1.60573	0.119968	0.343104	-4.8095
GSE34392_ST2_KO_VS_WT_DAY8_LCMV_EFFECTOR_CD8_TCELL_DN	-0.0802603	0.00786829	-1.60573	0.119969	0.343104	-4.80951
GSE40666_WT_VS_STAT1_KO_CD8_TCELL_DN	-0.0850645	-0.00209068	-1.60558	0.120002	0.343104	-4.80972
GSE24634_NAIVE_CD4_TCELL_VS_DAY7_IL4_CONV_TREG_UP	-0.124074	-0.00903454	-1.60409	0.120332	0.34346	-4.81184
GSE19941_UNSTIM_VS_LPS_AND_IL10_STIM_IL10_KO_NFKBP50_KO_MACROPHAGE_DN	0.0939882	-0.00168313	1.60404	0.120342	0.34346	-4.81191
GSE3982_CTRL_VS_LPS_1H_NEUTROPHIL_UP	-0.0723601	0.00305469	-1.60326	0.120516	0.34346	-4.81302
GSE21927_SPLEEN_C57BL6_VS_EL4_TUMOR_BALBC_MONOCYTES_UP	-0.136208	0.000637089	-1.60302	0.120567	0.34346	-4.81336
GSE13547_CTRL_VS_ANTI_IGM_STIM_BCELL_12H_DN	0.110986	0.0132624	1.60296	0.120582	0.34346	-4.81345
GSE2770_UNTREATED_VS_IL4_TREATED_ACT_CD4_TCELL_48H_DN	0.139993	0.00666538	1.60278	0.12062	0.34346	-4.81369
GSE26488_WT_VS_VP16_TRANSGENIC_HDAC7_KO_DOUBLE_POSITIVE_THYMOCYTE_UP	-0.0597436	0.00106547	-1.60278	0.12062	0.34346	-4.81369
GSE18791_UNSTIM_VS_NEWCATSLE_VIRUS_DC_2H_UP	0.0755413	0.00174522	1.60154	0.120897	0.343751	-4.81546
GSE360_L_DONOVANI_VS_T_GONDII_DC_DN	0.0823454	0.00463253	1.60153	0.120899	0.343751	-4.81548
GSE7460_FOXP3_MUT_VS_HET_ACT_TCONV_DN	0.0876435	-0.00536977	1.60137	0.120934	0.343751	-4.8157
GSE26030_UNSTIM_VS_RESTIM_TH17_DAY15_POST_POLARIZATION_DN	-0.0646296	0.00143967	-1.59972	0.121301	0.344473	-4.81804
GSE7460_WT_VS_FOXP3_HET_ACT_TCONV_DN	-0.0993254	0.00461955	-1.59959	0.121329	0.344473	-4.81822
GSE2770_IL12_ACT_VS_ACT_CD4_TCELL_6H_DN	-0.0852499	0.0019441	-1.5978	0.121727	0.345402	-4.82075
GSE19941_LPS_VS_LPS_AND_IL10_STIM_IL10_KO_NFKBP50_KO_MACROPHAGE_DN	-0.102823	-0.0154942	-1.59709	0.121886	0.34565	-4.82176
GSE43863_TFH_VS_LY6C_INT_CXCR5POS_MEMORY_CD4_TCELL_DN	-0.0655849	-0.0022623	-1.59674	0.121965	0.345673	-4.82226
GSE42088_UNINF_VS_LEISHMANIA_INF_DC_4H_DN	-0.100102	0.0119694	-1.59574	0.122188	0.346104	-4.82367
GSE16450_IMMATURE_VS_MATURE_NEURON_CELL_LINE_6H_IFNA_STIM_UP	-0.0769829	0.00280238	-1.59536	0.122273	0.346145	-4.82421
GSE17974_1H_VS_72H_UNTREATED_IN_VITRO_CD4_TCELL_DN	0.148881	0.0161422	1.59474	0.122411	0.346286	-4.82508
GSE22432_CDC_VS_COMMON_DC_PROGENITOR_DN	0.148521	0.00875805	1.59425	0.122523	0.346286	-4.82578
GSE17721_PAM3CSK4_VS_CPG_0.5H_BMDC_DN	0.0700938	-0.00705416	1.59419	0.122536	0.346286	-4.82587
GSE9960_HEALTHY_VS_GRAM_NEG_SEPSIS_PBMC_UP	-0.0850732	-0.00141744	-1.59315	0.12277	0.346745	-4.82734
GSE40274_EOS_VS_FOXP3_AND_EOS_TRANSDUCED_ACTIVATED_CD4_TCELL_DN	-0.0751955	0.00385545	-1.59256	0.122902	0.346916	-4.82817
GSE27241_WT_VS_RORGT_KO_TH17_POLARIZED_CD4_TCELL_DN	0.100912	0.00222244	1.5921	0.123005	0.347006	-4.82881
GSE28783_ANTI_MIR33_VS_CTRL_ATHEROSCLEROSIS_MACROPHAGE_DN	-0.0627858	0.0109638	-1.58934	0.123628	0.348564	-4.83272
GSE30971_2H_VS_4H_LPS_STIM_MACROPHAGE_WBP7_HET_DN	-0.077172	-0.00706402	-1.58815	0.123897	0.349116	-4.83439
GSE43863_NAIVE_VS_MEMORY_LY6C_INT_CXCR5POS_CD4_TCELL_D150_LCMV_UP	-0.0916306	-0.0064635	-1.58777	0.123984	0.349116	-4.83493
GSE43955_TH0_VS_TGFB_IL6_TH17_ACT_CD4_TCELL_1H_UP	-0.0599207	0.00465509	-1.58752	0.124039	0.349116	-4.83527
GSE17721_PAM3CSK4_VS_CPG_0.5H_BMDC_UP	-0.0835916	0.00314795	-1.58661	0.124246	0.349411	-4.83656
GSE12198_NK_VS_NK_ACT_EXPANSION_SYSTEM_DERIVED_NK_CELL_UP	-0.0862735	0.000144326	-1.58589	0.12441	0.349411	-4.83757
GSE1925_CTRL_VS_3H_IFNG_STIM_IFNG_PRIMED_MACROPHAGE_UP	-0.123238	-0.0108369	-1.58565	0.124464	0.349411	-4.83791
GSE14415_TCONV_VS_FOXP3_KO_INDUCED_TREG_UP	0.136761	-0.00413593	1.58556	0.124484	0.349411	-4.83803
GSE37532_TREG_VS_TCONV_CD4_TCELL_FROM_LN_UP	0.142192	0.0165391	1.58548	0.124503	0.349411	-4.83815
GSE14415_NATURAL_TREG_VS_FOXP3_KO_NATURAL_TREG_UP	-0.0785222	0.00466405	-1.58494	0.124625	0.349449	-4.83891
GSE2585_CTEC_VS_THYMIC_DC_DN	-0.0650158	-0.00458102	-1.58479	0.12466	0.349449	-4.83912
GSE22432_MULTIPOTENT_VS_COMMON_DC_PROGENITOR_UNTREATED_DN	0.130395	0.0119093	1.5836	0.124931	0.350007	-4.84079
GSE22886_NAIVE_BCELL_VS_BLOOD_PLASMA_CELL_UP	-0.124924	-0.0113462	-1.58287	0.125098	0.35012	-4.84183
GSE17721_0.5H_VS_8H_PAM3CSK4_BMDC_DN	-0.0702599	-0.0032836	-1.58279	0.125115	0.35012	-4.84193
GSE43863_DAY6_EFF_VS_DAY150_MEM_TFH_CD4_TCELL_DN	-0.0709273	-0.00643218	-1.58193	0.125311	0.350468	-4.84313
GSE26928_CENTR_MEMORY_VS_CXCR5_POS_CD4_TCELL_DN	-0.0809762	-0.00656273	-1.58151	0.125408	0.350539	-4.84373
GSE13522_WT_VS_IFNAR_KO_SKING_T_CRUZI_Y_STRAIN_INF_UP	-0.0832336	0.00437858	-1.58014	0.125721	0.351064	-4.84565
GSE17721_LPS_VS_GARDIQUIMOD_0.5H_BMDC_DN	0.0661782	0.00429165	1.58006	0.12574	0.351064	-4.84577
GSE29949_MICROGLIA_BRAIN_VS_CD8_POS_DC_SPLEEN_DN	-0.0749365	-0.000198997	-1.5782	0.126168	0.352056	-4.84838
GSE17721_LPS_VS_PAM3CSK4_8H_BMDC_UP	-0.0636787	0.00427406	-1.57682	0.126485	0.35274	-4.85031
GSE42724_NAIVE_BCELL_VS_PLASMABLAST_UP	0.130784	-0.0186955	1.57494	0.126918	0.353744	-4.85294
GSE36476_YOUNG_VS_OLD_DONOR_MEMORY_CD4_TCELL_72H_TSST_ACT_DN	-0.110864	-0.00314709	-1.5745	0.127019	0.353823	-4.85355
GSE37532_VISCERAL_ADIPOSE_TISSUE_VS_LN_DERIVED_PPARG_KO_TCONV_CD4_TCELL_UP	0.131625	0.00338543	1.57404	0.127126	0.353919	-4.8542
GSE46242_CTRL_VS_EGR2_DELETED_TH1_CD4_TCELL_DN	-0.089885	-0.0142838	-1.5729	0.12739	0.35445	-4.85579
GSE20500_RETINOIC_ACID_VS_RARA_ANTAGONIST_TREATED_CD4_TCELL_DN	-0.0640442	-0.00170412	-1.57228	0.127535	0.354568	-4.85667
GSE13485_DAY3_VS_DAY7_YF17D_VACCINE_PBMC_DN	0.120058	-0.0164538	1.57196	0.127607	0.354568	-4.8571
GSE15930_STIM_VS_STIM_AND_TRICHOSTATINA_48H_CD8_T_CELL_UP	-0.0714238	0.000581995	-1.57178	0.12765	0.354568	-4.85736
GSE21063_WT_VS_NFATC1_KO_BCELL_UP	-0.0742931	-0.00486157	-1.57056	0.127932	0.355148	-4.85906
GSE45365_NK_CELL_VS_CD8A_DC_DN	0.0803359	0.0119541	1.56911	0.12827	0.355692	-4.86108
GSE22886_NAIVE_CD8_TCELL_VS_NEUTROPHIL_DN	-0.0957716	-0.00647183	-1.56909	0.128274	0.355692	-4.86111
GSE28408_LY6G_POS_VS_NEG_DC_UP	-0.103439	-0.00836457	-1.56832	0.128455	0.355993	-4.86219
GSE3982_BASOPHIL_VS_NKCELL_DN	0.0666016	-0.00209153	1.56768	0.128604	0.356105	-4.86308
GSE18281_CORTEX_VS_MEDULLA_THYMUS_DN	-0.0851424	-0.00293271	-1.56752	0.128642	0.356105	-4.86331
GSE360_HIGH_DOSE_B_MALAYI_VS_M_TUBERCULOSIS_DC_UP	-0.0706561	-0.00586853	-1.56559	0.129092	0.357147	-4.86599
GSE3982_EFF_MEMORY_CD4_TCELL_VS_NKCELL_UP	-0.0648573	-0.00373333	-1.56456	0.129335	0.357617	-4.86743
GSE18281_CORTICAL_THYMOCYTE_VS_WHOLE_CORTEX_THYMUS_UP	0.084917	-0.0130323	1.56378	0.129518	0.357918	-4.86851
GSE360_CTRL_VS_T_GONDII_MAC_DN	-0.0789127	-0.00339825	-1.56261	0.129791	0.358471	-4.87013
GSE27786_NKCELL_VS_NEUTROPHIL_UP	0.0667903	0.00207801	1.56138	0.130082	0.358898	-4.87185
GSE9946_IMMATURE_VS_MATURE_STIMULATORY_DC_UP	-0.0723944	-0.00578254	-1.56133	0.130093	0.358898	-4.87192
GSE8921_UNSTIM_0H_VS_TLR1_2_STIM_MONOCYTE_3H_UP	-0.068105	-0.0037868	-1.56067	0.13025	0.359127	-4.87284
GSE2770_TGFB_AND_IL4_ACT_VS_ACT_CD4_TCELL_48H_DN	0.0840465	-0.0045742	1.56032	0.130331	0.359148	-4.87332
GSE20366_EX_VIVO_VS_DEC205_CONVERSION_UP	-0.0715418	-0.00866636	-1.5589	0.130668	0.35972	-4.8753
GSE18791_UNSTIM_VS_NEWCATSLE_VIRUS_DC_1H_UP	0.0697436	-0.00615211	1.55882	0.130686	0.35972	-4.8754
GSE10240_IL17_VS_IL17_AND_IL22_STIM_PRIMARY_BRONCHIAL_EPITHELIAL_CELLS_UP	-0.0666736	-0.00238954	-1.55758	0.130981	0.360198	-4.87713
GSE17721_CTRL_VS_GARDIQUIMOD_8H_BMDC_DN	-0.0768663	0.00257166	-1.55746	0.131008	0.360198	-4.87729
GSE13762_CTRL_VS_125_VITAMIND_DAY5_DC_DN	0.0744754	-0.00718251	1.55664	0.131202	0.360529	-4.87842
GSE39820_TGFBETA3_IL6_VS_TGFBETA3_IL6_IL23A_TREATED_CD4_TCELL_UP	-0.0859069	0.00671599	-1.55606	0.13134	0.360661	-4.87923
GSE14000_UNSTIM_VS_4H_LPS_DC_UP	0.0861316	-0.00339203	1.55582	0.131398	0.360661	-4.87957
GSE7509_DC_VS_MONOCYTE_UP	-0.0952757	-0.00680786	-1.55298	0.132074	0.362311	-4.8835
GSE21927_SPLEEN_C57BL6_VS_EL4_TUMOR_BALBC_MONOCYTES_DN	0.183603	0.0145432	1.55239	0.132214	0.362423	-4.88431
GSE43863_TH1_VS_LY6C_LOW_CXCR5NEG_EFFECTOR_CD4_TCELL_UP	0.144916	0.0100717	1.55219	0.132264	0.362423	-4.88459
GSE27786_CD8_TCELL_VS_NKCELL_UP	0.0980889	0.00375268	1.55082	0.132591	0.362771	-4.88648
GSE36888_STAT5_AB_KNOCKIN_VS_WT_TCELL_IL2_TREATED_2H_UP	-0.0950808	-0.0112442	-1.55075	0.132608	0.362771	-4.88658
GSE13485_CTRL_VS_DAY21_YF17D_VACCINE_PBMC_UP	-0.110507	-0.00181784	-1.5505	0.132668	0.362771	-4.88693
GSE37534_PIOGLITAZONE_VS_ROSIGLITAZONE_TREATED_CD4_TCELL_PPARG1_FOXP3_TRANSDUCED_UP	0.0824066	0.00971315	1.55005	0.132775	0.362771	-4.88755
GSE3982_MAST_CELL_VS_NKCELL_UP	-0.0744257	0.0121707	-1.54994	0.1328	0.362771	-4.88769
GSE24671_CTRL_VS_BAKIMULC_INFECTED_MOUSE_SPLENOCYTES_DN	-0.107307	0.0045061	-1.54971	0.132857	0.362771	-4.88802
GSE22886_IGM_MEMORY_BCELL_VS_BLOOD_PLASMA_CELL_UP	-0.0933329	-0.00235408	-1.54948	0.132912	0.362771	-4.88833
GSE41978_ID2_KO_VS_BIM_KO_KLRG1_LOW_EFFECTOR_CD8_TCELL_DN	-0.0579708	0.00601918	-1.54881	0.133073	0.362956	-4.88926
GSE1432_CTRL_VS_IFNG_24H_MICROGLIA_DN	0.0958681	-0.0049977	1.54839	0.133172	0.362956	-4.88983
GSE5589_WT_VS_IL10_KO_LPS_AND_IL10_STIM_MACROPHAGE_180MIN_UP	0.0759905	0.00219446	1.54827	0.133203	0.362956	-4.89001
GSE19198_1H_VS_6H_IL21_TREATED_TCELL_UP	-0.0629551	-0.0053035	-1.54782	0.13331	0.363044	-4.89062
GSE15930_STIM_VS_STIM_AND_IL12_24H_CD8_T_CELL_DN	-0.0800934	0.00471511	-1.54739	0.133413	0.363122	-4.89121
GSE26669_CTRL_VS_COSTIM_BLOCK_MLR_CD4_TCELL_UP	0.0943742	0.00249455	1.54684	0.133545	0.363279	-4.89197
GSE6269_E_COLI_VS_STAPH_AUREUS_INF_PBMC_UP	-0.0806983	0.00584679	-1.5459	0.133773	0.363439	-4.89328
GSE36476_CTRL_VS_TSST_ACT_16H_MEMORY_CD4_TCELL_YOUNG_UP	-0.118479	-0.0072746	-1.54582	0.133792	0.363439	-4.89338
GSE18281_SUBCAPSULAR_CORTICAL_REGION_VS_WHOLE_MEDULLA_THYMUS_UP	0.104882	-0.00397411	1.54567	0.133828	0.363439	-4.89359
GSE37301_MULTIPOTENT_PROGENITOR_VS_LYMPHOID_PRIMED_MPP_UP	0.0586897	-0.00325331	1.54531	0.133914	0.363469	-4.89408
GSE360_CTRL_VS_B_MALAYI_LOW_DOSE_MAC_DN	0.0605474	0.00198835	1.5448	0.134037	0.363601	-4.89478
GSE22601_DOUBLE_NEGATIVE_VS_CD4_SINGLE_POSITIVE_THYMOCYTE_DN	-0.0827193	-0.00656422	-1.54402	0.134227	0.363915	-4.89587
GSE7568_IL4_VS_IL4_AND_DEXAMETHASONE_TREATED_MACROPHAGE_DN	-0.0886881	-0.000243522	-1.5434	0.134377	0.364014	-4.89672
GSE40274_FOXP3_VS_FOXP3_AND_XBP1_TRANSDUCED_ACTIVATED_CD4_TCELL_UP	0.0808208	-0.0109954	1.54325	0.134413	0.364014	-4.89692
GSE25088_CTRL_VS_ROSIGLITAZONE_STIM_MACROPHAGE_UP	-0.0732923	0.0102657	-1.54109	0.134937	0.365229	-4.89989
GSE41176_UNSTIM_VS_ANTI_IGM_STIM_BCELL_1H_DN	-0.11171	-0.0068478	-1.54049	0.135083	0.365421	-4.90072
GSE20366_EX_VIVO_VS_HOMEOSTATIC_CONVERSION_NAIVE_CD4_TCELL_DN	-0.0720104	0.00139363	-1.54014	0.135166	0.365445	-4.90119
GSE42021_TREG_PLN_VS_CD24HI_TREG_THYMUS_DN	0.088138	0.00980546	1.5393	0.135373	0.365799	-4.90236
GSE43955_1H_VS_20H_ACT_CD4_TCELL_WITH_TGFB_IL6_UP	0.0718725	0.00631878	1.53862	0.135538	0.365854	-4.90329
GSE1448_ANTI_VALPHA2_VS_VBETA5_DP_THYMOCYTE_DN	0.0649062	0.00159627	1.5385	0.135567	0.365854	-4.90345
GSE3982_BCELL_VS_BASOPHIL_UP	0.07133	0.00680723	1.53829	0.135618	0.365854	-4.90374
GSE13738_RESTING_VS_TCR_ACTIVATED_CD4_TCELL_UP	-0.121146	-0.0161586	-1.5363	0.136103	0.366959	-4.90646
GSE20727_DNFB_ALLERGEN_VS_ROS_INH_AND_DNFB_ALLERGEN_TREATED_DC_DN	0.105991	0.0122985	1.53464	0.13651	0.367851	-4.90874
GSE34515_CD16_NEG_MONOCYTE_VS_DC_DN	0.0816155	-0.000480825	1.53361	0.136762	0.368327	-4.91015
GSE37534_UNTREATED_VS_GW1929_TREATED_CD4_TCELL_PPARG1_AND_FOXP3_TRASDUCED_UP	-0.0647071	0.0125075	-1.53237	0.137067	0.368944	-4.91185
GSE3982_EFF_MEMORY_CD4_TCELL_VS_TH1_UP	-0.0886615	0.00314631	-1.53099	0.137408	0.369465	-4.91374
GSE1925_CTRL_VS_24H_IFNG_STIM_IFNG_PRIMED_MACROPHAGE_UP	-0.0750592	0.00641235	-1.53097	0.137412	0.369465	-4.91376
GSE9601_UNTREATED_VS_NFKB_INHIBITOR_TREATED_HCMV_INF_MONOCYTE_UP	-0.0798953	-0.00785107	-1.5298	0.1377	0.370034	-4.91536
GSE9988_LOW_LPS_VS_VEHICLE_TREATED_MONOCYTE_DN	-0.0769753	0.00764784	-1.52901	0.137895	0.370279	-4.91644
GSE360_T_GONDII_VS_M_TUBERCULOSIS_DC_DN	-0.0813805	-0.00514485	-1.52882	0.137943	0.370279	-4.9167
GSE17721_POLYIC_VS_CPG_0.5H_BMDC_UP	0.0502603	-0.000872438	1.52822	0.138091	0.370459	-4.91752
GSE9960_HEALTHY_VS_GRAM_NEG_AND_POS_SEPSIS_PBMC_DN	-0.0969842	-0.00552865	-1.52794	0.138162	0.370459	-4.91791
GSE22935_24H_VS_48H_MBOVIS_BCG_STIM_MACROPHAGE_UP	-0.0919419	-0.00447589	-1.5272	0.138343	0.37074	-4.91891
GSE7568_CTRL_VS_3H_TGFB_TREATED_MACROPHAGES_WITH_IL4_AND_DEXAMETHASONE_DN	-0.0918292	-0.00146151	-1.52664	0.138483	0.370881	-4.91968
GSE7460_WT_VS_FOXP3_HET_ACT_TCONV_UP	-0.0642985	-0.00522268	-1.52638	0.138548	0.370881	-4.92003
GSE2405_0H_VS_6H_A_PHAGOCYTOPHILUM_STIM_NEUTROPHIL_DN	0.071483	0.00348505	1.52583	0.138683	0.371032	-4.92078
GSE15330_HSC_VS_LYMPHOID_PRIMED_MULTIPOTENT_PROGENITOR_IKAROS_KO_UP	0.0740932	-0.0020417	1.52513	0.138859	0.371032	-4.92174
GSE40274_CTRL_VS_XBP1_TRANSDUCED_ACTIVATED_CD4_TCELL_DN	0.136889	0.00968251	1.52511	0.138864	0.371032	-4.92177
GSE39820_CTRL_VS_TGFBETA1_IL6_IL23A_CD4_TCELL_UP	-0.0948553	-0.00243064	-1.52493	0.138909	0.371032	-4.92201
GSE7460_CTRL_VS_TGFB_TREATED_ACT_TCONV_UP	-0.0661531	-0.00124095	-1.52344	0.139278	0.371591	-4.92404
GSE19888_ADENOSINE_A3R_INH_PRETREAT_AND_ACT_BY_A3R_VS_A3R_INH_AND_TCELL_MEMBRANES_ACT_MAST_CELL_UP	-0.147018	-0.00925865	-1.52335	0.139301	0.371591	-4.92416
GSE12366_GC_VS_MEMORY_BCELL_UP	0.136051	0.0144354	1.52317	0.139347	0.371591	-4.92441
GSE3982_MAC_VS_TH1_UP	-0.0893699	-0.012623	-1.52276	0.139447	0.371655	-4.92496
GSE41867_NAIVE_VS_DAY8_LCMV_EFFECTOR_CD8_TCELL_DN	-0.0906469	-0.0108183	-1.52144	0.139776	0.37233	-4.92675
GSE360_L_MAJOR_VS_B_MALAYI_LOW_DOSE_MAC_UP	-0.0672167	0.00741591	-1.52003	0.14013	0.372866	-4.92868
GSE27092_WT_VS_HDAC7_PHOSPHO_DEFICIENT_CD8_TCELL_UP	-0.0710796	0.00436935	-1.52003	0.140131	0.372866	-4.92868
GSE17721_0.5H_VS_4H_PAM3CSK4_BMDC_DN	-0.0715582	-0.00223042	-1.51951	0.140261	0.373009	-4.92939
GSE17721_LPS_VS_POLYIC_8H_BMDC_DN	-0.0688544	-0.00199984	-1.51883	0.140432	0.37323	-4.93031
GSE2706_2H_VS_8H_R848_STIM_DC_DN	-0.094371	0.00400603	-1.51856	0.140498	0.37323	-4.93067
GSE6259_33D1_POS_DC_VS_BCELL_UP	-0.0965923	-0.0022501	-1.51821	0.140586	0.373262	-4.93115
GSE9316_IL6_KO_VS_IFNG_KO_INVIVO_EXPANDED_CD4_TCELL_DN	-0.0945907	0.0100372	-1.5178	0.140689	0.373331	-4.9317
GSE40274_CTRL_VS_FOXP3_AND_XBP1_TRANSDUCED_ACTIVATED_CD4_TCELL_DN	-0.102115	-0.00843653	-1.5162	0.141093	0.37415	-4.93388
GSE2770_UNTREATED_VS_TGFB_AND_IL4_TREATED_ACT_CD4_TCELL_4H_DN	-0.066477	0.00321713	-1.51597	0.141151	0.37415	-4.93419
GSE3982_DC_VS_CENT_MEMORY_CD4_TCELL_UP	-0.0938252	0.000635435	-1.51549	0.141271	0.374265	-4.93484
GSE6259_DEC205_POS_DC_VS_CD8_TCELL_UP	-0.0765635	-0.00101471	-1.51398	0.141651	0.375014	-4.93688
GSE17721_CTRL_VS_PAM3CSK4_0.5H_BMDC_UP	0.0700748	-0.0095469	1.51376	0.141708	0.375014	-4.93718
GSE5455_EX_VIVO_VS_POST_24H_INCUBATION_MONOCYTES_FROM_TUMOR_BEARING_MOUSE_UP	0.0878348	0.0115676	1.51291	0.141922	0.375376	-4.93833
GSE25123_WT_VS_PPARG_KO_MACROPHAGE_IL4_AND_ROSIGLITAZONE_STIM_DN	-0.0853765	-0.00409872	-1.51194	0.142169	0.375826	-4.93965
GSE5503_MLN_DC_VS_PLN_DC_ACTIVATED_ALLOGENIC_TCELL_DN	-0.077811	-0.000392373	-1.51068	0.142487	0.376463	-4.94135
GSE15930_NAIVE_VS_24H_IN_VITRO_STIM_CD8_TCELL_UP	-0.0832312	-0.00258449	-1.51026	0.142594	0.376535	-4.94191
GSE40274_XBP1_VS_FOXP3_AND_XBP1_TRANSDUCED_ACTIVATED_CD4_TCELL_DN	0.0929152	0.00221573	1.50997	0.142669	0.376535	-4.94232
GSE15659_NAIVE_VS_PTPRC_NEG_CD4_TCELL_UP	-0.0719385	0.00803647	-1.50938	0.142817	0.376598	-4.9431
KAECH_NAIVE_VS_DAY8_EFF_CD8_TCELL_DN	0.0993084	0.00248849	1.50926	0.142848	0.376598	-4.94326
GSE36009_WT_VS_NLRP10_KO_DC_LPS_STIM_DN	-0.0935072	-0.00359429	-1.50889	0.142942	0.376644	-4.94377
GSE43956_WT_VS_SGK1_KO_TH17_DIFFERENTIATED_CD4_TCELL_DN	-0.0634096	0.0017216	-1.50849	0.143046	0.376665	-4.94431
GSE5589_UNSTIM_VS_45MIN_LPS_AND_IL10_STIM_MACROPHAGE_DN	0.0980917	0.00144855	1.50825	0.143105	0.376665	-4.94463
GSE20198_IL12_VS_IL12_IL18_TREATED_ACT_CD4_TCELL_UP	0.0929937	0.0123848	1.50719	0.143377	0.377177	-4.94607
GSE21380_NON_TFH_VS_TFH_CD4_TCELL_UP	-0.104418	-0.0180695	-1.50634	0.143592	0.377349	-4.94721
GSE4748_CTRL_VS_LPS_STIM_DC_3H_UP	-0.0875896	0.00239371	-1.50603	0.143671	0.377349	-4.94762
GSE20727_ROS_INH_VS_ROS_INH_AND_DNFB_ALLERGEN_TREATED_DC_DN	-0.0678346	0.00272278	-1.50594	0.143696	0.377349	-4.94775
GSE8835_CD4_VS_CD8_TCELL_DN	-0.0625109	0.00930993	-1.50572	0.143752	0.377349	-4.94805
GSE16451_IMMATURE_VS_MATURE_NEURON_CELL_LINE_WEST_EQUINE_ENC_VIRUS_DN	0.140662	0.0191628	1.50479	0.143988	0.377705	-4.9493
GSE3982_MEMORY_CD4_TCELL_VS_BCELL_DN	-0.0751839	0.00394813	-1.50458	0.144043	0.377705	-4.94958
GSE17721_CTRL_VS_PAM3CSK4_6H_BMDC_UP	0.0772389	0.00572324	1.50242	0.144598	0.378722	-4.95249
GSE7764_IL15_TREATED_VS_CTRL_NK_CELL_24H_UP	0.156303	0.00906579	1.5022	0.144653	0.378722	-4.95279
GSE37534_PIOGLITAZONE_VS_ROSIGLITAZONE_TREATED_CD4_TCELL_PPARG1_FOXP3_TRANSDUCED_DN	-0.072416	0.00544909	-1.50195	0.144717	0.378722	-4.95312
GSE1460_NAIVE_CD4_TCELL_ADULT_BLOOD_VS_THYMIC_STROMAL_CELL_DN	-0.0766864	0.00282123	-1.50154	0.144824	0.378722	-4.95368
GSE5589_WT_VS_IL6_KO_LPS_AND_IL6_STIM_MACROPHAGE_45MIN_DN	-0.0661406	-0.000789445	-1.50129	0.144887	0.378722	-4.95401
GSE17721_CTRL_VS_LPS_24H_BMDC_DN	0.0818376	0.00515311	1.50125	0.144897	0.378722	-4.95406
GSE17721_CTRL_VS_POLYIC_4H_BMDC_DN	-0.0623477	0.00299558	-1.49945	0.145363	0.379735	-4.95649
GSE15930_NAIVE_VS_48H_IN_VITRO_STIM_IFNAB_CD8_TCELL_UP	-0.0911596	-0.0062946	-1.49866	0.145565	0.379789	-4.95755
GSE360_L_MAJOR_VS_B_MALAYI_HIGH_DOSE_MAC_UP	-0.070143	0.00780821	-1.49862	0.145577	0.379789	-4.9576
GSE23502_WT_VS_HDC_KO_MYELOID_DERIVED_SUPPRESSOR_CELL_COLON_TUMOR_UP	0.103786	-0.00883727	1.49831	0.145656	0.379789	-4.95802
GSE24634_NAIVE_CD4_TCELL_VS_DAY10_IL4_CONV_TREG_UP	0.0698428	0.00153092	1.49712	0.145965	0.379789	-4.95962
GSE27786_BCELL_VS_NKTCELL_UP	0.0634018	0.00587473	1.49687	0.146029	0.379789	-4.95995
GSE21360_SECONDARY_VS_QUATERNARY_MEMORY_CD8_TCELL_UP	-0.0958756	0.0136067	-1.49684	0.146037	0.379789	-4.96
GSE13547_WT_VS_ZFX_KO_BCELL_ANTI_IGM_STIM_12H_DN	-0.0897678	-0.00106064	-1.49682	0.146042	0.379789	-4.96002
GSE17721_CTRL_VS_GARDIQUIMOD_4H_BMDC_UP	-0.0818665	0.00373077	-1.49669	0.146075	0.379789	-4.96019
GSE24634_NAIVE_CD4_TCELL_VS_DAY7_IL4_CONV_TREG_DN	0.136635	0.00698067	1.49665	0.146085	0.379789	-4.96024
GSE6092_UNSTIM_VS_IFNG_STIM_ENDOTHELIAL_CELL_DN	-0.0740658	0.00373676	-1.49594	0.14627	0.380068	-4.9612
GSE17721_0.5H_VS_12H_LPS_BMDC_UP	0.0786322	-0.00369685	1.49537	0.146417	0.380247	-4.96196
GSE17721_CTRL_VS_GARDIQUIMOD_0.5H_BMDC_UP	-0.0634334	-0.00432284	-1.49502	0.146508	0.38028	-4.96243
GSE17721_0.5H_VS_8H_GARDIQUIMOD_BMDC_UP	0.0801867	0.00787405	1.49425	0.146709	0.3806	-4.96347
GSE22886_NAIVE_BCELL_VS_BM_PLASMA_CELL_UP	-0.0719779	0.00472902	-1.4928	0.147086	0.381375	-4.96541
GSE20715_0H_VS_48H_OZONE_LUNG_DN	0.118831	0.00363725	1.49153	0.147417	0.38203	-4.96711
GSE46606_IRF4_KO_VS_WT_CD40L_IL2_IL5_1DAY_STIMULATED_BCELL_UP	0.0795265	0.00645018	1.49111	0.147525	0.382107	-4.96766
GSE2826_WT_VS_XID_BCELL_UP	-0.0718973	0.00816725	-1.49046	0.147695	0.38229	-4.96853
GSE13738_TCR_VS_BYSTANDER_ACTIVATED_CD4_TCELL_UP	-0.0722803	6.62351e-06	-1.49024	0.147753	0.38229	-4.96883
GSE21927_SPLEEN_VS_BONE_MARROW_MONOCYTE_BALBC_DN	0.065017	0.0090926	1.48932	0.147993	0.382576	-4.97005
GSE34179_THPOK_KO_VS_WT_VA14I_NKTCELL_UP	-0.0561038	-0.00566247	-1.48893	0.148097	0.382576	-4.97058
GSE20366_EX_VIVO_VS_DEC205_CONVERSION_NAIVE_CD4_TCELL_DN	-0.0602305	-0.00284276	-1.48892	0.148099	0.382576	-4.97059
GSE30083_SP2_VS_SP3_THYMOCYTE_UP	-0.0656379	-0.00298411	-1.48743	0.148491	0.383278	-4.97259
GSE15330_GRANULOCYTE_MONOCYTE_PROGENITOR_VS_PRO_BCELL_UP	0.11347	0.0142315	1.48664	0.148698	0.383278	-4.97364
GSE23502_WT_VS_HDC_KO_MYELOID_DERIVED_SUPPRESSOR_CELL_COLON_TUMOR_DN	-0.0764313	0.000627577	-1.48653	0.148725	0.383278	-4.97378
GSE16385_UNTREATED_VS_12H_IL4_TREATED_MACROPHAGE_DN	-0.0755905	0.00731115	-1.48646	0.148743	0.383278	-4.97387
GSE339_CD8POS_VS_CD4CD8DN_DC_IN_CULTURE_UP	-0.0755511	0.00285152	-1.48581	0.148914	0.383278	-4.97474
GSE21360_NAIVE_VS_SECONDARY_MEMORY_CD8_TCELL_DN	-0.0990664	-0.00652012	-1.4858	0.148918	0.383278	-4.97476
GSE29949_CD8_NEG_DC_SPLEEN_VS_DC_BRAIN_UP	-0.0626671	0.00597612	-1.48579	0.148921	0.383278	-4.97477
GSE3982_CENT_MEMORY_CD4_TCELL_VS_TH2_DN	0.146675	0.0142576	1.48499	0.14913	0.383612	-4.97583
GSE7218_UNSTIM_VS_ANTIGEN_STIM_THROUGH_IGG_BCELL_DN	-0.0881611	-0.00453367	-1.48437	0.149295	0.383833	-4.97666
GSE36392_EOSINOPHIL_VS_NEUTROPHIL_IL25_TREATED_LUNG_DN	0.0930929	0.00858693	1.4838	0.149444	0.384016	-4.97742
GSE40274_HELIOS_VS_FOXP3_AND_HELIOS_TRANSDUCED_ACTIVATED_CD4_TCELL_DN	-0.0714658	0.0070694	-1.48298	0.14966	0.384366	-4.97851
GSE7831_UNSTIM_VS_INFLUENZA_STIM_PDC_1H_DN	-0.0636166	0.00595599	-1.48213	0.149885	0.384742	-4.97964
GSE7219_WT_VS_NIK_NFKB2_KO_DC_DN	-0.0674535	-0.00492846	-1.48178	0.149979	0.384779	-4.98011
GSE18791_UNSTIM_VS_NEWCATSLE_VIRUS_DC_10H_DN	0.0977473	-0.00475544	1.47872	0.150789	0.386432	-4.98417
GSE21927_UNTREATED_VS_GMCSF_IL6_TREATED_BONE_MARROW_UP	-0.0566516	-0.00418006	-1.47846	0.15086	0.386432	-4.98453
GSE43955_10H_VS_60H_ACT_CD4_TCELL_UP	0.0672811	0.00213568	1.47818	0.150934	0.386432	-4.9849
GSE43955_10H_VS_30H_ACT_CD4_TCELL_DN	-0.0592549	-0.00365947	-1.47815	0.15094	0.386432	-4.98493
GSE11961_FOLLICULAR_BCELL_VS_PLASMA_CELL_DAY7_DN	-0.0623439	-0.00486391	-1.47769	0.151062	0.386542	-4.98554
GSE15930_NAIVE_VS_72H_IN_VITRO_STIM_IFNAB_CD8_TCELL_UP	-0.0767962	-0.000868367	-1.47671	0.151326	0.38674	-4.98685
GSE3982_EFF_MEMORY_CD4_TCELL_VS_NKCELL_DN	0.0707478	-0.00599631	1.47663	0.151347	0.38674	-4.98696
GSE3982_DC_VS_NEUTROPHIL_UP	0.0822834	0.00359643	1.47651	0.151378	0.38674	-4.98711
GSE27786_LSK_VS_BCELL_DN	0.0656066	-0.0034524	1.47577	0.151575	0.387041	-4.98809
GSE14769_UNSTIM_VS_360MIN_LPS_BMDM_DN	-0.0634791	0.00601502	-1.47537	0.151682	0.387112	-4.98862
GSE26928_NAIVE_VS_EFF_MEMORY_CD4_TCELL_DN	-0.0628691	-0.0018724	-1.47425	0.151982	0.387673	-4.99011
GSE40666_WT_VS_STAT1_KO_CD8_TCELL_UP	-0.0828327	-0.0105621	-1.47341	0.152207	0.387841	-4.99122
GSE5589_WT_VS_IL10_KO_LPS_STIM_MACROPHAGE_180MIN_DN	-0.0706715	0.00423673	-1.47341	0.152207	0.387841	-4.99122
GSE12392_WT_VS_IFNAR_KO_CD8A_NEG_SPLEEN_DC_DN	0.0792466	-0.0025874	1.47305	0.152303	0.387883	-4.9917
GSE18804_BRAIN_VS_COLON_TUMORAL_MACROPHAGE_DN	0.0752491	0.00366826	1.47099	0.152855	0.389085	-4.99442
GSE3982_DC_VS_BASOPHIL_DN	-0.0877731	-0.00412261	-1.47022	0.153062	0.389409	-4.99544
GSE7568_IL4_VS_IL4_AND_TGFB_TREATED_MACROPHAGE_24H_DN	0.121164	0.00734767	1.46992	0.153144	0.389414	-4.99584
GSE1460_INTRATHYMIC_T_PROGENITOR_VS_NAIVE_CD4_TCELL_CORD_BLOOD_UP	0.118304	0.00241649	1.46907	0.153373	0.389793	-4.99696
GSE32034_UNTREATED_VS_ROSIGLIZATONE_TREATED_LY6C_HIGH_MONOCYTE_DN	0.077382	-0.00450726	1.46541	0.154361	0.391954	-5.00179
GSE22432_MULTIPOTENT_PROGENITOR_VS_PDC_DN	0.108642	0.00172675	1.46516	0.154429	0.391954	-5.00212
GSE14386_UNTREATED_VS_IFNA_TREATED_ACT_PBMC_MS_PATIENT_DN	-0.0724241	0.00456035	-1.46502	0.154465	0.391954	-5.0023
GSE3982_MAST_CELL_VS_DC_UP	-0.0626421	-0.000132278	-1.46437	0.154643	0.392202	-5.00316
GSE13485_CTRL_VS_DAY1_YF17D_VACCINE_PBMC_DN	0.0833544	-0.00450251	1.46229	0.155208	0.392963	-5.0059
GSE411_UNSTIM_VS_400MIN_IL6_STIM_MACROPHAGE_DN	0.0875672	0.0021524	1.46225	0.155218	0.392963	-5.00595
GSE17721_CPG_VS_GARDIQUIMOD_1H_BMDC_DN	0.0689506	0.00910496	1.46223	0.155223	0.392963	-5.00597
GSE11924_TFH_VS_TH17_CD4_TCELL_DN	0.0876659	0.00409598	1.46165	0.15538	0.392963	-5.00673
GSE24210_IL35_TREATED_VS_UNTREATED_TCONV_CD4_TCELL_UP	0.0687185	-0.0063236	1.46163	0.155385	0.392963	-5.00676
GSE17721_POLYIC_VS_PAM3CSK4_6H_BMDC_UP	-0.0697896	0.00873428	-1.46148	0.155427	0.392963	-5.00696
GSE27859_MACROPHAGE_VS_DC_UP	-0.0706328	0.00279446	-1.45953	0.155958	0.394044	-5.00952
GSE360_CTRL_VS_L_DONOVANI_DC_UP	-0.076915	-0.00765018	-1.45932	0.156016	0.394044	-5.0098
GSE13306_TREG_VS_TCONV_LAMINA_PROPRIA_UP	-0.0677231	0.00929141	-1.45686	0.15669	0.395093	-5.01303
GSE4142_NAIVE_VS_MEMORY_BCELL_DN	-0.0646224	-0.00202167	-1.45669	0.156735	0.395093	-5.01325
GSE18281_MEDULLARY_THYMOCYTE_VS_WHOLE_MEDULLA_THYMUS_DN	0.0859102	0.00201258	1.45644	0.156803	0.395093	-5.01357
GSE23505_IL6_IL1_VS_IL6_IL1_TGFB_TREATED_CD4_TCELL_UP	-0.0622573	-0.0100167	-1.45603	0.156915	0.395093	-5.01411
GSE22886_NAIVE_CD4_TCELL_VS_48H_ACT_TH1_DN	0.16829	0.0108728	1.45603	0.156916	0.395093	-5.01411
GSE22886_NAIVE_BCELL_VS_MONOCYTE_DN	-0.117017	-0.00195062	-1.45587	0.156961	0.395093	-5.01433
GSE4748_CTRL_VS_LPS_STIM_DC_3H_DN	-0.0739035	-0.00932531	-1.45573	0.156999	0.395093	-5.01451
GSE40274_CTRL_VS_FOXP3_AND_SATB1_TRANSDUCED_ACTIVATED_CD4_TCELL_DN	0.0654059	0.00574413	1.45515	0.157159	0.395178	-5.01527
GSE16385_ROSIGLITAZONE_IL4_VS_IL4_ALONE_STIM_MACROPHAGE_12H_DN	-0.0659507	0.000855026	-1.45502	0.157195	0.395178	-5.01544
GSE5589_LPS_VS_LPS_AND_IL6_STIM_IL10_KO_MACROPHAGE_45MIN_UP	-0.0589156	-0.00200499	-1.45358	0.157589	0.395963	-5.01732
GSE13547_WT_VS_ZFX_KO_BCELL_ANTI_IGM_STIM_2H_UP	0.167202	0.0050261	1.45251	0.157886	0.396039	-5.01873
GSE29618_PRE_VS_DAY7_POST_LAIV_FLU_VACCINE_PDC_DN	-0.0741275	0.000629714	-1.45172	0.158102	0.396039	-5.01976
GSE13485_DAY3_VS_DAY21_YF17D_VACCINE_PBMC_UP	-0.106058	-0.00456369	-1.45125	0.158231	0.396039	-5.02037
GSE7852_LN_VS_THYMUS_TCONV_DN	0.120092	0.00572351	1.45123	0.158239	0.396039	-5.0204
GSE23321_CENTRAL_MEMORY_VS_NAIVE_CD8_TCELL_DN	-0.0639893	-0.00248507	-1.4507	0.158385	0.396039	-5.02109
GSE29618_PRE_VS_DAY7_FLU_VACCINE_MDC_UP	0.0658237	0.00537108	1.45068	0.158391	0.396039	-5.02112
GSE22025_UNTREATED_VS_PROGESTERONE_TREATED_CD4_TCELL_UP	-0.0660776	0.00181228	-1.45036	0.158478	0.396039	-5.02153
GSE30962_ACUTE_VS_CHRONIC_LCMV_PRIMARY_INF_CD8_TCELL_UP	-0.0940295	0.00158314	-1.45035	0.158482	0.396039	-5.02155
GSE41867_DAY6_VS_DAY8_LCMV_ARMSTRONG_EFFECTOR_CD8_TCELL_UP	-0.0630868	0.00071423	-1.44999	0.158581	0.396039	-5.02202
GSE23502_WT_VS_HDC_KO_MYELOID_DERIVED_SUPPRESSOR_CELL_BM_UP	-0.0829266	0.00145325	-1.44983	0.158626	0.396039	-5.02223
GSE15735_CTRL_VS_HDAC_INHIBITOR_TREATED_CD4_TCELL_12H_UP	0.0626133	0.00750224	1.44963	0.158679	0.396039	-5.02248
GSE2197_IMMUNOSUPPRESSIVE_DNA_VS_UNTREATEDIN_DC_DN	0.0648928	-0.00426085	1.44943	0.158735	0.396039	-5.02274
GSE5099_UNSTIM_VS_MCSF_TREATED_MONOCYTE_DAY3_UP	-0.0857518	-0.011471	-1.44932	0.158767	0.396039	-5.0229
KAECH_DAY15_EFF_VS_MEMORY_CD8_TCELL_DN	-0.0684884	0.0170597	-1.44912	0.158822	0.396039	-5.02316
GSE46606_IRF4_KO_VS_WT_UNSTIM_BCELL_DN	-0.0763113	0.00508281	-1.44906	0.158838	0.396039	-5.02323
GSE6092_UNSTIM_VS_IFNG_STIM_ENDOTHELIAL_CELL_UP	-0.0657378	0.00108367	-1.44869	0.158941	0.396091	-5.02371
GSE14000_TRANSLATED_RNA_VS_MRNA_DC_UP	0.122518	0.0181645	1.447	0.159409	0.397057	-5.02592
GSE18791_CTRL_VS_NEWCASTLE_VIRUS_DC_4H_DN	0.107068	0.0131705	1.44652	0.159543	0.397185	-5.02654
GSE36888_UNTREATED_VS_IL2_TREATED_STAT5_AB_KNOCKIN_TCELL_6H_DN	0.116513	0.00940726	1.44605	0.159674	0.397309	-5.02716
GSE15330_MEGAKARYOCYTE_ERYTHROID_PROGENITOR_VS_PRO_BCELL_DN	0.0942699	0.00513648	1.44507	0.159948	0.397787	-5.02844
GSE37301_MULTIPOTENT_PROGENITOR_VS_GRAN_MONO_PROGENITOR_UP	0.0582482	-0.00275287	1.4439	0.160273	0.398393	-5.02996
GSE21360_PRIMARY_VS_TERTIARY_MEMORY_CD8_TCELL_DN	-0.0846952	0.00162367	-1.44074	0.161156	0.400209	-5.03406
GSE18804_SPLEEN_MACROPHAGE_VS_COLON_TUMORAL_MACROPHAGE_UP	-0.0734915	-0.0037892	-1.4407	0.161168	0.400209	-5.03412
GSE16385_UNTREATED_VS_12H_ROSIGLITAZONE_TREATED_MACROPHAGE_UP	0.0718019	-0.00415445	1.44028	0.161286	0.40028	-5.03467
GSE30083_SP3_VS_SP4_THYMOCYTE_DN	-0.080871	-0.00132953	-1.44001	0.161361	0.40028	-5.03501
GSE40273_GATA1_KO_VS_WT_TREG_DN	-0.0765388	0.00294312	-1.43904	0.161634	0.400753	-5.03628
GSE16522_ANTI_CD3CD28_STIM_VS_UNSTIM_NAIVE_CD8_TCELL_DN	0.065768	0.000279882	1.43811	0.161896	0.400972	-5.03748
GSE5099_MONOCYTE_VS_CLASSICAL_M1_MACROPHAGE_UP	0.0599788	-0.00664336	1.43809	0.1619	0.400972	-5.0375
GSE21033_CTRL_VS_POLYIC_STIM_DC_24H_DN	0.0889087	-0.0095282	1.43785	0.161969	0.400972	-5.03782
GSE41867_DAY8_EFFECTOR_VS_DAY30_MEMORY_CD8_TCELL_LCMV_ARMSTRONG_DN	0.0671618	-0.00208266	1.43755	0.162052	0.400974	-5.03821
GSE22527_ANTI_CD3_INVIVO_VS_UNTREATED_MOUSE_TREG_DN	0.0936967	0.014012	1.43648	0.162355	0.401206	-5.0396
GSE25088_IL4_VS_IL4_AND_ROSIGLITAZONE_STIM_STAT6_KO_MACROPHAGE_DAY10_UP	-0.0699567	0.00235707	-1.43624	0.162421	0.401206	-5.0399
GSE3039_B2_VS_B1_BCELL_DN	0.0860036	0.00807874	1.43621	0.162431	0.401206	-5.03995
GSE3203_INFLUENZA_INF_VS_IFNB_TREATED_LN_BCELL_DN	-0.0597964	-0.00362383	-1.43605	0.162475	0.401206	-5.04015
GSE17721_CPG_VS_GARDIQUIMOD_2H_BMDC_DN	0.0584334	-0.0076832	1.43575	0.16256	0.401213	-5.04054
GSE27092_WT_VS_HDAC7_PHOSPHO_DEFICIENT_CD8_TCELL_DN	0.0841371	0.00736171	1.43445	0.162928	0.401847	-5.04223
GSE17721_0.5H_VS_12H_PAM3CSK4_BMDC_UP	0.0736647	-0.00162291	1.43426	0.162982	0.401847	-5.04248
GSE16385_UNTREATED_VS_12H_IFNG_TNF_TREATED_MACROPHAGE_DN	-0.101093	0.00763669	-1.43355	0.163182	0.402136	-5.04339
GSE14308_NAIVE_CD4_TCELL_VS_NATURAL_TREG_UP	0.0627145	0.0048179	1.4331	0.16331	0.402248	-5.04397
GSE9037_WT_VS_IRAK4_KO_LPS_1H_STIM_BMDM_UP	-0.0719865	-0.00257213	-1.4309	0.163935	0.403186	-5.04682
GSE41867_DAY8_EFFECTOR_VS_DAY30_EXHAUSTED_CD8_TCELL_LCMV_CLONE13_DN	-0.0547686	0.00650526	-1.43086	0.163946	0.403186	-5.04687
GSE41867_DAY6_VS_DAY8_LCMV_ARMSTRONG_EFFECTOR_CD8_TCELL_DN	0.132637	0.00796695	1.43028	0.16411	0.403186	-5.04762
GSE31622_WT_VS_KLF3_KO_BCELL_UP	0.0785978	-0.0094329	1.43025	0.164117	0.403186	-5.04765
GSE17721_PAM3CSK4_VS_GADIQUIMOD_0.5H_BMDC_DN	-0.0721034	0.000112117	-1.43025	0.164118	0.403186	-5.04765
GSE19888_ADENOSINE_A3R_INH_PRETREAT_AND_ACT_BY_A3R_VS_TCELL_MEMBRANES_ACT_MAST_CELL_DN	0.0595331	0.00382588	1.43001	0.164187	0.403186	-5.04797
GSE32901_NAIVE_VS_TH17_NEG_CD4_TCELL_UP	0.119387	0.00459917	1.42967	0.164282	0.403215	-5.0484
GSE22611_UNSTIM_VS_2H_MDP_STIM_MUTANT_NOD2_TRANSDUCED_HEK293T_CELL_UP	-0.0669754	0.00861629	-1.42905	0.164459	0.403446	-5.0492
GSE13485_DAY1_VS_DAY7_YF17D_VACCINE_PBMC_DN	0.127816	-0.00777315	1.42799	0.164763	0.403825	-5.05057
GSE17301_CTRL_VS_48H_ACD3_ACD28_IFNA2_STIM_CD8_TCELL_UP	0.0723241	0.0081272	1.42793	0.164779	0.403825	-5.05065
GSE13887_ACT_CD4_VS_NO_TREATED_CD4_TCELL_UP	-0.0611605	-0.0104539	-1.42708	0.16502	0.404163	-5.05174
GSE11961_FOLLICULAR_BCELL_VS_MEMORY_BCELL_DAY7_DN	-0.0718457	0.00350319	-1.42687	0.165083	0.404163	-5.05202
GSE7831_CPG_VS_INFLUENZA_STIM_PDC_4H_UP	0.0683223	0.00527137	1.42479	0.165676	0.40541	-5.05469
GSE13762_CTRL_VS_125_VITAMIND_DAY12_DC_DN	-0.0688115	0.00207182	-1.42412	0.165869	0.405574	-5.05555
GSE18893_CTRL_VS_TNF_TREATED_TREG_2H_DN	-0.0809007	-0.00846	-1.42398	0.165909	0.405574	-5.05574
GSE1460_CORD_VS_ADULT_BLOOD_NAIVE_CD4_TCELL_UP	-0.0685619	-0.00665005	-1.42194	0.166495	0.406802	-5.05836
GSE16385_ROSIGLITAZONE_IL4_VS_ROSIGLITAZONE_ALONE_STIM_MACROPHAGE_UP	-0.0747358	0.00534664	-1.42039	0.166941	0.407495	-5.06034
GSE2770_UNTREATED_VS_TGFB_AND_IL12_TREATED_ACT_CD4_TCELL_48H_DN	-0.053635	-0.00727674	-1.42012	0.167018	0.407495	-5.06069
GSE14308_TH2_VS_TH1_UP	-0.0580508	0.00112761	-1.41971	0.167137	0.407495	-5.06122
GSE35825_UNTREATED_VS_IFNA_STIM_MACROPHAGE_DN	-0.0838107	0.0043978	-1.41954	0.167188	0.407495	-5.06144
GSE35543_IN_VITRO_ITREG_VS_CONVERTED_EX_ITREG_DN	-0.0789038	-0.00157273	-1.41919	0.167287	0.407495	-5.06188
[truncated: 2,873 more rows]

## Sheet: HS27AvsMSC
C7	logFC	AveExpr	t	P.Value	adj.P.Val	B
GSE36888_UNTREATED_VS_IL2_TREATED_TCELL_6H_UP	-0.486642	0.000895065	-9.8681	1.88916e-10	9.20397e-07	13.8045
GSE29618_BCELL_VS_PDC_UP	-0.384983	-3.95586e-05	-8.40083	5.18698e-09	1.26355e-05	10.6962
GSE25123_WT_VS_PPARG_KO_MACROPHAGE_UP	-0.45931	0.0104827	-7.82398	2.06174e-08	1.89229e-05	9.38719
GSE29618_MONOCYTE_VS_MDC_DAY7_FLU_VACCINE_UP	-0.522917	0.00030441	-7.79704	2.20132e-08	1.89229e-05	9.32488
GSE29618_MONOCYTE_VS_MDC_UP	-0.487133	-0.000926725	-7.77679	2.31258e-08	1.89229e-05	9.27797
GSE34392_ST2_KO_VS_WT_DAY8_LCMV_EFFECTOR_CD8_TCELL_DN	-0.445794	0.00786829	-7.75245	2.45393e-08	1.89229e-05	9.22151
GSE29618_MONOCYTE_VS_PDC_DAY7_FLU_VACCINE_UP	-0.456271	0.0109911	-7.70832	2.73313e-08	1.89229e-05	9.11894
GSE2706_UNSTIM_VS_8H_R848_DC_DN	-0.415839	0.0118252	-7.65593	3.10721e-08	1.89229e-05	8.99679
GSE36888_UNTREATED_VS_IL2_TREATED_STAT5_AB_KNOCKIN_TCELL_6H_UP	-0.415691	0.00375556	-7.53876	4.14474e-08	2.24368e-05	8.72225
GSE2706_UNSTIM_VS_2H_R848_DC_DN	-0.393373	0.010617	-7.41527	5.62589e-08	2.71817e-05	8.43083
GSE30971_WBP7_HET_VS_KO_MACROPHAGE_DN	-0.412239	0.00946796	-7.38026	6.13707e-08	2.71817e-05	8.34783
GSE37301_HEMATOPOIETIC_STEM_CELL_VS_RAG2_KO_NK_CELL_DN	-0.38858	0.00773744	-7.3302	6.95158e-08	2.82234e-05	8.22886
GSE34156_UNTREATED_VS_24H_NOD2_LIGAND_TREATED_MONOCYTE_DN	-0.464786	0.0136989	-7.26878	8.1034e-08	2.90105e-05	8.08244
GSE22886_DC_VS_MONOCYTE_DN	-0.397993	0.00270618	-7.25745	8.33634e-08	2.90105e-05	8.05536
GSE9988_LOW_LPS_VS_ANTI_TREM1_AND_LPS_MONOCYTE_UP	-0.341779	0.0033554	-7.21736	9.21668e-08	2.99358e-05	7.95944
GSE19198_CTRL_VS_IL21_TREATED_TCELL_24H_UP	-0.357994	0.0204283	-7.12404	1.16515e-07	3.54788e-05	7.73536
GSE36888_UNTREATED_VS_IL2_TREATED_STAT5_AB_KNOCKIN_TCELL_17H_UP	-0.339323	0.00868702	-7.06693	1.34556e-07	3.83692e-05	7.59768
GSE24142_EARLY_THYMIC_PROGENITOR_VS_DN2_THYMOCYTE_FETAL_UP	-0.391421	-0.00209863	-7.03669	1.45241e-07	3.83692e-05	7.52459
GSE27241_CTRL_VS_DIGOXIN_TREATED_CD4_TCELL_IN_TH17_POLARIZING_CONDITIONS_DN	-0.324729	0.0093623	-7.01792	1.523e-07	3.83692e-05	7.47918
GSE360_L_DONOVANI_VS_B_MALAYI_LOW_DOSE_DC_UP	-0.355098	0.00673093	-7.00463	1.57509e-07	3.83692e-05	7.447
GSE24142_EARLY_THYMIC_PROGENITOR_VS_DN3_THYMOCYTE_FETAL_UP	-0.279456	-0.00754942	-6.97183	1.71162e-07	3.97095e-05	7.36745
GSE8835_HEALTHY_VS_CLL_CD8_TCELL_DN	-0.377728	0.00938152	-6.90604	2.02286e-07	4.47971e-05	7.20751
GSE6269_HEALTHY_VS_STAPH_PNEUMO_INF_PBMC_DN	-0.435623	-0.0114391	-6.81687	2.53891e-07	5.37808e-05	6.9899
GSE15330_WT_VS_IKAROS_KO_HSC_UP	-0.302458	0.011985	-6.7723	2.84528e-07	5.77592e-05	6.88075
GSE24142_EARLY_THYMIC_PROGENITOR_VS_DN3_THYMOCYTE_UP	-0.37138	0.00277595	-6.73812	3.10551e-07	6.05201e-05	6.79689
GSE13411_SWITCHED_MEMORY_BCELL_VS_PLASMA_CELL_UP	-0.335407	0.00634436	-6.708	3.35486e-07	6.28648e-05	6.72286
GSE32986_CURDLAN_HIGHDOSE_VS_GMCSF_AND_CURDLAN_HIGHDOSE_STIM_DC_DN	-0.372545	0.0025733	-6.53687	5.21238e-07	8.80733e-05	6.30035
GSE40274_CTRL_VS_XBP1_TRANSDUCED_ACTIVATED_CD4_TCELL_UP	-0.365944	-0.00205553	-6.53575	5.22753e-07	8.80733e-05	6.29757
GSE19401_UNSTIM_VS_RETINOIC_ACID_AND_PAM2CSK4_STIM_FOLLICULAR_DC_DN	-0.408307	0.00990727	-6.53465	5.24246e-07	8.80733e-05	6.29483
GSE11057_PBMC_VS_MEM_CD4_TCELL_UP	-0.409116	0.00548229	-6.47446	6.12585e-07	9.94838e-05	6.14543
GSE2706_UNSTIM_VS_2H_LPS_DC_DN	-0.404174	0.0241027	-6.42627	6.94112e-07	0.000109088	6.02553
GSE45365_NK_CELL_VS_BCELL_MCMV_INFECTION_DN	-0.31564	0.00433282	-6.38055	7.81651e-07	0.000118523	5.91153
GSE4748_LPS_VS_LPS_AND_CYANOBACTERIUM_LPSLIKE_STIM_DC_3H_UP	-0.300486	0.00502257	-6.37028	8.02805e-07	0.000118523	5.8859
GSE27241_WT_CTRL_VS_DIGOXIN_TREATED_RORGT_KO_CD4_TCELL_IN_TH17_POLARIZING_CONDITIONS_UP	-0.292694	0.00336356	-6.33003	8.91479e-07	0.000126105	5.78532
GSE19401_NAIVE_VS_IMMUNIZED_MOUSE_PLN_FOLLICULAR_DC_UP	-0.381411	0.0115221	-6.32386	9.05926e-07	0.000126105	5.76989
GSE25123_IL4_VS_IL4_AND_ROSIGLITAZONE_STIM_PPARG_KO_MACROPHAGE_DAY10_DN	-0.334617	0.0099777	-6.28333	1.00692e-06	0.000133207	5.66841
GSE29618_BCELL_VS_MONOCYTE_DN	-0.435508	-0.00227548	-6.28154	1.01163e-06	0.000133207	5.66393
GSE34156_UNTREATED_VS_6H_TLR1_TLR2_LIGAND_TREATED_MONOCYTE_UP	-0.460229	0.00491719	-6.26943	1.04411e-06	0.000133866	5.63358
GSE21379_WT_VS_SAP_KO_TFH_CD4_TCELL_UP	-0.31464	0.00145865	-6.25202	1.09269e-06	0.000136155	5.58992
GSE22886_DAY0_VS_DAY7_MONOCYTE_IN_CULTURE_UP	-0.363095	0.0040884	-6.24331	1.11785e-06	0.000136155	5.56805
GSE26343_WT_VS_NFAT5_KO_MACROPHAGE_DN	-0.32613	0.00384801	-6.22152	1.18336e-06	0.000137732	5.51336
GSE29618_PDC_VS_MDC_DN	-0.383626	0.00342156	-6.20859	1.22408e-06	0.000137732	5.48087
GSE16450_CTRL_VS_IFNA_6H_STIM_MATURE_NEURON_CELL_LINE_UP	-0.331639	0.00180564	-6.20625	1.2316e-06	0.000137732	5.47499
GSE43863_DAY6_EFF_VS_DAY150_MEM_TH1_CD4_TCELL_DN	-0.312491	0.00399797	-6.20246	1.24389e-06	0.000137732	5.46545
GSE10325_LUPUS_CD4_TCELL_VS_LUPUS_MYELOID_DN	-0.515467	0.00722125	-6.18117	1.31518e-06	0.000142391	5.41192
GSE26343_UNSTIM_VS_LPS_STIM_NFAT5_KO_MACROPHAGE_DN	-0.305692	0.00161787	-6.15391	1.41257e-06	0.000149547	5.34331
GSE22140_HEALTHY_VS_ARTHRITIC_GERMFREE_MOUSE_CD4_TCELL_DN	-0.411705	0.00375594	-6.14587	1.44267e-06	0.000149547	5.32306
GSE9988_LPS_VS_LPS_AND_ANTI_TREM1_MONOCYTE_UP	-0.326909	0.00793104	-6.09998	1.62728e-06	0.000165169	5.20738
GSE6269_FLU_VS_STAPH_AUREUS_INF_PBMC_DN	-0.423043	-0.00376792	-6.08838	1.67765e-06	0.000166043	5.17809
GSE45365_WT_VS_IFNAR_KO_CD8A_DC_DN	-0.315546	0.013148	-6.08244	1.70405e-06	0.000166043	5.1631
GSE21546_WT_VS_SAP1A_KO_AND_ELK1_KO_DP_THYMOCYTES_UP	-0.293454	-0.00186315	-5.97403	2.26685e-06	0.000216386	4.88889
GSE24142_EARLY_THYMIC_PROGENITOR_VS_DN3_THYMOCYTE_ADULT_UP	-0.367908	-0.0020062	-5.96695	2.30954e-06	0.000216386	4.87096
GSE22886_DAY1_VS_DAY7_MONOCYTE_IN_CULTURE_UP	-0.416569	0.0248418	-5.94259	2.46287e-06	0.000225112	4.80919
GSE21360_TERTIARY_VS_QUATERNARY_MEMORY_CD8_TCELL_DN	-0.255613	-2.86306e-05	-5.93626	2.50441e-06	0.000225112	4.79312
GSE30971_CTRL_VS_LPS_STIM_MACROPHAGE_WBP7_KO_2H_UP	-0.386485	0.000864385	-5.92112	2.60652e-06	0.000225112	4.75471
GSE35825_UNTREATED_VS_IFNG_STIM_MACROPHAGE_UP	-0.375715	-0.00206232	-5.91979	2.61569e-06	0.000225112	4.75134
GSE11057_CD4_CENT_MEM_VS_PBMC_DN	-0.370239	0.010756	-5.91175	2.67186e-06	0.000225112	4.73092
GSE29618_MONOCYTE_VS_PDC_UP	-0.439931	-0.000419879	-5.91032	2.68197e-06	0.000225112	4.72729
GSE4984_UNTREATED_VS_GALECTIN1_TREATED_DC_UP	-0.379207	-0.00270863	-5.90414	2.72611e-06	0.000225112	4.7116
GSE7764_IL15_TREATED_VS_CTRL_NK_CELL_24H_DN	-0.296472	-0.00205925	-5.88862	2.84029e-06	0.000226841	4.67217
GSE9509_LPS_VS_LPS_AND_IL10_STIM_IL10_KO_MACROPHAGE_30MIN_UP	-0.258406	0.00152408	-5.88793	2.8455e-06	0.000226841	4.67041
GSE25088_IL4_VS_IL4_AND_ROSIGLITAZONE_STIM_STAT6_KO_MACROPHAGE_DAY10_DN	-0.319339	-0.00175545	-5.88249	2.88673e-06	0.000226841	4.65658
GSE21360_SECONDARY_VS_QUATERNARY_MEMORY_CD8_TCELL_UP	-0.431856	0.0136067	-5.86055	3.05921e-06	0.000236579	4.60081
GSE7768_OVA_ALONE_VS_OVA_WITH_LPS_IMMUNIZED_MOUSE_WHOLE_SPLEEN_6H_DN	-0.315508	0.0133748	-5.83983	3.23165e-06	0.000243201	4.5481
GSE43863_DAY6_EFF_VS_DAY150_MEM_TFH_CD4_TCELL_UP	-0.278211	0.00419614	-5.82943	3.32188e-06	0.000243201	4.52164
GSE3982_NEUTROPHIL_VS_TH2_UP	-0.296718	0.0113108	-5.82729	3.34079e-06	0.000243201	4.51618
GSE360_CTRL_VS_L_MAJOR_DC_DN	-0.260423	-0.00773112	-5.82687	3.34451e-06	0.000243201	4.51511
GSE34515_CD16_POS_MONOCYTE_VS_DC_DN	-0.326435	0.00329635	-5.77925	3.79436e-06	0.000268866	4.39382
GSE21360_NAIVE_VS_SECONDARY_MEMORY_CD8_TCELL_UP	-0.324171	-0.00162103	-5.77469	3.84056e-06	0.000268866	4.38219
GSE22140_GERMFREE_VS_SPF_ARTHRITIC_MOUSE_CD4_TCELL_UP	-0.287843	0.00192842	-5.771	3.87836e-06	0.000268866	4.37277
GSE24634_IL4_VS_CTRL_TREATED_NAIVE_CD4_TCELL_DAY3_DN	-0.354945	0.000911287	-5.76377	3.95338e-06	0.000268866	4.35436
GSE41176_UNSTIM_VS_ANTI_IGM_STIM_BCELL_1H_UP	-0.354835	0.00543289	-5.76187	3.97339e-06	0.000268866	4.34951
GSE12845_PRE_GC_VS_DARKZONE_GC_TONSIL_BCELL_UP	-0.285692	-0.0112009	-5.73716	4.2427e-06	0.000280056	4.28647
GSE30971_CTRL_VS_LPS_STIM_MACROPHAGE_WBP7_KO_4H_UP	-0.358482	0.00400022	-5.72827	4.34411e-06	0.000280056	4.26377
GSE9988_ANTI_TREM1_VS_LPS_MONOCYTE_DN	-0.359951	0.00830447	-5.72623	4.36767e-06	0.000280056	4.25857
GSE25123_CTRL_VS_ROSIGLITAZONE_STIM_PPARG_KO_MACROPHAGE_UP	-0.347473	0.0125656	-5.72614	4.36869e-06	0.000280056	4.25834
GSE34156_NOD2_LIGAND_VS_TLR1_TLR2_LIGAND_6H_TREATED_MONOCYTE_UP	-0.372985	0.00130874	-5.70581	4.61117e-06	0.000291136	4.20642
GSE22935_WT_VS_MYD88_KO_MACROPHAGE_UP	-0.342514	0.00474617	-5.70176	4.66104e-06	0.000291136	4.19608
GSE10325_BCELL_VS_MYELOID_DN	-0.451105	0.010117	-5.67438	5.01289e-06	0.000307079	4.12613
GSE16385_IFNG_TNF_VS_IL4_STIM_MACROPHAGE_UP	-0.256739	-0.00109676	-5.67218	5.04234e-06	0.000307079	4.1205
GSE36888_UNTREATED_VS_IL2_TREATED_TCELL_17H_DN	-0.361955	-0.00281941	-5.64876	5.36645e-06	0.000322782	4.06062
GSE17974_CTRL_VS_ACT_IL4_AND_ANTI_IL12_24H_CD4_TCELL_UP	-0.364812	0.00317529	-5.63152	5.61841e-06	0.000333816	4.01652
GSE2706_UNSTIM_VS_2H_LPS_AND_R848_DC_DN	-0.366443	0.021717	-5.62181	5.76548e-06	0.000338426	3.99168
GSE3982_EOSINOPHIL_VS_NEUTROPHIL_DN	-0.334174	0.00688629	-5.61601	5.85524e-06	0.000339604	3.97683
GSE2706_UNSTIM_VS_8H_LPS_AND_R848_DC_DN	-0.307183	0.00896703	-5.5887	6.29709e-06	0.000356868	3.90691
GSE26488_CTRL_VS_PEPTIDE_INJECTION_OT2_THYMOCYTE_DN	-0.309474	0.00111533	-5.58219	6.40724e-06	0.000356868	3.89024
GSE41087_WT_VS_FOXP3_MUT_ANTI_CD3_CD28_STIM_CD4_TCELL_UP	-0.346406	-0.00291395	-5.5788	6.4655e-06	0.000356868	3.88154
GSE7348_UNSTIM_VS_TOLERIZED_AND_LPS_STIM_MACROPHAGE_DN	-0.270852	0.0124485	-5.5777	6.4844e-06	0.000356868	3.87873
GSE21670_UNTREATED_VS_IL6_TREATED_STAT3_KO_CD4_TCELL_UP	-0.363786	-0.0125985	-5.5757	6.51913e-06	0.000356868	3.8736
GSE19941_LPS_VS_LPS_AND_IL10_STIM_IL10_KO_MACROPHAGE_DN	-0.272277	-0.00985723	-5.56877	6.64063e-06	0.000359479	3.85585
GSE17974_CTRL_VS_ACT_IL4_AND_ANTI_IL12_4H_CD4_TCELL_UP	-0.335651	0.0014195	-5.55956	6.80563e-06	0.000364363	3.83226
GSE360_LOW_DOSE_B_MALAYI_VS_M_TUBERCULOSIS_DC_DN	-0.313599	0.00157285	-5.54869	7.00589e-06	0.000371007	3.80438
GSE19888_CTRL_VS_TCELL_MEMBRANES_ACT_MAST_CELL_PRETREAT_A3R_INH_DN	-0.36006	-0.00136446	-5.52708	7.42153e-06	0.000384656	3.74899
GSE30971_WBP7_HET_VS_KO_MACROPHAGE_2H_LPS_STIM_DN	-0.330352	-0.00146513	-5.52664	7.43019e-06	0.000384656	3.74787
GSE17721_LPS_VS_POLYIC_24H_BMDC_DN	-0.296744	0.000599867	-5.52277	7.50743e-06	0.000384656	3.73793
GSE45365_NK_CELL_VS_CD11B_DC_DN	-0.335054	0.00563067	-5.51919	7.57943e-06	0.000384656	3.72875
GSE40274_CTRL_VS_FOXP3_TRANSDUCED_ACTIVATED_CD4_TCELL_DN	-0.291868	0.00406738	-5.5096	7.77591e-06	0.000386933	3.70415
GSE2405_0H_VS_3H_A_PHAGOCYTOPHILUM_STIM_NEUTROPHIL_UP	-0.337018	-0.00637628	-5.50925	7.78313e-06	0.000386933	3.70326
GSE7219_UNSTIM_VS_LPS_AND_ANTI_CD40_STIM_NIK_NFKB2_KO_DC_DN	-0.283501	0.00425272	-5.50322	7.90948e-06	0.000389242	3.68779
GSE45365_NK_CELL_VS_CD8_TCELL_MCMV_INFECTION_DN	-0.279401	0.00368419	-5.49444	8.09719e-06	0.000391046	3.66524
GSE30083_SP2_VS_SP4_THYMOCYTE_DN	-0.346002	0.00353824	-5.494	8.10665e-06	0.000391046	3.66412
GSE34156_NOD2_LIGAND_VS_TLR1_TLR2_LIGAND_6H_TREATED_MONOCYTE_DN	-0.432636	0.00672218	-5.48578	8.28639e-06	0.000395797	3.64304
GSE43955_TH0_VS_TGFB_IL6_TH17_ACT_CD4_TCELL_4H_DN	-0.275444	0.00101146	-5.46169	8.83732e-06	0.000404994	3.58118
GSE22601_IMMATURE_CD4_SINGLE_POSITIVE_VS_DOUBLE_POSITIVE_THYMOCYTE_DN	-0.33281	0.00248202	-5.46138	8.84458e-06	0.000404994	3.58039
GSE7509_UNSTIM_VS_IFNA_STIM_IMMATURE_DC_DN	-0.359823	0.000194934	-5.46124	8.84792e-06	0.000404994	3.58003
GSE26495_NAIVE_VS_PD1LOW_CD8_TCELL_DN	-0.328627	0.0100067	-5.4608	8.85814e-06	0.000404994	3.57892
GSE24142_ADULT_VS_FETAL_DN2_THYMOCYTE_UP	-0.291451	0.00110814	-5.45927	8.89457e-06	0.000404994	3.57497
GSE10325_LUPUS_BCELL_VS_LUPUS_MYELOID_DN	-0.474946	0.00619257	-5.44147	9.32781e-06	0.000420688	3.52926
GSE14308_TH2_VS_NATURAL_TREG_UP	0.2416	-0.00130313	5.43709	9.43762e-06	0.000420688	3.51802
GSE37416_0H_VS_24H_F_TULARENSIS_LVS_NEUTROPHIL_UP	-0.288389	0.00368369	-5.43391	9.51813e-06	0.000420688	3.50985
GSE2706_UNSTIM_VS_8H_LPS_DC_DN	-0.294503	0.0038542	-5.43131	9.58465e-06	0.000420688	3.50316
GSE36392_TYPE_2_MYELOID_VS_EOSINOPHIL_IL25_TREATED_LUNG_DN	-0.310917	0.00229565	-5.42346	9.78774e-06	0.000421306	3.48301
GSE21360_PRIMARY_VS_QUATERNARY_MEMORY_CD8_TCELL_UP	-0.375929	-0.00182515	-5.42106	9.85097e-06	0.000421306	3.47682
GSE24210_RESTING_TREG_VS_TCONV_UP	-0.307087	0.00933423	-5.42078	9.85814e-06	0.000421306	3.47612
GSE3982_NEUTROPHIL_VS_NKCELL_UP	-0.369193	0.00382329	-5.411	1.01193e-05	0.000427982	3.45099
GSE22432_PDC_VS_TGFB1_TREATEDCOMMON_DC_PROGENITOR_DN	-0.295706	0.00822573	-5.4084	1.01901e-05	0.000427982	3.4443
GSE36888_UNTREATED_VS_IL2_TREATED_TCELL_2H_UP	-0.225885	0.00846621	-5.38349	1.08922e-05	0.00044875	3.38026
GSE6259_CD4_TCELL_VS_CD8_TCELL_DN	-0.334176	-0.000142887	-5.38302	1.09058e-05	0.00044875	3.37906
GSE34156_TLR1_TLR2_LIGAND_VS_NOD2_AND_TLR1_TLR2_LIGAND_24H_TREATED_MONOCYTE_UP	-0.434944	0.0116343	-5.37929	1.10153e-05	0.00044875	3.36946
GSE2405_0H_VS_12H_A_PHAGOCYTOPHILUM_STIM_NEUTROPHIL_UP	-0.306055	-0.00696082	-5.37801	1.1053e-05	0.00044875	3.36618
GSE42021_TCONV_PLN_VS_TREG_PRECURSORS_THYMUS_DN	-0.356271	0.00874471	-5.37421	1.11661e-05	0.000449597	3.35639
GSE2128_CTRL_VS_MIMETOPE_NEGATIVE_SELECTION_DP_THYMOCYTE_NOD_UP	-0.330003	-0.011157	-5.35656	1.17061e-05	0.000467476	3.31101
GSE2128_CTRL_VS_MIMETOPE_NEGATIVE_SELECTION_DP_THYMOCYTE_C57BL6_UP	-0.261499	-0.0070936	-5.35007	1.19112e-05	0.000468482	3.29432
GSE35543_IN_VIVO_NTREG_VS_CONVERTED_EX_ITREG_UP	0.411159	-0.00599656	5.34968	1.19236e-05	0.000468482	3.29332
GSE7852_TREG_VS_TCONV_LN_UP	-0.304483	0.000388577	-5.33439	1.24219e-05	0.00048345	3.25398
GSE4984_LPS_VS_VEHICLE_CTRL_TREATED_DC_DN	-0.269415	0.000136233	-5.33196	1.2503e-05	0.00048345	3.24773
GSE17974_0H_VS_2H_IN_VITRO_ACT_CD4_TCELL_UP	-0.276548	0.00452594	-5.32196	1.28422e-05	0.000492654	3.22201
GSE22886_NAIVE_CD8_TCELL_VS_MONOCYTE_DN	-0.481931	0.00822702	-5.3184	1.29654e-05	0.000493496	3.21283
GSE7568_IL4_TGFB_DEXAMETHASONE_VS_IL4_TGFB_TREATED_MACROPHAGE_DN	-0.335914	-0.00580453	-5.31308	1.31513e-05	0.000496693	3.19915
GSE29618_BCELL_VS_MONOCYTE_DAY7_FLU_VACCINE_DN	-0.376765	0.000501023	-5.3065	1.33852e-05	0.00049847	3.18222
GSE42724_MEMORY_VS_B1_BCELL_DN	-0.343956	-0.00118805	-5.306	1.3403e-05	0.00049847	3.18094
GSE360_CTRL_VS_L_DONOVANI_DC_DN	-0.245034	-0.000821254	-5.29782	1.37001e-05	0.000505658	3.15987
GSE8515_CTRL_VS_IL1_4H_STIM_MAC_DN	-0.306629	0.0134447	-5.2936	1.38557e-05	0.000507555	3.14903
GSE7219_UNSTIM_VS_LPS_AND_ANTI_CD40_STIM_DC_UP	-0.262824	0.00184304	-5.27744	1.44689e-05	0.000524121	3.10742
GSE3982_EOSINOPHIL_VS_CENT_MEMORY_CD4_TCELL_UP	-0.260666	-0.000259438	-5.27493	1.45666e-05	0.000524121	3.10095
GSE12366_GC_VS_NAIVE_BCELL_DN	-0.356148	-0.00050192	-5.27254	1.46603e-05	0.000524121	3.09479
GSE17301_IFNA2_VS_IFNA2_AND_ACD3_ACD28_STIM_CD8_TCELL_DN	-0.259913	-0.00212718	-5.27056	1.47382e-05	0.000524121	3.0897
GSE3920_UNTREATED_VS_IFNG_TREATED_FIBROBLAST_DN	-0.300592	-0.0107338	-5.26254	1.50585e-05	0.000531631	3.06904
GSE20727_ROS_INH_VS_ROS_INH_AND_DNFB_ALLERGEN_TREATED_DC_UP	-0.311499	0.00986161	-5.25142	1.55141e-05	0.00054322	3.04041
GSE36826_WT_VS_IL1R_KO_SKIN_STAPH_AUREUS_INF_DN	-0.34835	-0.00572465	-5.24913	1.56098e-05	0.00054322	3.0345
GSE22140_HEALTHY_VS_ARTHRITIC_MOUSE_CD4_TCELL_DN	-0.282424	0.0100426	-5.2316	1.63606e-05	0.000565311	2.98937
GSE26290_CTRL_VS_AKT_INHIBITOR_TREATED_ANTI_CD3_AND_IL2_STIM_CD8_TCELL_DN	-0.265178	-0.00959569	-5.22555	1.66282e-05	0.000570513	2.97378
GSE9988_LOW_LPS_VS_VEHICLE_TREATED_MONOCYTE_DN	-0.302177	0.00764784	-5.21739	1.69962e-05	0.000579058	2.95276
GSE25677_MPL_VS_R848_STIM_BCELL_UP	-0.314196	0.000458295	-5.21116	1.72826e-05	0.000584727	2.93671
GSE13547_WT_VS_ZFX_KO_BCELL_UP	-0.347807	0.00600845	-5.20766	1.74455e-05	0.000586169	2.92769
GSE18791_CTRL_VS_NEWCASTLE_VIRUS_DC_12H_UP	0.358528	-0.000205374	5.20243	1.76922e-05	0.000590387	2.91421
GSE360_L_MAJOR_VS_B_MALAYI_LOW_DOSE_DC_UP	-0.2923	-3.23627e-06	-5.18674	1.84525e-05	0.000611567	2.87379
GSE44649_WT_VS_MIR155_KO_NAIVE_CD8_TCELL_DN	-0.29151	-0.00313173	-5.1824	1.86687e-05	0.000614554	2.8626
GSE37534_UNTREATED_VS_GW1929_TREATED_CD4_TCELL_PPARG1_AND_FOXP3_TRASDUCED_UP	-0.251122	0.0125075	-5.16929	1.93371e-05	0.000630445	2.82882
GSE5542_UNTREATED_VS_IFNG_TREATED_EPITHELIAL_CELLS_24H_UP	-0.238983	-0.00197338	-5.16788	1.94102e-05	0.000630445	2.82519
GSE5542_UNTREATED_VS_IFNA_TREATED_EPITHELIAL_CELLS_24H_UP	-0.29081	0.00689521	-5.16313	1.96592e-05	0.000634303	2.81295
GSE3920_IFNA_VS_IFNB_TREATED_ENDOTHELIAL_CELL_UP	-0.257673	-0.0110712	-5.15818	1.99226e-05	0.000638571	2.80017
GSE3982_BASOPHIL_VS_TH2_UP	-0.280851	-0.00601924	-5.15158	2.02783e-05	0.000645725	2.78317
GSE6259_FLT3L_INDUCED_VS_WT_SPLENIC_DC_33D1_POS_UP	-0.268811	0.00828854	-5.14705	2.05264e-05	0.000649381	2.77149
GSE22886_CTRL_VS_LPS_24H_DC_DN	-0.382584	0.0160497	-5.13454	2.12275e-05	0.000662041	2.73924
GSE2770_TGFB_AND_IL4_VS_IL12_TREATED_ACT_CD4_TCELL_6H_UP	-0.311287	0.00757887	-5.13398	2.12592e-05	0.000662041	2.73781
GSE9988_ANTI_TREM1_VS_LOW_LPS_MONOCYTE_DN	-0.349707	0.00787614	-5.13267	2.13342e-05	0.000662041	2.73442
GSE39382_IL3_VS_IL3_IL33_TREATED_MAST_CELL_DN	-0.321863	0.0152819	-5.12843	2.15785e-05	0.000665382	2.72349
GSE16385_ROSIGLITAZONE_IL4_VS_IFNG_TNF_STIM_MACROPHAGE_UP	-0.332124	0.00460566	-5.12541	2.17542e-05	0.00066658	2.71571
GSE36078_WT_VS_IL1R_KO_LUNG_DC_AFTER_AD5_INF_UP	-0.290558	-0.00754708	-5.12167	2.19739e-05	0.000666658	2.70606
GSE17974_CTRL_VS_ACT_IL4_AND_ANTI_IL12_12H_CD4_TCELL_UP	-0.314518	-0.00315839	-5.12071	2.20304e-05	0.000666658	2.70359
GSE39556_UNTREATED_VS_3H_POLYIC_INJ_MOUSE_CD8A_DC_DN	-0.353728	0.00115962	-5.11571	2.23281e-05	0.000671497	2.6907
GSE26030_UNSTIM_VS_RESTIM_TH1_DAY15_POST_POLARIZATION_UP	-0.217925	0.00200665	-5.1118	2.25634e-05	0.000674412	2.68063
GSE40274_CTRL_VS_FOXP3_AND_PBX1_TRANSDUCED_ACTIVATED_CD4_TCELL_UP	-0.309186	-0.0087061	-5.09737	2.34548e-05	0.000696779	2.64343
GSE14769_UNSTIM_VS_60MIN_LPS_BMDM_DN	-0.303555	-0.002744	-5.09108	2.38549e-05	0.000704369	2.62719
GSE37605_TREG_VS_TCONV_C57BL6_FOXP3_FUSION_GFP_DN	-0.252201	-0.000371065	-5.08512	2.42391e-05	0.000711404	2.61184
GSE3565_CTRL_VS_LPS_INJECTED_SPLENOCYTES_DN	-0.238436	0.00457509	-5.07895	2.46443e-05	0.000718963	2.59593
GSE32423_CTRL_VS_IL7_MEMORY_CD8_TCELL_DN	-0.231682	0.00871558	-5.07359	2.50019e-05	0.000725056	2.58209
GSE7509_UNSTIM_VS_FCGRIIB_STIM_DC_DN	-0.29659	-0.00353481	-5.05835	2.60466e-05	0.000750883	2.54279
GSE7852_LN_VS_FAT_TCONV_DN	-0.255874	0.0023761	-5.04608	2.69193e-05	0.000770936	2.51115
GSE8515_IL1_VS_IL6_4H_STIM_MAC_UP	-0.271873	0.0156924	-5.04416	2.70587e-05	0.000770936	2.5062
GSE16450_IMMATURE_VS_MATURE_NEURON_CELL_LINE_12H_IFNA_STIM_UP	-0.367439	-2.26102e-05	-5.03586	2.76682e-05	0.000783717	2.48481
GSE22601_DOUBLE_POSITIVE_VS_CD8_SINGLE_POSITIVE_THYMOCYTE_UP	-0.327036	-0.00190919	-5.02898	2.81849e-05	0.00079374	2.46705
GSE360_HIGH_DOSE_B_MALAYI_VS_M_TUBERCULOSIS_DC_DN	-0.276367	-0.000323118	-5.01703	2.91041e-05	0.000814916	2.43625
GSE36888_UNTREATED_VS_IL2_TREATED_STAT5_AB_KNOCKIN_TCELL_2H_UP	-0.308421	0.0111643	-5.00992	2.96655e-05	0.000823817	2.41791
GSE40685_TREG_VS_FOXP3_KO_TREG_PRECURSOR_UP	-0.389113	0.00704209	-5.00873	2.97602e-05	0.000823817	2.41485
GSE42021_TREG_PLN_VS_CD24INT_TREG_THYMUS_UP	-0.308503	0.0111664	-5.00583	2.99937e-05	0.00082559	2.40735
GSE3982_BCELL_VS_CENT_MEMORY_CD4_TCELL_UP	-0.270627	0.00759111	-4.99949	3.05085e-05	0.000835042	2.39101
GSE3982_CTRL_VS_LPS_4H_MAC_DN	-0.292997	0.0093048	-4.97156	3.28867e-05	0.000895107	2.31897
GSE3039_ALPHABETA_CD8_TCELL_VS_B1_BCELL_UP	-0.287327	0.00576439	-4.96785	3.32158e-05	0.000896568	2.30942
GSE29618_BCELL_VS_MDC_DN	-0.314071	0.0026434	-4.96682	3.33085e-05	0.000896568	2.30674
GSE14769_UNSTIM_VS_120MIN_LPS_BMDM_DN	-0.295466	0.00380363	-4.96174	3.37656e-05	0.00090388	2.29366
GSE17721_POLYIC_VS_CPG_12H_BMDC_UP	-0.251638	0.00466712	-4.9571	3.41895e-05	0.000905434	2.28169
GSE41867_NAIVE_VS_DAY30_LCMV_CLONE13_EXHAUSTED_CD8_TCELL_UP	-0.335317	0.00985884	-4.95559	3.43285e-05	0.000905434	2.2778
GSE1460_DP_VS_CD4_THYMOCYTE_DN	-0.302416	0.00124318	-4.95355	3.45176e-05	0.000905434	2.27253
GSE2770_IL4_ACT_VS_ACT_CD4_TCELL_48H_DN	-0.24819	0.0101089	-4.95302	3.45671e-05	0.000905434	2.27115
GSE29618_BCELL_VS_PDC_DAY7_FLU_VACCINE_UP	-0.280924	-0.00312339	-4.94821	3.50161e-05	0.00091229	2.25877
GSE32986_CURDLAN_LOWDOSE_VS_CURDLAN_HIGHDOSE_STIM_DC_DN	-0.246807	0.00355198	-4.93155	3.662e-05	0.000949002	2.2158
GSE360_L_MAJOR_VS_B_MALAYI_HIGH_DOSE_MAC_UP	-0.265151	0.00780821	-4.92417	3.73531e-05	0.000962881	2.19678
GSE7219_UNSTIM_VS_LPS_AND_ANTI_CD40_STIM_NIK_NFKB2_KO_DC_UP	-0.220588	-0.00424289	-4.91568	3.82158e-05	0.000979934	2.17487
GSE7460_TCONV_VS_TREG_THYMUS_DN	-0.213813	0.00159029	-4.91168	3.86284e-05	0.000982901	2.16457
GSE46606_IRF4MID_VS_WT_CD40L_IL2_IL5_DAY1_STIMULATED_BCELL_DN	-0.287525	0.00037729	-4.91066	3.8735e-05	0.000982901	2.16192
GSE3982_MAC_VS_BCELL_UP	-0.250643	-0.000885727	-4.90852	3.89587e-05	0.000983454	2.1564
GSE17974_IL4_AND_ANTI_IL12_VS_UNTREATED_12H_ACT_CD4_TCELL_DN	-0.218028	0.00928205	-4.89966	3.98973e-05	0.00100196	2.13356
GSE21360_NAIVE_VS_PRIMARY_MEMORY_CD8_TCELL_UP	-0.316653	-0.00019203	-4.89588	4.03051e-05	0.00100701	2.12381
GSE18791_CTRL_VS_NEWCASTLE_VIRUS_DC_8H_DN	-0.38358	0.00624216	-4.88678	4.13026e-05	0.00102173	2.10036
GSE43863_TH1_VS_LY6C_INT_CXCR5POS_MEMORY_CD4_TCELL_DN	-0.262148	0.00567846	-4.88321	4.17008e-05	0.00102173	2.09115
GSE3982_EFF_MEMORY_CD4_TCELL_VS_NKCELL_DN	-0.269149	-0.00599631	-4.88295	4.17296e-05	0.00102173	2.09049
GSE3982_DC_VS_NEUTROPHIL_DN	-0.315866	0.0134903	-4.88133	4.19124e-05	0.00102173	2.0863
GSE28783_ANTI_MIR33_VS_UNTREATED_ATHEROSCLEROSIS_MACROPHAGE_DN	-0.23034	-0.00250775	-4.88106	4.19429e-05	0.00102173	2.0856
GSE43863_TFH_VS_LY6C_LOW_CXCR5NEG_EFFECTOR_CD4_TCELL_UP	-0.306641	0.00906247	-4.8778	4.23117e-05	0.00102559	2.0772
GSE16386_IL4_VS_IL4_AND_ROSIGLITAZONE_STIM_MACROPHAGE_6H_UP	0.332786	-0.000614873	4.87138	4.30479e-05	0.00103826	2.06066
GSE14769_UNSTIM_VS_80MIN_LPS_BMDM_DN	-0.242131	0.00404957	-4.86925	4.32958e-05	0.0010391	2.05515
GSE36527_CD69_NEG_VS_POS_TREG_CD62L_LOS_KLRG1_NEG_UP	-0.366148	0.00497375	-4.86523	4.37655e-05	0.0010451	2.0448
GSE6259_33D1_POS_DC_VS_CD4_TCELL_DN	-0.398491	-0.00199417	-4.86282	4.40506e-05	0.0010451	2.03857
GSE41176_UNSTIM_VS_ANTI_IGM_STIM_TAK1_KO_BCELL_24H_DN	-0.298845	0.00116732	-4.86165	4.41895e-05	0.0010451	2.03555
GSE22886_NAIVE_TCELL_VS_MONOCYTE_DN	-0.440951	0.00238097	-4.8595	4.44449e-05	0.00104606	2.03003
GSE17721_0.5H_VS_24H_CPG_BMDC_DN	-0.24342	-0.00081314	-4.85709	4.47339e-05	0.00104781	2.02381
GSE29618_PDC_VS_MDC_DAY7_FLU_VACCINE_DN	-0.314383	-0.000918132	-4.85492	4.49955e-05	0.00104889	2.01822
GSE40274_CTRL_VS_HELIOS_TRANSDUCED_ACTIVATED_CD4_TCELL_UP	-0.235753	-0.00827625	-4.84779	4.58658e-05	0.00106409	1.99985
GSE22935_WT_VS_MYD88_KO_MACROPHAGE_48H_MBOVIS_BCG_STIM_DN	-0.252419	0.00522436	-4.83943	4.69093e-05	0.00108314	1.97827
GSE14769_UNSTIM_VS_40MIN_LPS_BMDM_DN	-0.271113	0.00604534	-4.83294	4.77339e-05	0.00109489	1.96156
GSE27786_LSK_VS_CD4_TCELL_DN	-0.212126	0.00629433	-4.8319	4.78678e-05	0.00109489	1.95888
GSE20715_0H_VS_24H_OZONE_LUNG_UP	-0.277646	-0.00152488	-4.82447	4.88341e-05	0.00110269	1.93971
GSE15271_CXCR4_POS_VS_NEG_GC_BCELL_DN	-0.344236	-0.00587661	-4.82438	4.88455e-05	0.00110269	1.93949
GSE13411_IGM_VS_SWITCHED_MEMORY_BCELL_DN	-0.234545	-0.00449503	-4.82406	4.88875e-05	0.00110269	1.93866
GSE41176_UNSTIM_VS_ANTI_IGM_STIM_BCELL_6H_DN	-0.256121	-0.0037991	-4.81436	5.01792e-05	0.0011266	1.91366
GSE39556_CD8A_DC_VS_NK_CELL_DN	-0.295515	-0.00057973	-4.81121	5.0606e-05	0.00113097	1.90554
GSE16385_IFNG_TNF_VS_UNSTIM_MACROPHAGE_ROSIGLITAZONE_TREATED_DN	-0.286427	-0.00592149	-4.80452	5.15242e-05	0.00114624	1.8883
GSE27434_WT_VS_DNMT1_KO_TREG_DN	-0.298838	0.0145841	-4.80254	5.17979e-05	0.00114709	1.88322
GSE2770_TGFB_AND_IL4_VS_IL12_TREATED_ACT_CD4_TCELL_6H_DN	0.25436	-0.00055181	4.79754	5.24992e-05	0.00115639	1.87033
GSE19923_WT_VS_HEB_AND_E2A_KO_DP_THYMOCYTE_DN	-0.28899	0.0109377	-4.79606	5.27085e-05	0.00115639	1.86651
GSE24574_BCL6_HIGH_TFH_VS_TCONV_CD4_TCELL_UP	-0.224105	0.0101363	-4.7945	5.29301e-05	0.00115639	1.86249
GSE29618_BCELL_VS_MDC_DAY7_FLU_VACCINE_DN	-0.3434	-0.0024603	-4.78901	5.37165e-05	0.00116833	1.84835
GSE40274_CTRL_VS_FOXP3_AND_SATB1_TRANSDUCED_ACTIVATED_CD4_TCELL_DN	-0.247516	0.00574413	-4.78659	5.40675e-05	0.00117074	1.84211
GSE24142_EARLY_THYMIC_PROGENITOR_VS_DN2_THYMOCYTE_UP	-0.300464	-0.00566049	-4.7741	5.59132e-05	0.00119569	1.80993
GSE19198_CTRL_VS_IL21_TREATED_TCELL_1H_DN	-0.272967	-0.00482827	-4.7732	5.6049e-05	0.00119569	1.8076
GSE1460_INTRATHYMIC_T_PROGENITOR_VS_NAIVE_CD4_TCELL_ADULT_BLOOD_DN	-0.325826	-0.00490352	-4.7722	5.61993e-05	0.00119569	1.80504
GSE13547_2H_VS_12_H_ANTI_IGM_STIM_ZFX_KO_BCELL_UP	-0.294342	-0.00296483	-4.76958	5.65973e-05	0.00119569	1.79827
GSE36392_EOSINOPHIL_VS_MAC_IL25_TREATED_LUNG_UP	-0.232583	0.00887075	-4.76927	5.66433e-05	0.00119569	1.7975
GSE34392_ST2_KO_VS_WT_DAY8_LCMV_EFFECTOR_CD8_TCELL_UP	-0.279917	0.00521535	-4.76895	5.66924e-05	0.00119569	1.79666
GSE9006_HEALTHY_VS_TYPE_1_DIABETES_PBMC_4MONTH_POST_DX_DN	0.238097	-0.00909856	4.76581	5.71727e-05	0.00120063	1.78858
GSE19198_CTRL_VS_IL21_TREATED_TCELL_6H_DN	-0.351906	-0.000943409	-4.75754	5.84575e-05	0.00122234	1.76728
GSE40274_FOXP3_VS_FOXP3_AND_EOS_TRANSDUCED_ACTIVATED_CD4_TCELL_UP	-0.247667	-0.00243155	-4.75374	5.90588e-05	0.00122289	1.75747
GSE27786_LIN_NEG_VS_MONO_MAC_DN	-0.239639	0.00741247	-4.75277	5.92121e-05	0.00122289	1.75498
GSE25123_CTRL_VS_IL4_STIM_PPARG_KO_MACROPHAGE_DN	-0.246123	0.00511672	-4.75204	5.93288e-05	0.00122289	1.7531
GSE9006_TYPE_1_DIABETES_AT_DX_VS_4MONTH_POST_DX_PBMC_UP	-0.344019	0.0145194	-4.75104	5.9488e-05	0.00122289	1.75053
GSE21670_TGFB_VS_IL6_TREATED_STAT3_KO_CD4_TCELL_DN	-0.289975	-0.00365239	-4.74744	6.00669e-05	0.00122691	1.74125
GSE11961_MEMORY_BCELL_DAY7_VS_GERMINAL_CENTER_BCELL_DAY7_DN	-0.219733	0.00378675	-4.74669	6.01872e-05	0.00122691	1.73933
GSE2770_IL12_VS_TGFB_AND_IL12_TREATED_ACT_CD4_TCELL_48H_UP	-0.338627	-6.5619e-05	-4.74351	6.07041e-05	0.00123229	1.73114
GSE25123_ROSIGLITAZONE_VS_IL4_AND_ROSIGLITAZONE_STIM_PPARG_KO_MACROPHAGE_DAY10_DN	-0.250529	-0.00516876	-4.73678	6.18122e-05	0.00124958	1.7138
GSE2197_IMMUNOSUPPRESSIVE_DNA_VS_UNTREATED_IN_DC_UP	-0.280422	0.00304206	-4.7336	6.23425e-05	0.00125509	1.70561
GSE11057_CD4_EFF_MEM_VS_PBMC_DN	-0.355465	0.00194364	-4.72532	6.3745e-05	0.00127524	1.68429
GSE16266_CTRL_VS_LPS_STIM_MEF_UP	-0.272249	0.000895141	-4.72369	6.40257e-05	0.00127524	1.68008
GSE4590_SMALL_VS_LARGE_PRE_BCELL_DN	-0.236217	0.00380664	-4.72309	6.41282e-05	0.00127524	1.67855
GSE30971_CTRL_VS_LPS_STIM_MACROPHAGE_WBP7_HET_2H_UP	-0.289702	0.000661302	-4.71988	6.46836e-05	0.00128105	1.67029
GSE22140_GERMFREE_VS_SPF_MOUSE_CD4_TCELL_UP	-0.321831	-0.00192498	-4.71716	6.51591e-05	0.00128524	1.66327
GSE19888_ADENOSINE_A3R_ACT_VS_TCELL_MEMBRANES_ACT_IN_MAST_CELL_UP	-0.30758	-0.00576511	-4.71482	6.55691e-05	0.00128699	1.65726
GSE6269_FLU_VS_STREP_PNEUMO_INF_PBMC_DN	-0.27227	0.000767129	-4.71365	6.5776e-05	0.00128699	1.65424
GSE21360_PRIMARY_VS_TERTIARY_MEMORY_CD8_TCELL_DN	-0.31847	0.00162367	-4.70901	6.66009e-05	0.00129792	1.6423
GSE369_PRE_VS_POST_IL6_INJECTION_IFNG_KO_LIVER_DN	-0.260255	0.00678649	-4.70384	6.75331e-05	0.00131084	1.62898
GSE3691_CONVENTIONAL_VS_PLASMACYTOID_DC_SPLEEN_UP	-0.260742	-0.00161847	-4.70225	6.78218e-05	0.00131122	1.6249
GSE2770_TGFB_AND_IL4_VS_IL12_TREATED_ACT_CD4_TCELL_2H_DN	-0.317873	0.00124335	-4.69544	6.90738e-05	0.00133015	1.60737
GSE39916_B_CELL_SPLEEN_VS_PLASMA_CELL_BONE_MARROW_DN	-0.266328	0.00295245	-4.68979	7.01306e-05	0.00134518	1.59283
GSE9988_LOW_LPS_VS_VEHICLE_TREATED_MONOCYTE_UP	-0.363841	0.00878032	-4.68376	7.12757e-05	0.00135643	1.57731
GSE7460_FOXP3_MUT_VS_WT_ACT_WITH_TGFB_TCONV_DN	-0.319568	0.00765816	-4.68235	7.15469e-05	0.00135643	1.57367
GSE13522_WT_VS_IFNAR_KO_SKING_T_CRUZI_Y_STRAIN_INF_UP	-0.283746	0.00437858	-4.68232	7.15521e-05	0.00135643	1.5736
GSE17301_CTRL_VS_48H_ACD3_ACD28_STIM_CD8_TCELL_DN	-0.301649	0.0038562	-4.67813	7.23621e-05	0.00136439	1.56282
GSE9988_ANTI_TREM1_VS_ANTI_TREM1_AND_LPS_MONOCYTE_DN	-0.362494	0.0153315	-4.67668	7.26436e-05	0.00136439	1.5591
GSE17974_0H_VS_6H_IN_VITRO_ACT_CD4_TCELL_UP	-0.274361	-0.00576346	-4.67582	7.28124e-05	0.00136439	1.55688
GSE16385_ROSIGLITAZONE_IL4_VS_IL4_ALONE_STIM_MACROPHAGE_12H_DN	-0.243609	0.000855026	-4.6717	7.36224e-05	0.00137428	1.54628
GSE41867_DAY6_VS_DAY8_LCMV_ARMSTRONG_EFFECTOR_CD8_TCELL_DN	0.49793	0.00796695	4.66719	7.45194e-05	0.00138572	1.53468
GSE36392_TYPE_2_MYELOID_VS_NEUTROPHIL_IL25_TREATED_LUNG_UP	-0.267115	0.0118535	-4.66485	7.49894e-05	0.00138916	1.52866
GSE21546_SAP1A_KO_VS_SAP1A_KO_AND_ELK1_KO_ANTI_CD3_STIM_DP_THYMOCYTES_DN	-0.308365	-0.00120947	-4.66329	7.53053e-05	0.00138972	1.52464
GSE46606_IRF4_KO_VS_WT_UNSTIM_BCELL_DN	-0.28229	0.00508281	-4.65936	7.61033e-05	0.00139915	1.51454
GSE2706_R848_VS_LPS_2H_STIM_DC_DN	-0.274939	0.00221656	-4.65431	7.71443e-05	0.00141296	1.50153
GSE1432_CTRL_VS_IFNG_24H_MICROGLIA_DN	-0.331404	-0.0049977	-4.65263	7.74918e-05	0.00141401	1.49722
GSE21033_CTRL_VS_POLYIC_STIM_DC_1H_UP	-0.268552	1.48301e-05	-4.64231	7.96692e-05	0.00144831	1.47069
GSE7852_LN_VS_FAT_TREG_DN	-0.237653	-0.00509478	-4.63192	8.19241e-05	0.00148377	1.44396
GSE2405_HEAT_KILLED_LYSATE_VS_LIVE_A_PHAGOCYTOPHILUM_STIM_NEUTROPHIL_24H_UP	-0.32629	-0.00752302	-4.6268	8.30593e-05	0.00149376	1.43078
GSE21360_NAIVE_VS_PRIMARY_MEMORY_CD8_TCELL_DN	-0.327628	-0.02173	-4.62666	8.30888e-05	0.00149376	1.43044
GSE5503_MLN_DC_VS_SPLEEN_DC_ACTIVATED_ALLOGENIC_TCELL_UP	-0.26832	0.000407412	-4.62415	8.36515e-05	0.00149533	1.42398
GSE2706_R848_VS_R848_AND_LPS_2H_STIM_DC_DN	-0.340541	0.00506129	-4.62291	8.39309e-05	0.00149533	1.42079
GSE22886_NAIVE_TCELL_VS_NEUTROPHIL_DN	-0.257107	0.00310337	-4.62148	8.42543e-05	0.00149533	1.41711
GSE26669_CTRL_VS_COSTIM_BLOCK_MLR_CD8_TCELL_DN	-0.236431	-0.00135312	-4.61849	8.49317e-05	0.00149533	1.40944
GSE32164_RESTING_DIFFERENTIATED_VS_ALTERNATIVELY_ACT_M2_MACROPHAGE_DN	-0.20017	0.00399799	-4.61796	8.50546e-05	0.00149533	1.40806
GSE3982_CTRL_VS_LPS_48H_DC_DN	-0.268775	-0.00448129	-4.61776	8.51001e-05	0.00149533	1.40754
GSE21360_NAIVE_VS_SECONDARY_MEMORY_CD8_TCELL_DN	-0.354089	-0.00652012	-4.61614	8.54712e-05	0.00149533	1.40338
GSE18791_CTRL_VS_NEWCASTLE_VIRUS_DC_14H_DN	-0.275365	-0.00380582	-4.61523	8.56787e-05	0.00149533	1.40106
GSE17301_CTRL_VS_48H_IFNA2_STIM_CD8_TCELL_UP	-0.251572	0.000725448	-4.61411	8.59384e-05	0.00149533	1.39816
GSE27786_LIN_NEG_VS_NKCELL_UP	0.300312	-0.000606418	4.61208	8.64074e-05	0.00149814	1.39295
GSE26030_UNSTIM_VS_RESTIM_TH17_DAY5_POST_POLARIZATION_UP	-0.279689	0.00500629	-4.60743	8.74936e-05	0.00151159	1.38099
GSE42724_NAIVE_VS_MEMORY_BCELL_DN	-0.226272	0.00577519	-4.60573	8.78938e-05	0.00151314	1.37662
GSE3982_MAST_CELL_VS_TH1_UP	-0.29669	-0.00743282	-4.5942	9.06565e-05	0.00155223	1.34699
GSE3982_BCELL_VS_TH2_UP	-0.242381	-0.00157945	-4.5936	9.08017e-05	0.00155223	1.34546
GSE39110_UNTREATED_VS_IL2_TREATED_CD8_TCELL_DAY6_POST_IMMUNIZATION_DN	-0.258483	-0.0037276	-4.58927	9.18632e-05	0.00156489	1.33434
GSE37416_0H_VS_12H_F_TULARENSIS_LVS_NEUTROPHIL_DN	-0.304277	0.0013065	-4.58759	9.22776e-05	0.00156539	1.33003
GSE18791_CTRL_VS_NEWCASTLE_VIRUS_DC_6H_UP	0.317088	0.0134434	4.58656	9.25352e-05	0.00156539	1.32736
GSE37534_UNTREATED_VS_ROSIGLITAZONE_TREATED_CD4_TCELL_PPARG1_AND_FOXP3_TRASDUCED_DN	-0.357383	0.0101167	-4.58309	9.3401e-05	0.0015726	1.31845
GSE14699_NAIVE_VS_DELETIONAL_TOLERANCE_CD8_TCELL_DN	-0.249926	0.00059893	-4.58226	9.36071e-05	0.0015726	1.31634
GSE37301_HEMATOPOIETIC_STEM_CELL_VS_GRAN_MONO_PROGENITOR_DN	-0.264625	0.0015477	-4.57174	9.62892e-05	0.0016121	1.2893
GSE17721_POLYIC_VS_PAM3CSK4_8H_BMDC_UP	-0.201629	0.00394556	-4.56807	9.72425e-05	0.00162248	1.27987
GSE15930_STIM_VS_STIM_AND_TRICHOSTATINA_72H_CD8_T_CELL_DN	0.231745	-0.00910912	4.56663	9.76195e-05	0.00162322	1.27617
GSE26495_NAIVE_VS_PD1HIGH_CD8_TCELL_DN	-0.235978	0.00262545	-4.56193	9.88563e-05	0.00163449	1.26412
GSE9509_LPS_VS_LPS_AND_IL10_STIM_IL10_KO_MACROPHAGE_10MIN_UP	-0.213711	0.00146883	-4.56151	9.89686e-05	0.00163449	1.26303
GSE17721_0.5H_VS_4H_LPS_BMDC_DN	-0.229742	0.000352876	-4.55885	9.96791e-05	0.00164066	1.25619
GSE21063_CTRL_VS_ANTI_IGM_STIM_BCELL_8H_UP	-0.232568	0.0127884	-4.5534	0.000101145	0.00165631	1.24222
GSE5542_UNTREATED_VS_IFNG_TREATED_EPITHELIAL_CELLS_6H_DN	-0.290367	-0.00230899	-4.5528	0.00010131	0.00165631	1.24066
GSE5099_CLASSICAL_M1_VS_ALTERNATIVE_M2_MACROPHAGE_UP	-0.24345	0.00264899	-4.55005	0.00010206	0.001663	1.2336
GSE13484_12H_UNSTIM_VS_YF17D_VACCINE_STIM_PBMC_DN	-0.30989	0.0132086	-4.54678	0.000102958	0.00166717	1.22522
GSE3982_DC_VS_MAC_LPS_STIM_DN	-0.24141	-0.0126102	-4.54663	0.000103001	0.00166717	1.22482
GSE411_UNSTIM_VS_100MIN_IL6_STIM_MACROPHAGE_DN	-0.247543	-0.00275994	-4.54481	0.000103505	0.00166979	1.22015
GSE13522_CTRL_VS_T_CRUZI_Y_STRAIN_INF_SKIN_IFNAR_KO_DN	-0.234622	0.00163552	-4.54269	0.000104095	0.00167376	1.21471
GSE18791_CTRL_VS_NEWCASTLE_VIRUS_DC_6H_DN	-0.356068	0.014457	-4.54015	0.000104808	0.00167968	1.20818
GSE43863_NAIVE_VS_MEMORY_TFH_CD4_TCELL_D150_LCMV_UP	-0.272568	-0.0112122	-4.53727	0.000105619	0.00168713	1.2008
GSE15767_MED_VS_SCS_MAC_LN_UP	-0.332914	-0.00462947	-4.53412	0.000106514	0.00169588	1.19273
GSE21380_NON_TFH_VS_TFH_CD4_TCELL_DN	-0.26641	-0.00199304	-4.52882	0.00010804	0.00171456	1.17913
GSE18791_CTRL_VS_NEWCASTLE_VIRUS_DC_2H_UP	0.248443	-0.00150778	4.51807	0.000111201	0.001755	1.15154
GSE3982_MAST_CELL_VS_NEUTROPHIL_DN	-0.233296	-0.00514315	-4.51771	0.000111308	0.001755	1.15061
GSE17721_POLYIC_VS_GARDIQUIMOD_6H_BMDC_UP	-0.221159	0.00618758	-4.51623	0.000111752	0.00175631	1.14681
GSE19888_ADENOSINE_A3R_INH_PRETREAT_AND_ACT_BY_A3R_VS_TCELL_MEMBRANES_ACT_MAST_CELL_UP	-0.435789	-0.00301268	-4.51115	0.000113285	0.0017696	1.13377
GSE360_DC_VS_MAC_T_GONDII_DN	-0.272501	-0.00790979	-4.51102	0.000113324	0.0017696	1.13345
GSE39556_UNTREATED_VS_3H_POLYIC_INJ_MOUSE_NK_CELL_DN	-0.355507	-0.00737069	-4.50893	0.000113961	0.00177294	1.12809
GSE22886_TH1_VS_TH2_48H_ACT_DN	-0.279377	0.00760964	-4.50793	0.000114266	0.00177294	1.12553
GSE34006_A2AR_KO_VS_A2AR_AGONIST_TREATED_TREG_UP	-0.320906	0.0132324	-4.49754	0.000117494	0.00181724	1.09889
GSE24142_DN2_VS_DN3_THYMOCYTE_ADULT_UP	-0.187843	0.00291551	-4.49598	0.000117988	0.00181911	1.09487
GSE17721_POLYIC_VS_PAM3CSK4_1H_BMDC_DN	-0.237944	0.00688251	-4.49288	0.000118972	0.00182849	1.08693
GSE41867_MEMORY_VS_EXHAUSTED_CD8_TCELL_DAY30_LCMV_UP	-0.305784	0.00141935	-4.48927	0.000120129	0.00183629	1.07767
GSE6269_HEALTHY_VS_E_COLI_INF_PBMC_DN	-0.266461	0.0132182	-4.48895	0.000120233	0.00183629	1.07685
GSE41867_DAY15_EFFECTOR_VS_DAY30_EXHAUSTED_CD8_TCELL_LCMV_CLONE13_UP	-0.28067	-0.00262997	-4.48649	0.000121026	0.00184263	1.07056
GSE360_CTRL_VS_T_GONDII_DC_DN	-0.263951	0.00110354	-4.48441	0.000121704	0.00184717	1.06522
GSE5455_EX_VIVO_VS_POST_24H_INCUBATION_MONOCYTES_FROM_TUMOR_BEARING_MOUSE_DN	-0.214804	0.00043163	-4.47975	0.000123233	0.00185668	1.05328
GSE46606_UNSTIM_VS_CD40L_IL2_IL5_3DAY_STIMULATED_IRF4MID_SORTED_BCELL_DN	-0.255836	-0.000484016	-4.4782	0.000123747	0.00185668	1.0493
GSE17721_0.5H_VS_12H_CPG_BMDC_DN	-0.247076	0.00171347	-4.47685	0.000124194	0.00185668	1.04585
GSE3982_NEUTROPHIL_VS_CENT_MEMORY_CD4_TCELL_UP	-0.278026	-0.0056823	-4.4767	0.000124244	0.00185668	1.04547
GSE17974_0H_VS_12H_IN_VITRO_ACT_CD4_TCELL_UP	-0.270927	-0.00343045	-4.47657	0.000124287	0.00185668	1.04513
GSE22886_NAIVE_CD4_TCELL_VS_MONOCYTE_DN	-0.418689	0.00507218	-4.47559	0.000124617	0.00185668	1.0426
GSE3982_MAST_CELL_VS_BASOPHIL_DN	-0.243329	-0.00466355	-4.47193	0.000125844	0.00186566	1.03324
GSE22601_IMMATURE_CD4_SINGLE_POSITIVE_VS_CD8_SINGLE_POSITIVE_THYMOCYTE_UP	-0.213685	-0.000861564	-4.47151	0.000125985	0.00186566	1.03216
GSE7219_WT_VS_NIK_NFKB2_KO_DC_UP	-0.242218	-0.00143067	-4.46987	0.000126541	0.00186821	1.02795
GSE21670_UNTREATED_VS_TGFB_TREATED_CD4_TCELL_DN	-0.268055	-0.00421365	-4.46696	0.000127532	0.00187635	1.02049
GSE40274_CTRL_VS_FOXP3_AND_EOS_TRANSDUCED_ACTIVATED_CD4_TCELL_UP	-0.255466	0.0023377	-4.46467	0.000128316	0.00187635	1.01464
GSE37534_UNTREATED_VS_PIOGLITAZONE_TREATED_CD4_TCELL_PPARG1_AND_FOXP3_TRASDUCED_DN	-0.32775	0.0103675	-4.46428	0.00012845	0.00187635	1.01364
GSE9988_LPS_VS_CTRL_TREATED_MONOCYTE_UP	-0.324591	0.0118989	-4.46373	0.000128639	0.00187635	1.01223
GSE24634_TREG_VS_TCONV_POST_DAY7_IL4_CONVERSION_DN	-0.390051	-0.00540772	-4.46263	0.000129018	0.00187635	1.00942
GSE14308_TH17_VS_NATURAL_TREG_UP	0.207899	-0.00671229	4.45888	0.000130324	0.0018897	0.999788
GSE16450_CTRL_VS_IFNA_6H_STIM_IMMATURE_NEURON_CELL_LINE_DN	-0.327563	0.003879	-4.44763	0.000134311	0.00193614	0.97098
GSE30962_ACUTE_VS_CHRONIC_LCMV_PRIMARY_INF_CD8_TCELL_UP	-0.331714	0.00158314	-4.4474	0.000134394	0.00193614	0.970391
GSE12366_GC_VS_MEMORY_BCELL_DN	-0.307928	-0.00455792	-4.4465	0.000134719	0.00193614	0.968083
GSE30083_SP1_VS_SP2_THYMOCYTE_DN	-0.273753	0.00290909	-4.44448	0.00013545	0.00194037	0.962909
GSE360_L_DONOVANI_VS_B_MALAYI_HIGH_DOSE_DC_UP	-0.229414	0.000817744	-4.44287	0.000136033	0.00194037	0.958809
GSE6259_FLT3L_INDUCED_33D1_POS_DC_VS_CD4_TCELL_UP	-0.349384	-0.000209159	-4.44239	0.000136208	0.00194037	0.957577
GSE35825_IFNA_VS_IFNG_STIM_MACROPHAGE_UP	-0.261185	0.0173601	-4.43978	0.000137166	0.00194716	0.950877
GSE38681_WT_VS_LYL1_KO_LYMPHOID_PRIMED_MULTIPOTENT_PROGENITOR_DN	-0.311755	0.00951163	-4.43891	0.000137484	0.00194716	0.948661
GSE19198_6H_VS_24H_IL21_TREATED_TCELL_DN	-0.334493	-0.00832579	-4.43615	0.000138506	0.00195594	0.941587
GSE7460_TCONV_VS_TREG_LN_DN	-0.284258	0.00108805	-4.42977	0.000140891	0.00198388	0.925267
GSE3337_4H_VS_16H_IFNG_IN_CD8POS_DC_DN	-0.271228	-0.00551076	-4.42585	0.00014238	0.00199906	0.915224
GSE3039_B2_VS_B1_BCELL_UP	-0.212284	-0.00244261	-4.42376	0.000143176	0.00200447	0.909892
GSE12392_WT_VS_IFNAR_KO_CD8A_NEG_SPLEEN_DC_UP	-0.242453	0.00438941	-4.42247	0.000143673	0.00200567	0.906579
GSE24142_EARLY_THYMIC_PROGENITOR_VS_DN2_THYMOCYTE_ADULT_UP	-0.297223	-0.00890227	-4.4209	0.00014428	0.00200837	0.902555
GSE17974_0H_VS_24H_IN_VITRO_ACT_CD4_TCELL_UP	-0.326368	-0.0071417	-4.41922	0.000144929	0.0020098	0.898266
GSE2405_S_AUREUS_VS_A_PHAGOCYTOPHILUM_NEUTROPHIL_UP	-0.284363	-0.00161384	-4.41759	0.000145565	0.0020098	0.894081
GSE10325_CD4_TCELL_VS_MYELOID_DN	-0.363491	0.00680594	-4.41744	0.00014562	0.0020098	0.89372
GSE22886_DAY0_VS_DAY1_MONOCYTE_IN_CULTURE_UP	-0.348982	-0.000841672	-4.41335	0.000147225	0.00202622	0.883242
GSE18791_CTRL_VS_NEWCASTLE_VIRUS_DC_10H_UP	0.285596	0.000790202	4.40423	0.000150864	0.00207045	0.859915
GSE44649_WT_VS_MIR155_KO_ACTIVATED_CD8_TCELL_UP	-0.288434	0.00466055	-4.40125	0.000152073	0.00208117	0.852291
GSE22501_PERIPHERAL_BLOOD_VS_CORD_BLOOD_TREG_UP	-0.213298	-0.00381736	-4.39837	0.00015325	0.00209142	0.84492
GSE15330_HSC_VS_LYMPHOID_PRIMED_MULTIPOTENT_PROGENITOR_UP	-0.214333	0.00144396	-4.39164	0.000156033	0.00212344	0.82773
GSE18791_CTRL_VS_NEWCASTLE_VIRUS_DC_12H_DN	-0.313821	0.00859524	-4.39019	0.000156641	0.00212578	0.824012
GSE36476_CTRL_VS_TSST_ACT_40H_MEMORY_CD4_TCELL_YOUNG_UP	-0.326042	0.00078975	-4.38699	0.000157987	0.00213809	0.815839
GSE17974_0H_VS_24H_IN_VITRO_ACT_CD4_TCELL_DN	0.502905	0.00239397	4.38418	0.000159181	0.00214828	0.808647
GSE32255_WT_UNSTIM_VS_JMJD2D_KNOCKDOWN_4H_LPS_STIM_DC_UP	-0.258263	-0.000617165	-4.38074	0.000160654	0.00216217	0.799851
GSE33424_CD161_HIGH_VS_NEG_CD8_TCELL_UP	-0.202135	0.00556941	-4.37647	0.000162498	0.00218096	0.788951
GSE24634_NAIVE_CD4_TCELL_VS_DAY3_IL4_CONV_TREG_UP	-0.376509	0.00247283	-4.37501	0.000163135	0.0021835	0.785209
GSE22886_NAIVE_CD4_TCELL_VS_48H_ACT_TH2_UP	-0.235038	-0.00217818	-4.37331	0.000163878	0.00218744	0.780869
GSE22886_UNSTIM_VS_STIM_MEMORY_TCELL_UP	-0.270812	0.00338127	-4.36929	0.000165648	0.00220501	0.770613
GSE17580_UNINFECTED_VS_S_MANSONI_INF_TREG_UP	-0.202878	-5.67297e-05	-4.36646	0.000166908	0.00221402	0.763376
GSE23568_ID3_KO_VS_WT_CD8_TCELL_DN	-0.230393	0.0105306	-4.36573	0.000167233	0.00221402	0.761516
GSE3982_MAST_CELL_VS_TH2_UP	-0.284817	-0.00666767	-4.35764	0.00017089	0.00225508	0.740855
GSE7460_WT_VS_FOXP3_HET_ACT_TCONV_UP	-0.211123	-0.00522268	-4.35643	0.000171446	0.00225508	0.737753
GSE39916_B_CELL_SPLEEN_VS_PLASMA_CELL_BONE_MARROW_UP	-0.23929	0.00333882	-4.35517	0.000172024	0.00225508	0.734541
GSE30962_ACUTE_VS_CHRONIC_LCMV_SECONDARY_INF_CD8_TCELL_UP	-0.288471	-0.00882684	-4.35482	0.000172186	0.00225508	0.733644
GSE11961_GERMINAL_CENTER_BCELL_DAY7_VS_MEMORY_BCELL_DAY40_DN	-0.265973	-0.00355026	-4.35007	0.000174387	0.00227779	0.721513
GSE21360_SECONDARY_VS_QUATERNARY_MEMORY_CD8_TCELL_DN	-0.331978	0.00428435	-4.3464	0.000176109	0.00228953	0.712133
GSE1791_CTRL_VS_NEUROMEDINU_IN_T_CELL_LINE_6H_UP	-0.214311	0.00687214	-4.34615	0.000176226	0.00228953	0.711498
GSE6092_IFNG_VS_IFNG_AND_B_BURGDORFERI_INF_ENDOTHELIAL_CELL_DN	-0.268683	0.0130114	-4.34362	0.000177422	0.00229894	0.705037
GSE11961_MARGINAL_ZONE_BCELL_VS_MEMORY_BCELL_DAY40_DN	0.302372	-0.00287796	4.3411	0.000178621	0.0023066	0.698609
GSE17721_POLYIC_VS_GARDIQUIMOD_12H_BMDC_UP	-0.212168	0.00603004	-4.34039	0.00017896	0.0023066	0.696799
GSE25085_FETAL_BM_VS_ADULT_BM_SP4_THYMIC_IMPLANT_DN	-0.264979	0.00885477	-4.33629	0.00018093	0.00232583	0.686348
GSE17721_CTRL_VS_PAM3CSK4_24H_BMDC_UP	-0.206356	0.00244016	-4.32812	0.000184924	0.00237092	0.665503
GSE15624_3H_VS_6H_HALOFUGINONE_TREATED_CD4_TCELL_UP	-0.282446	0.00471978	-4.32706	0.00018545	0.00237142	0.662791
GSE9509_10MIN_VS_30MIN_LPS_STIM_IL10_KO_MACROPHAGE_DN	-0.22646	0.00656306	-4.32119	0.000188382	0.00239469	0.647816
GSE43863_NAIVE_VS_MEMORY_LY6C_INT_CXCR5POS_CD4_TCELL_D150_LCMV_UP	-0.286846	-0.0064635	-4.32045	0.000188757	0.00239469	0.64592
GSE3039_NKT_CELL_VS_B2_BCELL_DN	-0.261713	0.00143247	-4.3201	0.000188934	0.00239469	0.645022
GSE30083_SP1_VS_SP3_THYMOCYTE_DN	-0.244843	-0.00448617	-4.31906	0.000189458	0.00239469	0.642378
GSE24210_CTRL_VS_IL35_TREATED_TCONV_CD4_TCELL_UP	-0.256702	-0.00136237	-4.31853	0.000189727	0.00239469	0.641023
GSE36392_EOSINOPHIL_VS_NEUTROPHIL_IL25_TREATED_LUNG_UP	-0.256954	-0.00426236	-4.31582	0.000191103	0.00240017	0.63413
GSE45365_NK_CELL_VS_CD11B_DC_MCMV_INFECTION_DN	-0.266181	-0.00304431	-4.31574	0.000191147	0.00240017	0.633909
GSE18791_CTRL_VS_NEWCASTLE_VIRUS_DC_16H_DN	-0.283138	0.00708297	-4.31194	0.000193098	0.0024113	0.624213
GSE37301_LYMPHOID_PRIMED_MPP_VS_COMMON_LYMPHOID_PROGENITOR_DN	-0.204448	0.00448859	-4.31163	0.000193256	0.0024113	0.623434
GSE9988_LOW_LPS_VS_CTRL_TREATED_MONOCYTE_UP	-0.338595	0.00251493	-4.31112	0.000193518	0.0024113	0.622142
GSE23568_ID3_TRANSDUCED_VS_ID3_KO_CD8_TCELL_DN	-0.191428	0.000483381	-4.30187	0.000198361	0.00246534	0.598552
GSE39110_DAY3_VS_DAY6_POST_IMMUNIZATION_CD8_TCELL_WITH_IL2_TREATMENT_DN	-0.249268	0.00579164	-4.29806	0.000200391	0.00248423	0.588836
GSE17974_0H_VS_12H_IN_VITRO_ACT_CD4_TCELL_DN	0.427534	0.00647955	4.29598	0.000201505	0.00249171	0.583543
GSE43955_10H_VS_60H_ACT_CD4_TCELL_WITH_TGFB_IL6_DN	-0.234673	0.00363386	-4.29226	0.000203518	0.00251022	0.574062
GSE17974_CTRL_VS_ACT_IL4_AND_ANTI_IL12_6H_CD4_TCELL_UP	-0.256484	-0.00478028	-4.28905	0.000205272	0.00252546	0.565873
GSE6259_FLT3L_INDUCED_33D1_POS_DC_VS_CD8_TCELL_UP	-0.246091	0.00189872	-4.28595	0.000206976	0.00253798	0.557984
GSE8835_CD4_VS_CD8_TCELL_CLL_PATIENT_UP	-0.258144	-0.00092727	-4.28513	0.000207428	0.00253798	0.555904
GSE24634_TEFF_VS_TCONV_DAY3_IN_CULTURE_DN	-0.431732	0.00311381	-4.28437	0.000207852	0.00253798	0.553953
GSE3982_NEUTROPHIL_VS_EFF_MEMORY_CD4_TCELL_UP	-0.226878	-0.00633429	-4.27816	0.000211323	0.00257392	0.538152
GSE37532_WT_VS_PPARG_KO_VISCERAL_ADIPOSE_TISSUE_TREG_DN	-0.222967	0.0039756	-4.27366	0.00021388	0.00259615	0.526681
GSE30962_PRIMARY_VS_SECONDARY_CHRONIC_LCMV_INF_CD8_TCELL_DN	-0.2852	0.00893136	-4.27166	0.000215024	0.00259615	0.52159
GSE37301_PRO_BCELL_VS_GRANULOCYTE_MONOCYTE_PROGENITOR_DN	-0.227768	0.00673461	-4.27149	0.000215119	0.00259615	0.521167
GSE39820_IL1B_IL6_VS_IL1B_IL6_IL23A_TREATED_CD4_TCELL_DN	-0.240998	-0.00118592	-4.27001	0.000215974	0.00259615	0.517384
GSE360_CTRL_VS_T_GONDII_MAC_UP	-0.228703	0.00212751	-4.26888	0.000216624	0.00259615	0.514516
GSE24634_TEFF_VS_TCONV_DAY10_IN_CULTURE_DN	-0.390449	0.0012831	-4.26873	0.000216713	0.00259615	0.514124
GSE21379_WT_VS_SAP_KO_TFH_CD4_TCELL_DN	-0.270386	-0.00379148	-4.26844	0.000216879	0.00259615	0.513397
GSE5679_CTRL_VS_PPARG_LIGAND_ROSIGLITAZONE_AND_RARA_AGONIST_AM580_TREATED_DC_UP	-0.228672	0.000709212	-4.26646	0.000218026	0.00259977	0.508363
GSE10325_MYELOID_VS_LUPUS_MYELOID_DN	-0.312657	0.0112499	-4.26567	0.000218488	0.00259977	0.506343
GSE46606_UNSTIM_VS_CD40L_IL2_IL5_1DAY_STIMULATED_IRF4HIGH_SORTED_BCELL_DN	-0.258323	0.00840254	-4.26517	0.000218782	0.00259977	0.505063
GSE34515_CD16_NEG_MONOCYTE_VS_DC_UP	-0.25089	0.00246665	-4.26269	0.000220233	0.00261065	0.498756
GSE8921_UNSTIM_0H_VS_TLR1_2_STIM_MONOCYTE_6H_DN	-0.243252	-0.00935551	-4.25724	0.000223456	0.00264237	0.484898
GSE3400_UNTREATED_VS_IFNB_TREATED_MEF_UP	-0.249595	-0.00205844	-4.25634	0.000223994	0.00264237	0.482605
GSE2585_CTEC_VS_MTEC_THYMUS_DN	-0.207249	0.00689628	-4.24908	0.000228378	0.00268175	0.46412
GSE21927_GMCSF_IL6_VS_GMCSF_GCSF_TREATED_BONE_MARROW_DN	0.462523	0.00842756	4.24818	0.000228923	0.00268175	0.461848
GSE17721_LPS_VS_CPG_1H_BMDC_UP	0.285479	0.00393861	4.24809	0.000228983	0.00268175	0.461595
GSE33425_CD161_HIGH_VS_INT_CD8_TCELL_UP	-0.227347	0.00868357	-4.24091	0.000233406	0.00272223	0.443354
GSE4535_BM_DERIVED_DC_VS_FOLLICULAR_DC_UP	-0.229451	0.00415705	-4.23908	0.000234548	0.00272223	0.4387
GSE32255_WT_UNSTIM_VS_JMJD2D_KNOCKDOWN_4H_LPS_STIM_DC_DN	-0.230859	0.0147794	-4.23898	0.00023461	0.00272223	0.438444
GSE19888_CTRL_VS_TCELL_MEMBRANES_ACT_MAST_CELL_PRETREAT_A3R_INH_UP	-0.226733	-0.00496574	-4.23882	0.000234711	0.00272223	0.438034
GSE3982_BCELL_VS_BASOPHIL_DN	-0.226343	0.00189523	-4.23799	0.000235234	0.00272223	0.435915
GSE2585_CD80_HIGH_VS_LOW_AIRE_KO_MTEC_UP	-0.203298	0.00243275	-4.23613	0.0002364	0.00272924	0.431199
GSE10273_HIGH_VS_LOW_IL7_TREATED_IRF4_8_NULL_PRE_BCELL_DN	-0.318246	0.00325961	-4.23143	0.000239381	0.00275248	0.419249
GSE24634_TREG_VS_TCONV_POST_DAY3_IL4_CONVERSION_DN	-0.368638	-0.00467552	-4.23008	0.000240246	0.00275248	0.415811
GSE24671_CTRL_VS_BAKIMULC_INFECTED_MOUSE_SPLENOCYTES_UP	-0.260558	0.00125366	-4.22985	0.000240394	0.00275248	0.415222
GSE41867_DAY6_VS_DAY15_LCMV_ARMSTRONG_EFFECTOR_CD8_TCELL_UP	-0.246512	0.0146631	-4.22941	0.000240673	0.00275248	0.41412
GSE24671_CTRL_VS_SENDAI_VIRUS_INFECTED_MOUSE_SPLENOCYTES_UP	-0.233732	-0.00908564	-4.22498	0.000243535	0.0027787	0.402846
GSE42021_TCONV_PLN_VS_CD24HI_TCONV_THYMUS_DN	-0.226819	0.00764177	-4.22327	0.000244646	0.00278091	0.398508
GSE5589_LPS_AND_IL10_VS_LPS_AND_IL6_STIM_IL6_KO_MACROPHAGE_45MIN_UP	-0.330541	-0.0100359	-4.22293	0.000244871	0.00278091	0.397633
GSE5503_LIVER_DC_VS_MLN_DC_ACTIVATED_ALLOGENIC_TCELL_DN	-0.246061	0.00163056	-4.21935	0.000247216	0.00280101	0.388546
KAECH_NAIVE_VS_MEMORY_CD8_TCELL_DN	-0.259153	-0.00300735	-4.2135	0.000251103	0.00283846	0.373672
GSE33292_WT_VS_TCF1_KO_DN3_THYMOCYTE_UP	-0.319607	-0.000139543	-4.21205	0.000252075	0.00284285	0.369991
GSE17974_CTRL_VS_ACT_IL4_AND_ANTI_IL12_24H_CD4_TCELL_DN	0.531805	0.0221179	4.20914	0.000254034	0.00285501	0.362613
GSE3982_NEUTROPHIL_VS_TH1_UP	-0.233068	0.000452322	-4.20871	0.000254326	0.00285501	0.361517
GSE24634_IL4_VS_CTRL_TREATED_NAIVE_CD4_TCELL_DAY5_DN	-0.267819	-0.006331	-4.20613	0.000256077	0.00286806	0.354977
GSE40685_NAIVE_CD4_TCELL_VS_TREG_DN	-0.220282	-0.0113549	-4.20274	0.000258406	0.00288751	0.346347
GSE9988_LPS_VS_VEHICLE_TREATED_MONOCYTE_UP	-0.346777	0.00526007	-4.19956	0.000260603	0.00290539	0.33828
GSE7852_THYMUS_VS_FAT_TCONV_DN	-0.198293	0.00455546	-4.19863	0.000261248	0.00290594	0.335922
GSE360_CTRL_VS_M_TUBERCULOSIS_DC_DN	-0.195711	-0.00954757	-4.19732	0.000262162	0.00290947	0.332593
GSE2706_R848_VS_R848_AND_LPS_2H_STIM_DC_UP	0.268157	-0.00266997	4.19179	0.00026605	0.0029459	0.318565
GSE28737_FOLLICULAR_VS_MARGINAL_ZONE_BCELL_DN	-0.251466	0.00797276	-4.1836	0.000271915	0.00299149	0.297787
GSE6259_FLT3L_INDUCED_DEC205_POS_DC_VS_CD8_TCELL_DN	-0.282543	-0.00327109	-4.18305	0.000272314	0.00299149	0.29639
GSE1460_INTRATHYMIC_T_PROGENITOR_VS_CD4_THYMOCYTE_DN	-0.30594	-0.00564468	-4.18287	0.000272442	0.00299149	0.295941
GSE9988_ANTI_TREM1_VS_VEHICLE_TREATED_MONOCYTES_DN	-0.318415	0.0127388	-4.18262	0.000272623	0.00299149	0.295308
GSE37301_CD4_TCELL_VS_RAG2_KO_NK_CELL_UP	-0.245711	0.0042154	-4.1795	0.000274901	0.0030097	0.28738
GSE29164_DAY3_VS_DAY7_UNTREATED_MELANOMA_UP	-0.215876	0.00151632	-4.17522	0.000278049	0.00303734	0.276532
GSE42724_MEMORY_BCELL_VS_PLASMABLAST_UP	-0.225117	0.0019988	-4.17196	0.000280475	0.00304929	0.268257
GSE7460_TREG_VS_TCONV_ACT_UP	-0.229797	0.00721241	-4.17112	0.000281105	0.00304929	0.26612
GSE21774_CD62L_POS_CD56_BRIGHT_VS_CD62L_NEG_CD56_DIM_NK_CELL_UP	-0.241976	-0.0062198	-4.17029	0.000281721	0.00304929	0.264032
GSE14415_NATURAL_TREG_VS_TCONV_UP	-0.259119	0.00106141	-4.16926	0.000282493	0.00304929	0.261426
GSE22886_DAY0_VS_DAY1_MONOCYTE_IN_CULTURE_DN	-0.267025	0.0109472	-4.16794	0.000283488	0.00304929	0.258075
GSE25677_MPL_VS_MPL_AND_R848_STIM_BCELL_DN	-0.228291	-0.0112268	-4.16784	0.000283566	0.00304929	0.257815
GSE30083_SP1_VS_SP4_THYMOCYTE_DN	-0.279514	-0.00382417	-4.16655	0.000284542	0.00304929	0.254543
GSE21033_CTRL_VS_POLYIC_STIM_DC_12H_UP	-0.187475	0.00518706	-4.16628	0.000284748	0.00304929	0.253852
GSE17721_12H_VS_24H_LPS_BMDC_UP	-0.199992	0.0135459	-4.16624	0.000284776	0.00304929	0.253758
GSE37533_UNTREATED_VS_PIOGLIZATONE_TREATED_CD4_TCELL_PPARG1_AND_FOXP3_TRASDUCED_DN	-0.264752	0.000714324	-4.16464	0.000285992	0.0030535	0.249699
GSE14413_UNSTIM_VS_IFNB_STIM_NIH3T3_CELLS_DN	0.220264	-0.00469312	4.16407	0.000286423	0.0030535	0.248266
GSE9650_EFFECTOR_VS_EXHAUSTED_CD8_TCELL_DN	-0.19606	-0.00457776	-4.16214	0.000287899	0.00305574	0.24337
GSE3982_MAC_VS_TH2_UP	-0.324248	-0.00426067	-4.16171	0.000288228	0.00305574	0.24228
GSE6259_BCELL_VS_CD8_TCELL_DN	-0.240516	-0.000762499	-4.16134	0.000288514	0.00305574	0.241335
GSE17580_TREG_VS_TEFF_S_MANSONI_INF_DN	-0.235688	-0.000311576	-4.16027	0.000289336	0.0030578	0.238626
GSE43863_DAY6_EFF_VS_DAY150_MEM_LY6C_INT_CXCR5POS_CD4_TCELL_UP	-0.327012	-0.00538605	-4.15931	0.000290076	0.00305899	0.236192
GSE23502_BM_VS_COLON_TUMOR_MYELOID_DERIVED_SUPPRESSOR_CELL_UP	-0.228549	0.00181459	-4.15741	0.000291544	0.00306783	0.231383
GSE2706_R848_VS_LPS_8H_STIM_DC_DN	-0.249025	-0.00731097	-4.15307	0.000294933	0.0030968	0.220377
GSE31082_DN_VS_CD4_SP_THYMOCYTE_DN	-0.255829	-0.00566038	-4.14636	0.000300237	0.00314387	0.203401
GSE15735_CTRL_VS_HDAC_INHIBITOR_TREATED_CD4_TCELL_12H_DN	-0.191408	-0.00170373	-4.14578	0.000300707	0.00314387	0.201913
GSE27241_CTRL_VS_DIGOXIN_TREATED_RORGT_KO_CD4_TCELL_IN_TH17_POLARIZING_CONDITIONS_DN	-0.278357	-0.0023968	-4.14443	0.000301785	0.00314839	0.198504
GSE2935_UV_INACTIVATED_VS_LIVE_SENDAI_VIRUS_INF_MACROPHAGE_UP	-0.243262	0.00145495	-4.14193	0.000303797	0.00316113	0.192176
GSE11057_NAIVE_CD4_VS_PBMC_CD4_TCELL_DN	-0.271562	-0.00825572	-4.1413	0.000304305	0.00316113	0.190587
GSE45365_HEALTHY_VS_MCMV_INFECTION_CD11B_DC_IFNAR_KO_DN	0.29771	-0.00390961	4.13974	0.000305572	0.00316755	0.186629
GSE3982_BASOPHIL_VS_CENT_MEMORY_CD4_TCELL_UP	-0.225256	0.00448393	-4.13709	0.000307736	0.00317605	0.179908
GSE24634_IL4_VS_CTRL_TREATED_NAIVE_CD4_TCELL_DAY5_UP	-0.335076	0.00228972	-4.13615	0.000308503	0.00317605	0.17754
GSE37416_0H_VS_48H_F_TULARENSIS_LVS_NEUTROPHIL_UP	-0.247319	0.00168721	-4.1356	0.000308951	0.00317605	0.176158
GSE3982_BASOPHIL_VS_TH1_UP	-0.300929	0.00662371	-4.13554	0.000309	0.00317605	0.176007
GSE5589_WT_VS_IL10_KO_LPS_STIM_MACROPHAGE_180MIN_DN	-0.227918	0.00423673	-4.13038	0.000313273	0.00321319	0.16293
GSE19888_CTRL_VS_A3R_INHIBITOR_TREATED_MAST_CELL_DN	-0.37844	-0.0129047	-4.12581	0.000317101	0.00324562	0.151367
GSE43863_TH1_VS_TFH_MEMORY_CD4_TCELL_DN	-0.297595	-0.00529848	-4.12448	0.000318223	0.00325027	0.148004
GSE29164_UNTREATED_VS_CD8_TCELL_TREATED_MELANOMA_DAY3_DN	-0.201115	0.00409356	-4.12232	0.000320051	0.00325543	0.142552
GSE25677_MPL_VS_R848_STIM_BCELL_DN	-0.266432	-0.000183046	-4.12206	0.000320275	0.00325543	0.141885
GSE7348_UNSTIM_VS_LPS_STIM_MACROPHAGE_DN	-0.275942	0.00664387	-4.12152	0.000320732	0.00325543	0.140527
GSE21546_UNSTIM_VS_ANTI_CD3_STIM_ELK1_KO_DP_THYMOCYTES_UP	-0.274104	-0.00152012	-4.12021	0.000321851	0.00326	0.13721
GSE43863_DAY6_EFF_VS_DAY150_MEM_LY6C_INT_CXCR5POS_CD4_TCELL_DN	-0.264638	-0.00315338	-4.11821	0.00032357	0.00327061	0.132139
GSE29618_BCELL_VS_MDC_UP	-0.242414	0.00640076	-4.11675	0.000324824	0.00327648	0.128459
GSE41867_DAY6_EFFECTOR_VS_DAY30_MEMORY_CD8_TCELL_LCMV_ARMSTRONG_UP	-0.279562	-0.00959686	-4.11473	0.000326576	0.00328736	0.123336
GSE24634_TREG_VS_TCONV_POST_DAY10_IL4_CONVERSION_DN	-0.420696	0.0016014	-4.11344	0.000327697	0.00329183	0.120077
GSE18893_TCONV_VS_TREG_24H_CULTURE_UP	-0.265492	0.00223257	-4.10873	0.000331822	0.00332642	0.108168
GSE9988_ANTI_TREM1_AND_LPS_VS_VEHICLE_TREATED_MONOCYTES_DN	-0.259714	0.00554363	-4.10686	0.000333473	0.0033361	0.103445
GSE24142_DN2_VS_DN3_THYMOCYTE_FETAL_UP	-0.220678	0.000737455	-4.10535	0.000334808	0.00334259	0.0996413
GSE23984_CTRL_VS_HYPOCALEMIC_VITAMIND_ANALOG_TCELL_DN	-0.250872	-0.00347091	-4.0949	0.000344232	0.00342965	0.0732247
GSE45365_CD8A_DC_VS_CD11B_DC_IFNAR_KO_MCMV_INFECTION_DN	-0.266291	0.000816878	-4.08946	0.000349234	0.00347238	0.0594969
GSE369_PRE_VS_POST_IL6_INJECTION_IFNG_WT_LIVER_DN	-0.204195	0.00678171	-4.08621	0.000352262	0.00349536	0.0512827
GSE13485_DAY7_VS_DAY21_YF17D_VACCINE_PBMC_UP	-0.369768	-0.000774109	-4.08459	0.000353781	0.0035033	0.0471874
GSE40273_GATA1_KO_VS_WT_TREG_UP	0.279616	-0.00387441	4.08158	0.000356622	0.00351224	0.03958
GSE24634_TREG_VS_TCONV_POST_DAY5_IL4_CONVERSION_DN	-0.431577	-0.0158145	-4.08099	0.000357181	0.00351224	0.0380893
GSE360_LOW_DOSE_B_MALAYI_VS_M_TUBERCULOSIS_DC_UP	-0.196573	0.00510327	-4.08006	0.000358059	0.00351224	0.0357525
GSE9037_WT_VS_IRAK4_KO_BMDM_UP	-0.177396	-0.00152141	-4.0799	0.000358215	0.00351224	0.0353388
GSE18791_CTRL_VS_NEWCASTLE_VIRUS_DC_4H_DN	-0.347408	0.0131705	-4.07982	0.000358289	0.00351224	0.0351429
GSE23321_CENTRAL_MEMORY_VS_NAIVE_CD8_TCELL_UP	-0.220274	0.0114197	-4.07897	0.000359101	0.00351313	0.0329876
GSE36078_WT_VS_IL1R_KO_LUNG_DC_AFTER_AD5_T425A_HEXON_INF_DN	-0.214949	0.00665593	-4.07667	0.000361295	0.00352673	0.027193
GSE2770_UNTREATED_VS_IL4_TREATED_ACT_CD4_TCELL_6H_UP	-0.239579	-0.000436069	-4.076	0.000361938	0.00352673	0.0255012
GSE369_IFNG_KO_VS_WT_LIVER_DN	0.378373	0.00964759	4.07492	0.00036298	0.00352982	0.0227673
GSE411_WT_VS_SOCS3_KO_MACROPHAGE_IL6_STIM_400MIN_UP	-0.222259	0.00376686	-4.07397	0.000363891	0.00353162	0.0203832
GSE33425_CD161_HIGH_VS_NEG_CD8_TCELL_DN	-0.219426	0.00400364	-4.0729	0.000364923	0.0035346	0.0176886
GSE40274_CTRL_VS_FOXP3_AND_LEF1_TRANSDUCED_ACTIVATED_CD4_TCELL_UP	-0.259466	0.0107003	-4.07084	0.000366921	0.0035469	0.0124942
GSE20500_CTRL_VS_RETINOIC_ACID_TREATED_CD4_TCELL_DN	-0.206541	0.00369762	-4.06914	0.000368587	0.00355595	0.00818409
GSE10325_CD4_TCELL_VS_BCELL_UP	-0.244691	-0.00349518	-4.06819	0.000369513	0.00355784	0.00579793
GSE11961_FOLLICULAR_BCELL_VS_PLASMA_CELL_DAY7_DN	-0.197364	-0.00486391	-4.06622	0.000371444	0.00356938	0.000838874
GSE22886_NAIVE_BCELL_VS_NEUTROPHIL_DN	-0.304246	-0.00109723	-4.06516	0.000372492	0.0035724	-0.00184019
GSE3982_DC_VS_NEUTROPHIL_LPS_STIM_DN	-0.221055	0.00572802	-4.06369	0.000373946	0.0035793	-0.00554519
GSE5542_IFNG_VS_IFNA_TREATED_EPITHELIAL_CELLS_24H_DN	-0.265324	-0.00512763	-4.0613	0.000376331	0.00359139	-0.0115916
GSE32986_CURDLAN_LOWDOSE_VS_CURDLAN_HIGHDOSE_STIM_DC_UP	-0.213299	-0.0068735	-4.06094	0.000376684	0.00359139	-0.012483
GSE46606_IRF4_KO_VS_WT_CD40L_IL2_IL5_3DAY_STIMULATED_BCELL_UP	-0.251481	-0.00313504	-4.05905	0.000378579	0.00359854	-0.0172573
GSE16385_ROSIGLITAZONE_VS_UNTREATED_IFNG_TNF_STIM_MACROPHAGE_UP	-0.190736	0.00660598	-4.05822	0.000379411	0.00359854	-0.0193442
GSE42021_CD24HI_VS_CD24LOW_TREG_THYMUS_DN	-0.305815	-0.00176654	-4.05798	0.000379649	0.00359854	-0.0199417
GSE41867_NAIVE_VS_DAY8_LCMV_CLONE13_EFFECTOR_CD8_TCELL_UP	-0.234912	-0.00598462	-4.05598	0.00038167	0.00361038	-0.0249913
GSE3982_BASOPHIL_VS_EFF_MEMORY_CD4_TCELL_UP	-0.220549	-3.67284e-05	-4.05528	0.00038238	0.00361038	-0.0267586
GSE33425_CD161_INT_VS_NEG_CD8_TCELL_UP	-0.198767	0.00312748	-4.05424	0.000383435	0.00361334	-0.0293781
GSE7218_UNSTIM_VS_ANTIGEN_STIM_THROUGH_IGG_BCELL_DN	-0.276784	-0.00453367	-4.05079	0.000386959	0.00363409	-0.0380787
GSE9650_NAIVE_VS_MEMORY_CD8_TCELL_DN	-0.263545	-0.00817271	-4.05062	0.000387129	0.00363409	-0.0384955
GSE2770_UNTREATED_VS_ACT_CD4_TCELL_2H_UP	-0.244269	-0.006464	-4.0497	0.000388075	0.00363597	-0.0408182
GSE8868_SPLEEN_VS_INTESTINE_CD11B_POS_CD11C_NEG_DC_UP	-0.199111	5.48257e-06	-4.04789	0.000389944	0.00364453	-0.0453859
GSE43863_DAY6_EFF_VS_DAY150_MEM_TH1_CD4_TCELL_UP	-0.272283	-0.00501195	-4.04737	0.000390485	0.00364453	-0.0467043
GSE41867_NAIVE_VS_DAY6_LCMV_EFFECTOR_CD8_TCELL_UP	-0.224917	0.00788653	-4.04664	0.000391243	0.00364462	-0.048548
GSE40274_GATA1_VS_FOXP3_AND_GATA1_TRANSDUCED_ACTIVATED_CD4_TCELL_UP	-0.255684	-0.00437671	-4.04133	0.000396779	0.00368914	-0.0619092
GSE39556_UNTREATED_VS_3H_POLYIC_INJ_MOUSE_CD8A_DC_UP	-0.216807	-0.00256619	-4.04033	0.000397837	0.00368948	-0.06444
GSE37301_MULTIPOTENT_PROGENITOR_VS_GRAN_MONO_PROGENITOR_DN	-0.256424	-0.00066981	-4.03919	0.000399039	0.00368948	-0.0673079
GSE35825_UNTREATED_VS_IFNA_STIM_MACROPHAGE_DN	-0.274353	0.0043978	-4.03914	0.000399088	0.00368948	-0.067426
GSE15735_2H_VS_12H_HDAC_INHIBITOR_TREATED_CD4_TCELL_UP	-0.254555	0.00843387	-4.03367	0.000404916	0.00373105	-0.081208
GSE22601_CD4_SINGLE_POSITIVE_VS_CD8_SINGLE_POSITIVE_THYMOCYTE_DN	-0.176895	-0.0029062	-4.03348	0.000405119	0.00373105	-0.0816859
GSE41176_UNSTIM_VS_ANTI_IGM_STIM_BCELL_3H_UP	-0.274067	0.0102299	-4.03277	0.000405881	0.00373105	-0.0834728
GSE27786_NKTCELL_VS_NEUTROPHIL_UP	0.261898	-0.00430857	4.02651	0.000412664	0.00378625	-0.0992268
GSE24142_ADULT_VS_FETAL_EARLY_THYMIC_PROGENITOR_UP	-0.330092	-0.00813317	-4.02415	0.000415257	0.00380288	-0.105183
GSE37533_PPARG1_FOXP3_VS_PPARG2_FOXP3_TRANSDUCED_CD4_TCELL_PIOGLITAZONE_TREATED_DN	-0.383835	0.002126	-4.02305	0.000416461	0.00380675	-0.107933
GSE17721_LPS_VS_CPG_12H_BMDC_DN	-0.180068	0.00456637	-4.02029	0.000419521	0.00382754	-0.114892
GSE21546_UNSTIM_VS_ANTI_CD3_STIM_SAP1A_KO_AND_ELK1_KO_DP_THYMOCYTES_UP	-0.284041	-0.00855944	-4.01583	0.000424496	0.00386569	-0.126097
GSE21380_TFH_VS_GERMINAL_CENTER_TFH_CD4_TCELL_DN	0.232982	-0.000878216	4.01347	0.000427166	0.00387651	-0.132055
GSE27786_CD4_VS_CD8_TCELL_UP	-0.192247	0.00403323	-4.01337	0.000427276	0.00387651	-0.132301
GSE7831_UNSTIM_VS_INFLUENZA_STIM_PDC_1H_DN	-0.198097	0.00595599	-4.01169	0.000429175	0.00387996	-0.136515
GSE36009_UNSTIM_VS_LPS_STIM_NLRP10_KO_DC_UP	-0.18856	-0.0010026	-4.01163	0.000429248	0.00387996	-0.136678
GSE4748_CTRL_VS_CYANOBACTERIUM_LPSLIKE_STIM_DC_3H_UP	-0.253246	-0.00139259	-4.00891	0.000432349	0.00390075	-0.143518
GSE20366_CD103_KLRG1_DP_VS_DN_TREG_DN	-0.175559	-0.00191252	-4.0036	0.000438466	0.00394863	-0.156868
GSE40666_NAIVE_VS_EFFECTOR_CD8_TCELL_DN	-0.211625	-0.0108954	-3.99823	0.000444732	0.00399767	-0.170352
GSE7852_TREG_VS_TCONV_FAT_UP	-0.193501	0.00282195	-3.99553	0.000447928	0.00401898	-0.177154
GSE17974_IL4_AND_ANTI_IL12_VS_UNTREATED_24H_ACT_CD4_TCELL_DN	-0.260995	-0.00461274	-3.99165	0.000452547	0.00404736	-0.1869
GSE39382_IL3_VS_IL3_IL33_TREATED_MAST_CELL_UP	-0.239713	-0.0100595	-3.99148	0.000452752	0.00404736	-0.187332
GSE10325_LUPUS_CD4_TCELL_VS_LUPUS_BCELL_DN	-0.277564	0.00213876	-3.99052	0.000453898	0.00405017	-0.189732
GSE41176_WT_VS_TAK1_KO_ANTI_IGM_STIM_BCELL_6H_DN	-0.212944	-0.00275571	-3.98505	0.000460507	0.00409877	-0.203465
GSE4142_NAIVE_VS_GC_BCELL_DN	0.391273	0.0164645	3.98462	0.000461028	0.00409877	-0.204539
GSE18281_CORTICAL_VS_MEDULLARY_THYMOCYTE_UP	-0.26443	0.0110137	-3.98216	0.00046404	0.00411678	-0.210724
GSE43955_TH0_VS_TGFB_IL6_TH17_ACT_CD4_TCELL_60H_DN	-0.221986	0.00371023	-3.98159	0.000464743	0.00411678	-0.212163
GSE40274_FOXP3_VS_FOXP3_AND_PBX1_TRANSDUCED_ACTIVATED_CD4_TCELL_UP	-0.231267	0.00405364	-3.98014	0.000466522	0.00412504	-0.215792
GSE43955_1H_VS_20H_ACT_CD4_TCELL_WITH_TGFB_IL6_DN	-0.194714	-0.00462431	-3.97705	0.00047035	0.00415135	-0.223553
GSE39110_UNTREATED_VS_IL2_TREATED_CD8_TCELL_DAY6_POST_IMMUNIZATION_UP	-0.240257	-0.0104911	-3.9729	0.000475543	0.00418855	-0.233981
GSE40274_HELIOS_VS_FOXP3_AND_HELIOS_TRANSDUCED_ACTIVATED_CD4_TCELL_UP	-0.243498	-0.0037938	-3.97231	0.000476284	0.00418855	-0.235461
GSE22886_NAIVE_CD8_TCELL_VS_NKCELL_DN	-0.239376	-0.0124225	-3.96182	0.000489657	0.0042984	-0.261757
GSE2706_LPS_VS_R848_AND_LPS_8H_STIM_DC_UP	-0.237182	-0.00608858	-3.95523	0.000498254	0.00435939	-0.278283
GSE20484_MCSG_VS_CXCL4_MONOCYTE_DERIVED_MACROPHAGE_DN	-0.232997	-0.00315366	-3.95512	0.000498395	0.00435939	-0.278552
GSE10240_CTRL_VS_IL22_STIM_PRIMARY_BRONCHIAL_EPITHELIAL_CELLS_UP	-0.28809	-0.0012776	-3.95403	0.000499831	0.00436412	-0.281283
GSE43863_LY6C_INT_CXCR5POS_VS_LY6C_LOW_CXCR5NEG_EFFECTOR_CD4_TCELL_UP	-0.247643	-0.00414184	-3.94737	0.000508703	0.00443034	-0.297987
GSE19772_HCMV_INFL_VS_HCMV_INF_MONOCYTES_AND_PI3K_INHIBITION_DN	-0.173792	0.00204091	-3.94697	0.000509235	0.00443034	-0.298978
GSE32034_LY6C_HIGH_VS_LOW_ROSIGLIZATONE_TREATED_MONOCYTE_DN	-0.208616	-0.00128183	-3.94229	0.000515563	0.0044774	-0.310701
GSE2770_UNTREATED_VS_IL4_TREATED_ACT_CD4_TCELL_48H_DN	0.39597	0.00666538	3.94062	0.000517848	0.00448789	-0.314899
GSE40277_EOS_AND_LEF1_TRANSDUCED_VS_GATA1_AND_SATB1_TRANSDUCED_CD4_TCELL_UP	-0.216325	-0.00541543	-3.94006	0.000518613	0.00448789	-0.316301
GSE22886_NAIVE_CD4_TCELL_VS_NEUTROPHIL_DN	-0.256064	-4.84591e-05	-3.93313	0.000528179	0.00455252	-0.333648
GSE18791_CTRL_VS_NEWCASTLE_VIRUS_DC_10H_DN	-0.305186	0.0143926	-3.93267	0.000528821	0.00455252	-0.3348
GSE7218_IGM_VS_IGG_SIGNAL_THGOUGH_ANTIGEN_BCELL_DN	-0.257203	-0.0001471	-3.93262	0.000528885	0.00455252	-0.334915
GSE17721_CTRL_VS_GARDIQUIMOD_8H_BMDC_DN	-0.22322	0.00257166	-3.93141	0.000530579	0.00455254	-0.33795
GSE17974_CTRL_VS_ACT_IL4_AND_ANTI_IL12_4H_CD4_TCELL_DN	0.362718	0.00830808	3.93051	0.000531843	0.00455254	-0.340208
GSE2405_0H_VS_1.5H_A_PHAGOCYTOPHILUM_STIM_NEUTROPHIL_DN	0.243848	-0.00609646	3.9304	0.000531997	0.00455254	-0.340483
GSE12484_HEALTHY_VS_PERIDONTITIS_NEUTROPHILS_UP	-0.199165	0.00538434	-3.92995	0.000532624	0.00455254	-0.341602
GSE34006_UNTREATED_VS_A2AR_AGONIST_TREATED_TREG_DN	-0.165106	0.00656832	-3.92834	0.000534888	0.00456388	-0.345627
GSE12366_PLASMA_CELL_VS_NAIVE_BCELL_DN	-0.243155	0.00240918	-3.92503	0.000539587	0.00459592	-0.353927
GSE1112_HY_CD8AB_VS_HY_CD8AA_THYMOCYTE_RTOC_CULTURE_DN	-0.204283	0.002564	-3.9234	0.000541905	0.00460761	-0.357994
GSE20715_0H_VS_48H_OZONE_TLR4_KO_LUNG_UP	-0.252566	-0.00829921	-3.91962	0.000547336	0.00464568	-0.367456
GSE8921_UNSTIM_0H_VS_TLR1_2_STIM_MONOCYTE_24H_DN	-0.202149	0.00195795	-3.91869	0.000548681	0.00464899	-0.369785
GSE22886_NAIVE_BCELL_VS_MONOCYTE_DN	-0.361639	-0.00195062	-3.91094	0.000560003	0.00473669	-0.389164
GSE12392_WT_VS_IFNB_KO_CD8A_NEG_SPLEEN_DC_DN	-0.230856	0.00510781	-3.90837	0.000563801	0.00476055	-0.395576
GSE36527_CD62L_HIGH_VS_CD62L_LOW_TREG_CD69_NEG_KLRG1_NEG_UP	-0.204448	0.00555025	-3.90746	0.000565152	0.00476371	-0.397847
GSE40666_UNTREATED_VS_IFNA_STIM_STAT1_KO_CD8_TCELL_90MIN_UP	-0.220254	-0.0204771	-3.90645	0.000566661	0.00476817	-0.400375
GSE3565_DUSP1_VS_WT_SPLENOCYTES_DN	-0.196124	0.00219766	-3.9024	0.000572735	0.00481098	-0.41049
GSE45365_CD8A_DC_VS_CD11B_DC_DN	0.19737	-0.000580693	3.89871	0.000578332	0.00484938	-0.419713
GSE18893_CTRL_VS_TNF_TREATED_TCONV_2H_UP	-0.18411	-0.00471238	-3.89808	0.000579298	0.00484938	-0.421296
GSE22886_NAIVE_CD4_TCELL_VS_DC_UP	-0.27146	0.00864261	-3.89482	0.000584286	0.00488275	-0.429428
GSE2770_UNTREATED_VS_ACT_CD4_TCELL_48H_DN	-0.251805	0.00154986	-3.8927	0.000587563	0.0048966	-0.434731
GSE14000_4H_VS_16H_LPS_DC_TRANSLATED_RNA_UP	-0.233448	-0.00466661	-3.89244	0.000587953	0.0048966	-0.435362
GSE10325_CD4_TCELL_VS_BCELL_DN	-0.238126	-0.00169814	-3.891	0.000590194	0.00490181	-0.438969
GSE18791_CTRL_VS_NEWCASTLE_VIRUS_DC_8H_UP	0.25697	0.00230269	3.89074	0.000590591	0.00490181	-0.439606
GSE5589_IL6_KO_VS_IL10_KO_LPS_AND_IL10_STIM_MACROPHAGE_45MIN_UP	-0.199812	-0.00668554	-3.88961	0.000592355	0.00490448	-0.442435
GSE21670_IL6_VS_TGFB_AND_IL6_TREATED_CD4_TCELL_DN	0.226067	-0.00701841	3.88867	0.00059383	0.00490448	-0.444794
GSE17721_CTRL_VS_POLYIC_12H_BMDC_DN	-0.165276	0.0128643	-3.88853	0.000594051	0.00490448	-0.445145
GSE7460_CTRL_VS_FOXP3_OVEREXPR_TCONV_1_DN	-0.225142	0.00189517	-3.88746	0.000595711	0.00490448	-0.447792
GSE10239_KLRG1INT_VS_KLRG1HIGH_EFF_CD8_TCELL_DN	-0.24133	0.0102368	-3.88731	0.000595946	0.00490448	-0.448166
GSE17974_0H_VS_4H_IN_VITRO_ACT_CD4_TCELL_DN	0.384569	-0.00362628	3.88565	0.000598571	0.00491777	-0.452334
GSE3982_BASOPHIL_VS_TH2_DN	0.360607	0.00803779	3.88378	0.000601514	0.00493363	-0.456984
GSE4984_UNTREATED_VS_VEHICLE_CTRL_TREATED_DC_UP	-0.268212	-0.00240194	-3.88245	0.000603631	0.00494267	-0.460316
GSE37301_COMMON_LYMPHOID_PROGENITOR_VS_RAG2_KO_NK_CELL_DN	-0.208959	-0.00167667	-3.88114	0.000605712	0.00495139	-0.463579
GSE16697_CD4_TCELL_VS_TFH_CD4_TCELL_DN	-0.239148	0.00363229	-3.87959	0.000608178	0.00496322	-0.467431
GSE6674_UNSTIM_VS_CPG_STIM_BCELL_UP	-0.230508	0.00326222	-3.87811	0.000610561	0.00497433	-0.471138
GSE42021_TREG_PLN_VS_TREG_PRECURSORS_THYMUS_DN	-0.342456	-0.00526367	-3.87213	0.000620245	0.0050448	-0.486057
GSE9006_HEALTHY_VS_TYPE_1_DIABETES_PBMC_AT_DX_DN	-0.191697	0.00104268	-3.87086	0.000622312	0.00504627	-0.489211
GSE24574_NAIVE_VS_TCONV_CD4_TCELL_UP	-0.203243	-0.00140526	-3.87075	0.000622498	0.00504627	-0.489494
GSE5679_CTRL_VS_RARA_AGONIST_AM580_TREATED_DC_DN	-0.247503	1.4391e-05	-3.8698	0.000624045	0.00505041	-0.491848
GSE12366_NAIVE_VS_MEMORY_BCELL_DN	-0.215925	-0.00412424	-3.86663	0.000629277	0.00508431	-0.499762
GSE14415_NATURAL_TREG_VS_FOXP3_KO_NATURAL_TREG_DN	-0.224604	-0.00714542	-3.86441	0.000632962	0.00510125	-0.505296
GSE11961_UNSTIM_VS_ANTI_IGM_AND_CD40_STIM_6H_FOLLICULAR_BCELL_DN	-0.17987	-9.6105e-05	-3.86405	0.00063356	0.00510125	-0.506192
GSE7568_CTRL_VS_24H_TGFB_TREATED_MACROPHAGES_WITH_IL4_AND_DEXAMETHASONE_UP	-0.198534	0.0103873	-3.86348	0.000634515	0.00510125	-0.507619
GSE27859_DC_VS_CD11C_INT_F480_INT_DC_UP	-0.279834	0.00265501	-3.86097	0.000638712	0.00512653	-0.513868
GSE9988_ANTI_TREM1_AND_LPS_VS_CTRL_TREATED_MONOCYTES_DN	-0.228552	0.012727	-3.85913	0.000641802	0.00514286	-0.518442
GSE3982_DC_VS_TH2_UP	-0.301384	-0.0151216	-3.85766	0.00064429	0.00515432	-0.522109
GSE17721_POLYIC_VS_GARDIQUIMOD_16H_BMDC_UP	-0.245984	-0.010305	-3.84844	0.000660098	0.00527212	-0.545078
GSE4590_PRE_BCELL_VS_LARGE_PRE_BCELL_UP	-0.224988	0.00361062	-3.84775	0.000661293	0.00527303	-0.546793
GSE32164_RESTING_DIFFERENTIATED_VS_CMYC_INHIBITED_MACROPHAGE_UP	-0.191015	0.00371211	-3.84694	0.000662702	0.00527562	-0.548809
GSE22611_UNSTIM_VS_6H_MDP_STIM_MUTANT_NOD2_TRANSDUCED_HEK293T_CELL_UP	-0.170915	0.000835203	-3.84611	0.000664135	0.00527841	-0.550856
GSE23502_WT_VS_HDC_KO_MYELOID_DERIVED_SUPPRESSOR_CELL_BM_DN	-0.213869	-0.00274896	-3.8451	0.000665906	0.00528386	-0.553379
GSE32986_UNSTIM_VS_GMCSF_STIM_DC_UP	-0.208709	0.00955749	-3.83736	0.000679589	0.00537055	-0.57265
GSE360_T_GONDII_VS_B_MALAYI_LOW_DOSE_DC_UP	-0.236948	0.00389757	-3.83726	0.000679762	0.00537055	-0.572891
GSE17721_CTRL_VS_POLYIC_8H_BMDC_DN	-0.181382	-0.000522886	-3.83656	0.000681018	0.00537055	-0.574639
GSE39110_UNTREATED_VS_IL2_TREATED_CD8_TCELL_DAY3_POST_IMMUNIZATION_UP	-0.211992	-0.0076906	-3.83585	0.000682275	0.00537055	-0.576386
GSE22140_GERMFREE_VS_SPF_MOUSE_CD4_TCELL_DN	-0.270525	-0.00228867	-3.83582	0.000682342	0.00537055	-0.57648
GSE2770_IL12_AND_TGFB_VS_IL4_TREATED_ACT_CD4_TCELL_6H_UP	0.289606	0.00502073	3.83338	0.000686716	0.00539626	-0.582533
GSE13485_DAY1_VS_DAY21_YF17D_VACCINE_PBMC_DN	0.409965	-0.00379359	3.83206	0.000689094	0.00540622	-0.585807
KAECH_DAY8_EFF_VS_MEMORY_CD8_TCELL_DN	-0.222415	0.00758575	-3.8309	0.000691209	0.0054141	-0.58871
GSE18791_CTRL_VS_NEWCASTLE_VIRUS_DC_4H_UP	0.288548	0.000950228	3.8282	0.000696115	0.00544378	-0.59541
GSE2770_UNTREATED_VS_IL4_TREATED_ACT_CD4_TCELL_2H_DN	0.355897	0.0125792	3.82702	0.000698281	0.00545196	-0.598352
GSE360_L_MAJOR_VS_B_MALAYI_HIGH_DOSE_DC_UP	-0.173956	0.0042322	-3.82583	0.000700456	0.0054602	-0.601298
GSE15930_STIM_VS_STIM_AND_TRICHOSTATINA_48H_CD8_T_CELL_DN	-0.226558	0.00305799	-3.82096	0.000709464	0.00551609	-0.6134
GSE13306_RA_VS_UNTREATED_MEM_CD4_TCELL_DN	-0.237315	-0.000320684	-3.82043	0.000710459	0.00551609	-0.614727
GSE18281_SUBCAPSULAR_VS_CENTRAL_CORTICAL_REGION_OF_THYMUS_DN	-0.247243	0.00573655	-3.82013	0.000711024	0.00551609	-0.615479
GSE3982_MAST_CELL_VS_BCELL_DN	-0.192916	0.000667178	-3.81714	0.000716606	0.00555056	-0.622885
GSE9006_1MONTH_VS_4MONTH_POST_TYPE_1_DIABETES_DX_PBMC_UP	-0.189602	0.0106311	-3.81412	0.000722314	0.00558589	-0.630398
GSE11961_GERMINAL_CENTER_BCELL_DAY7_VS_PLASMA_CELL_DAY7_DN	-0.23032	-0.000387567	-3.80264	0.000744385	0.00574745	-0.658895
GSE16755_CTRL_VS_IFNA_TREATED_MAC_DN	-0.311874	0.0109501	-3.80149	0.000746633	0.00575569	-0.66175
GSE19772_CTRL_VS_HCMV_INF_MONOCYTES_UP	-0.208313	-0.000664818	-3.79885	0.000751822	0.00578654	-0.668306
GSE15330_WT_VS_IKAROS_KO_MEGAKARYOCYTE_ERYTHROID_PROGENITOR_DN	-0.231003	-0.00128343	-3.79778	0.000753914	0.00579349	-0.670937
GSE19825_CD24LOW_VS_IL2RA_HIGH_DAY3_EFF_CD8_TCELL_UP	-0.302411	0.00358657	-3.79643	0.0007566	0.00580497	-0.674303
GSE36078_UNTREATED_VS_AD5_INF_MOUSE_LUNG_DC_UP	-0.19083	-0.00476163	-3.79412	0.000761184	0.00583096	-0.68002
GSE43955_1H_VS_60H_ACT_CD4_TCELL_WITH_TGFB_IL6_UP	-0.192521	0.00819406	-3.78836	0.000772762	0.00590868	-0.694309
GSE360_T_GONDII_VS_B_MALAYI_HIGH_DOSE_DC_UP	-0.194122	0.0146364	-3.78736	0.000774796	0.00590868	-0.696796
GSE411_UNSTIM_VS_100MIN_IL6_STIM_SOCS3_KO_MACROPHAGE_DN	-0.176525	-0.00260915	-3.78678	0.00077597	0.00590868	-0.698229
GSE34156_TLR1_TLR2_LIGAND_VS_NOD2_AND_TLR1_TLR2_LIGAND_6H_TREATED_MONOCYTE_UP	-0.20955	-0.00147789	-3.78667	0.000776181	0.00590868	-0.698486
GSE40225_WT_VS_RIP_B7X_DIABETIC_MOUSE_PANCREATIC_CD8_TCELL_UP	-0.215798	-0.00132997	-3.78543	0.000778707	0.00591241	-0.701561
GSE13485_PRE_VS_POST_YF17D_VACCINATION_PBMC_UP	-0.229337	0.000609644	-3.78522	0.000779132	0.00591241	-0.702078
GSE24634_IL4_VS_CTRL_TREATED_NAIVE_CD4_TCELL_DAY3_UP	-0.273617	-0.00579234	-3.78464	0.000780327	0.00591241	-0.703529
GSE24634_IL4_VS_CTRL_TREATED_NAIVE_CD4_TCELL_DAY10_DN	-0.245625	0.00843087	-3.78405	0.000781526	0.00591241	-0.70498
GSE37563_WT_VS_CTLA4_KO_CD4_TCELL_D4_POST_IMMUNIZATION_UP	-0.255468	0.000618405	-3.78291	0.000783868	0.00592094	-0.707813
GSE24634_TEFF_VS_TCONV_DAY7_IN_CULTURE_DN	-0.358867	-0.00573231	-3.78072	0.00078838	0.0059458	-0.713244
GSE40273_XBP1_KO_VS_WT_TREG_DN	-0.254768	0.00731388	-3.77961	0.000790672	0.00595387	-0.715991
GSE40274_CTRL_VS_FOXP3_AND_XBP1_TRANSDUCED_ACTIVATED_CD4_TCELL_UP	0.35139	0.0161027	3.7708	0.000809117	0.00608336	-0.737809
GSE6269_HEALTHY_VS_STAPH_AUREUS_INF_PBMC_DN	-0.221042	0.00344549	-3.76745	0.000816234	0.00612741	-0.746094
GSE2770_TGFB_AND_IL4_VS_TGFB_AND_IL12_TREATED_ACT_CD4_TCELL_2H_UP	-0.216414	-0.00176676	-3.76653	0.0008182	0.00613272	-0.74837
GSE10239_NAIVE_VS_KLRG1INT_EFF_CD8_TCELL_UP	-0.228051	0.00278752	-3.76252	0.000826815	0.00618778	-0.758279
GSE42021_CD24HI_VS_CD24INT_TREG_THYMUS_DN	-0.354913	-0.00163239	-3.76108	0.000829951	0.0061999	-0.761859
GSE41176_UNSTIM_VS_ANTI_IGM_STIM_BCELL_1H_DN	-0.313649	-0.0068478	-3.7596	0.000833154	0.0061999	-0.765502
GSE7509_DC_VS_MONOCYTE_WITH_FCGRIIB_STIM_DN	-0.254666	0.00115173	-3.759	0.00083446	0.0061999	-0.766984
GSE9316_IL6_KO_VS_IFNG_KO_INVIVO_EXPANDED_CD4_TCELL_DN	-0.269498	0.0100372	-3.75886	0.000834786	0.0061999	-0.767353
GSE411_100MIN_VS_400MIN_IL6_STIM_SOCS3_KO_MACROPHAGE_DN	-0.218028	-0.00301923	-3.75885	0.000834798	0.0061999	-0.767367
GSE25088_ROSIGLITAZONE_VS_IL4_AND_ROSIGLITAZONE_STIM_STAT6_KO_MACROPHAGE_DAY10_UP	-0.270244	-0.00708454	-3.75692	0.000839013	0.006202	-0.772131
GSE18893_TCONV_VS_TREG_2H_TNF_STIM_DN	-0.351715	-0.0171241	-3.75685	0.000839183	0.006202	-0.772322
GSE22229_RENAL_TRANSPLANT_VS_HEALTHY_PBMC_DN	-0.30817	-0.0124388	-3.75656	0.000839817	0.006202	-0.773036
GSE26030_UNSTIM_VS_RESTIM_TH1_DAY5_POST_POLARIZATION_UP	-0.258308	0.00284632	-3.7564	0.000840172	0.006202	-0.773436
GSE7852_LN_VS_THYMUS_TCONV_UP	-0.195982	0.00197343	-3.75469	0.000843932	0.00622033	-0.777659
GSE21546_WT_VS_SAP1A_KO_AND_ELK1_KO_ANTI_CD3_STIM_DP_THYMOCYTES_UP	-0.303191	0.00124747	-3.7528	0.000848107	0.00624165	-0.782325
GSE5542_UNTREATED_VS_IFNA_TREATED_EPITHELIAL_CELLS_6H_UP	-0.188241	-0.00597959	-3.75061	0.000852976	0.00626802	-0.787739
GSE15930_NAIVE_VS_24H_IN_VITRO_STIM_CD8_TCELL_DN	0.375253	0.0042365	3.74897	0.000856644	0.0062855	-0.791797
GSE13411_NAIVE_BCELL_VS_PLASMA_CELL_UP	-0.195545	0.00022911	-3.74789	0.000859071	0.00628816	-0.794472
GSE18791_CTRL_VS_NEWCASTLE_VIRUS_DC_18H_DN	-0.250899	0.0057579	-3.74765	0.000859589	0.00628816	-0.795043
GSE37301_CD4_TCELL_VS_GRANULOCYTE_MONOCYTE_PROGENITOR_DN	-0.208671	-0.0025475	-3.74581	0.000863739	0.00630905	-0.799597
GSE26488_WT_VS_HDAC7_DELTAP_TG_OT2_THYMOCYTE_WITH_PEPTIDE_INJECTION_DN	-0.204819	0.00891269	-3.74219	0.000871937	0.0063594	-0.808529
GSE6259_33D1_POS_VS_DEC205_POS_SPLENIC_DC_UP	-0.235967	0.000945596	-3.74049	0.000875827	0.00636811	-0.812737
GSE31082_CD4_VS_CD8_SP_THYMOCYTE_UP	-0.258649	-0.00252388	-3.74033	0.000876195	0.00636811	-0.813134
GSE25088_WT_VS_STAT6_KO_MACROPHAGE_ROSIGLITAZONE_STIM_DN	-0.222695	0.00485732	-3.73996	0.000877052	0.00636811	-0.814059
GSE28408_LY6G_POS_VS_NEG_DC_UP	-0.283685	-0.00836457	-3.73868	0.000879988	0.00637991	-0.817218
GSE39556_CD8A_DC_VS_NK_CELL_MOUSE_3H_POST_POLYIC_INJ_DN	-0.314874	-0.00473936	-3.73606	0.000886012	0.00641404	-0.823668
GSE42021_CD24HI_TREG_VS_CD24HI_TCONV_THYMUS_DN	-0.218681	0.00835074	-3.73475	0.000889052	0.00642608	-0.826907
GSE14000_UNSTIM_VS_16H_LPS_DC_TRANSLATED_RNA_DN	-0.240144	0.0119824	-3.73421	0.000890313	0.00642608	-0.828246
GSE3565_CTRL_VS_LPS_INJECTED_DUSP1_KO_SPLENOCYTES_UP	-0.229859	0.0100942	-3.7268	0.000907697	0.00654187	-0.846525
GSE21063_WT_VS_NFATC1_KO_3H_ANTI_IGM_STIM_BCELL_UP	-0.193011	-0.0143928	-3.72189	0.000919409	0.00661648	-0.858642
GSE17721_12H_VS_24H_GARDIQUIMOD_BMDC_UP	-0.176988	0.00452747	-3.72091	0.00092177	0.00662369	-0.861065
GSE17974_0H_VS_4H_IN_VITRO_ACT_CD4_TCELL_UP	-0.277681	-0.00630334	-3.71834	0.000927957	0.00665833	-0.867388
GSE37301_GRANULOCYTE_MONOCYTE_PROGENITOR_VS_RAG2_KO_NK_CELL_UP	0.176444	-0.0057654	3.71628	0.000932963	0.00668441	-0.872472
GOLDRATH_NAIVE_VS_MEMORY_CD8_TCELL_DN	-0.253365	-0.00158186	-3.71416	0.000938122	0.00670475	-0.877683
GSE14769_UNSTIM_VS_240MIN_LPS_BMDM_DN	-0.202448	-0.0023573	-3.71399	0.000938555	0.00670475	-0.878119
GSE7831_UNSTIM_VS_INFLUENZA_STIM_PDC_4H_UP	-0.226478	0.0035867	-3.71178	0.000943979	0.00673362	-0.883563
GSE24142_DN2_VS_DN3_THYMOCYTE_UP	-0.191372	-0.000464684	-3.70854	0.000951992	0.00678085	-0.891549
GSE20366_TREG_VS_NAIVE_CD4_TCELL_UP	-0.1635	0.00932575	-3.70731	0.000955045	0.00678657	-0.894574
GSE40274_CTRL_VS_GATA1_TRANSDUCED_ACTIVATED_CD4_TCELL_UP	-0.259961	0.0010333	-3.70696	0.000955915	0.00678657	-0.895435
GSE15930_NAIVE_VS_24H_IN_VITRO_STIM_IL12_CD8_TCELL_DN	0.367777	0.00976007	3.70647	0.000957131	0.00678657	-0.896635
GSE42021_TREG_PLN_VS_CD24INT_TREG_THYMUS_DN	-0.34914	0.00412934	-3.70598	0.000958367	0.00678657	-0.897855
GSE9006_HEALTHY_VS_TYPE_1_DIABETES_PBMC_4MONTH_POST_DX_UP	-0.274071	0.00434876	-3.70465	0.00096168	0.00680015	-0.901115
GSE7460_FOXP3_MUT_VS_WT_ACT_TCONV_DN	-0.216759	-0.00360861	-3.70388	0.000963609	0.00680392	-0.903008
GSE17721_CTRL_VS_LPS_4H_BMDC_DN	-0.212695	0.00407317	-3.70013	0.00097308	0.00685726	-0.912247
GSE24634_TREG_VS_TCONV_POST_DAY5_IL4_CONVERSION_UP	0.48805	0.0152989	3.69971	0.000974152	0.00685726	-0.913288
GSE23568_CTRL_VS_ID3_TRANSDUCED_CD8_TCELL_DN	0.403309	0.00952256	3.69922	0.000975386	0.00685726	-0.914483
GSE19888_ADENOSINE_A3R_INH_VS_TCELL_MEMBRANES_ACT_MAST_CELL_UP	-0.332101	0.00332487	-3.6984	0.000977474	0.00686204	-0.916503
GSE37416_0H_VS_24H_F_TULARENSIS_LVS_NEUTROPHIL_DN	-0.175828	0.00197241	-3.69643	0.000982503	0.00688608	-0.921351
GSE14308_INDUCED_VS_NATURAL_TREG_UP	0.195016	0.00881382	3.69595	0.000983726	0.00688608	-0.922525
GSE15330_HSC_VS_LYMPHOID_PRIMED_MULTIPOTENT_PROGENITOR_IKAROS_KO_DN	0.170913	-0.00352938	3.69388	0.000989053	0.00691344	-0.927626
GSE7852_TREG_VS_TCONV_LN_DN	-0.24362	-0.000622594	-3.68919	0.00100121	0.00698842	-0.939169
GSE7460_CD8_TCELL_VS_CD4_TCELL_ACT_UP	-0.214684	-0.00698107	-3.68429	0.00101406	0.00706135	-0.951209
GSE17721_LPS_VS_PAM3CSK4_8H_BMDC_UP	-0.171164	0.00427406	-3.6841	0.00101456	0.00706135	-0.951673
GSE24574_BCL6_HIGH_TFH_VS_TCONV_CD4_TCELL_DN	-0.173198	0.00491821	-3.68107	0.0010226	0.00710717	-0.959129
GSE17721_POLYIC_VS_CPG_16H_BMDC_UP	-0.172092	0.00532365	-3.67839	0.00102975	0.00714571	-0.965705
GSE360_L_DONOVANI_VS_M_TUBERCULOSIS_MAC_DN	-0.198871	-0.00718482	-3.6779	0.00103108	0.00714571	-0.966925
GSE42021_CD24HI_VS_CD24LOW_TCONV_THYMUS_DN	-0.277366	0.01067	-3.67593	0.00103638	0.0071678	-0.971766
GSE19198_1H_VS_6H_IL21_TREATED_TCELL_DN	-0.209222	0.0119379	-3.67562	0.00103721	0.0071678	-0.972521
GSE27859_CD11C_INT_F480_HI_MACROPHAGE_VS_CD11C_ING_F480_INT_DC_DN	-0.268462	0.00609905	-3.67393	0.00104178	0.00718919	-0.976672
GSE9601_NFKB_INHIBITOR_VS_PI3K_INHIBITOR_TREATED_HCMV_INF_MONOCYTE_DN	-0.244797	-0.00624005	-3.67215	0.00104662	0.00721232	-0.981041
GSE14769_UNSTIM_VS_360MIN_LPS_BMDM_DN	-0.181692	0.00601502	-3.67062	0.0010508	0.00723093	-0.984808
GSE32423_MEMORY_VS_NAIVE_CD8_TCELL_UP	-0.242743	0.00766897	-3.66751	0.00105932	0.00727927	-0.992429
GSE14415_ACT_TCONV_VS_ACT_NATURAL_TREG_UP	-0.203541	0.00784504	-3.66682	0.00106122	0.0072801	-0.994125
GSE41867_LCMV_ARMSTRONG_VS_CLONE13_DAY15_EFFECTOR_CD8_TCELL_UP	-0.175543	0.00200441	-3.66541	0.00106513	0.0072801	-0.997592
GSE557_WT_VS_CIITA_KO_DC_DN	-0.201421	0.00137497	-3.66538	0.00106521	0.0072801	-0.997662
GSE3982_MEMORY_CD4_TCELL_VS_TH2_UP	-0.322355	-0.0070068	-3.6653	0.00106542	0.0072801	-0.997848
GSE2770_IL12_AND_TGFB_VS_IL4_TREATED_ACT_CD4_TCELL_6H_DN	-0.186316	-0.0049114	-3.66112	0.00107708	0.0073426	-1.00812
GSE14308_INDUCED_VS_NATURAL_TREG_DN	-0.205786	0.000982058	-3.66094	0.00107758	0.0073426	-1.00856
GSE42021_TREG_VS_TCONV_PLN_UP	-0.373011	-0.00659295	-3.66028	0.00107943	0.00734492	-1.01018
GSE3982_EOSINOPHIL_VS_NKCELL_UP	-0.236188	0.000717668	-3.6594	0.00108189	0.00735139	-1.01232
GSE21670_UNTREATED_VS_IL6_TREATED_CD4_TCELL_DN	-0.178202	-0.00151781	-3.65832	0.00108493	0.00736181	-1.01498
GSE18791_UNSTIM_VS_NEWCATSLE_VIRUS_DC_6H_UP	0.1917	-0.00461383	3.6572	0.00108811	0.0073731	-1.01774
GSE3920_UNTREATED_VS_IFNA_TREATED_FIBROBLAST_UP	-0.272888	0.00932239	-3.65632	0.0010906	0.00737974	-1.0199
GSE26030_TH1_VS_TH17_DAY15_POST_POLARIZATION_DN	-0.203099	-0.00444323	-3.65353	0.00109854	0.0074208	-1.02674
GSE23308_WT_VS_MINERALCORTICOID_REC_KO_MACROPHAGE_DN	-0.217232	0.00697982	-3.65311	0.00109972	0.0074208	-1.02775
GSE360_L_MAJOR_VS_T_GONDII_MAC_UP	-0.175505	0.00198414	-3.65171	0.00110374	0.00743206	-1.0312
GSE23502_BM_VS_COLON_TUMOR_HDC_KO_MYELOID_DERIVED_SUPPRESSOR_CELL_DN	-0.220711	0.00177084	-3.65146	0.00110446	0.00743206	-1.03181
GSE5589_LPS_VS_LPS_AND_IL6_STIM_MACROPHAGE_45MIN_UP	-0.218778	-0.00429983	-3.65093	0.00110596	0.00743206	-1.03309
GSE37301_COMMON_LYMPHOID_PROGENITOR_VS_GRAN_MONO_PROGENITOR_DN	-0.17148	-0.00274438	-3.65001	0.00110863	0.00743738	-1.03537
GSE23321_EFFECTOR_MEMORY_VS_NAIVE_CD8_TCELL_DN	0.315861	0.00717088	3.64951	0.00111005	0.00743738	-1.03657
GSE11961_MARGINAL_ZONE_BCELL_VS_MEMORY_BCELL_DAY40_UP	-0.232604	0.000630327	-3.64871	0.00111236	0.00743738	-1.03854
GSE39820_CTRL_VS_IL1B_IL6_CD4_TCELL_DN	-0.172623	-0.000593709	-3.64854	0.00111286	0.00743738	-1.03896
GSE6090_UNSTIM_VS_DC_SIGN_STIM_DC_DN	-0.260526	0.00923934	-3.64764	0.00111545	0.00744451	-1.04116
GSE19401_RETINOIC_ACID_VS_RETINOIC_ACID_AND_PAM2CSK4_STIM_FOLLICULAR_DC_UP	-0.225835	-0.00362312	-3.64689	0.00111764	0.00744892	-1.04301
GSE42021_TREG_PLN_VS_CD24HI_TREG_THYMUS_UP	-0.214421	0.0127619	-3.64596	0.00112033	0.00745318	-1.04527
GSE20366_CD103_POS_VS_NEG_TREG_KLRG1NEG_UP	-0.19973	0.00549558	-3.64562	0.00112134	0.00745318	-1.04612
GSE5589_LPS_VS_LPS_AND_IL6_STIM_IL6_KO_MACROPHAGE_45MIN_DN	-0.175791	0.011902	-3.6337	0.00115657	0.00766575	-1.0753
GSE45365_HEALTHY_VS_MCMV_INFECTION_CD11B_DC_DN	0.336722	0.00423988	3.63355	0.00115701	0.00766575	-1.07566
GSE3203_UNTREATED_VS_IFNB_TREATED_LN_BCELL_UP	-0.20683	0.00547426	-3.63321	0.00115804	0.00766575	-1.0765
GSE25123_WT_VS_PPARG_KO_MACROPHAGE_ROSIGLITAZONE_STIM_UP	-0.281596	-0.00397914	-3.62682	0.00117741	0.00778338	-1.09215
GSE17301_ACD3_ACD28_VS_ACD3_ACD28_AND_IFNA5_STIM_CD8_TCELL_UP	0.309588	-0.000677157	3.62623	0.00117921	0.0077847	-1.09358
GSE5679_CTRL_VS_PPARG_LIGAND_ROSIGLITAZONE_AND_RARA_AGONIST_AM580_TREATED_DC_DN	-0.210427	-0.00364738	-3.62422	0.00118536	0.00781471	-1.09849
GSE22589_HEALTHY_VS_HIV_AND_SIV_INFECTED_DC_UP	0.283516	-0.00110961	3.62204	0.00119209	0.00783625	-1.10383
GSE32423_CTRL_VS_IL4_MEMORY_CD8_TCELL_UP	-0.169118	0.00415307	-3.62163	0.00119336	0.00783625	-1.10483
GSE22886_NAIVE_CD4_TCELL_VS_12H_ACT_TH2_UP	-0.348335	-0.00614446	-3.62113	0.00119491	0.00783625	-1.10605
GSE13411_PLASMA_CELL_VS_MEMORY_BCELL_DN	-0.250533	-0.00618862	-3.62108	0.00119506	0.00783625	-1.10617
GSE7768_OVA_WITH_LPS_VS_OVA_WITH_MPL_IMMUNIZED_MOUSE_WHOLE_SPLEEN_6H_DN	-0.197053	-0.00782387	-3.61969	0.00119938	0.00785398	-1.10957
GSE360_T_GONDII_VS_M_TUBERCULOSIS_DC_DN	-0.221393	-0.00514485	-3.61522	0.00121337	0.00793494	-1.12051
GSE41867_DAY6_EFFECTOR_VS_DAY30_MEMORY_CD8_TCELL_LCMV_ARMSTRONG_DN	-0.212947	0.000450632	-3.61432	0.0012162	0.00794049	-1.1227
GSE37532_WT_VS_PPARG_KO_LN_TCONV_UP	-0.287794	-0.00253288	-3.61391	0.00121748	0.00794049	-1.1237
GSE41867_NAIVE_VS_DAY30_LCMV_ARMSTRONG_MEMORY_CD8_TCELL_UP	0.250855	0.00445734	3.61249	0.00122197	0.00795912	-1.12717
GSE14350_IL2RB_KO_VS_WT_TREG_DN	-0.19764	-0.00447156	-3.61123	0.00122598	0.00797458	-1.13025
GSE37532_TREG_VS_TCONV_CD4_TCELL_FROM_LN_UP	0.372355	0.0165391	3.60891	0.00123338	0.00801201	-1.13593
GSE3982_MAST_CELL_VS_DC_DN	-0.231726	-0.00585655	-3.60607	0.00124247	0.00806033	-1.14285
GSE29614_DAY3_VS_DAY7_TIV_FLU_VACCINE_PBMC_DN	0.385503	-0.00421169	3.60489	0.00124628	0.00807432	-1.14574
GSE360_CTRL_VS_T_GONDII_DC_UP	-0.194604	0.000362429	-3.60405	0.00124899	0.00808108	-1.14778
GSE17721_0.5H_VS_12H_POLYIC_BMDC_DN	-0.179348	-0.00262674	-3.60351	0.00125073	0.00808164	-1.14909
GSE24142_ADULT_VS_FETAL_DN3_THYMOCYTE_UP	-0.198456	-0.00283287	-3.60158	0.001257	0.00811054	-1.15381
GSE17721_0.5H_VS_12H_GARDIQUIMOD_BMDC_DN	-0.186873	0.00839756	-3.60111	0.00125853	0.00811054	-1.15496
GSE13946_CTRL_VS_DSS_COLITIS_GD_TCELL_FROM_COLON_UP	-0.190848	0.00987284	-3.59899	0.00126547	0.00813679	-1.16013
GSE27291_0H_VS_6H_STIM_GAMMADELTA_TCELL_DN	0.183579	0.00916347	3.59884	0.00126595	0.00813679	-1.16049
GSE42021_CD24INT_VS_CD24LOW_TCONV_THYMUS_DN	-0.299478	-0.00827632	-3.59453	0.00128016	0.00821728	-1.17101
GSE13485_CTRL_VS_DAY3_YF17D_VACCINE_PBMC_DN	-0.311009	-0.000705066	-3.5934	0.00128391	0.00823056	-1.17377
GSE11057_NAIVE_VS_CENT_MEMORY_CD4_TCELL_DN	-0.25851	-0.00514295	-3.59282	0.00128582	0.00823198	-1.17517
GSE17974_CTRL_VS_ACT_IL4_AND_ANTI_IL12_2H_CD4_TCELL_UP	-0.155071	0.00385241	-3.59094	0.00129211	0.00825531	-1.17977
GSE21670_STAT3_KO_VS_WT_CD4_TCELL_TGFB_IL6_TREATED_DN	-0.27833	-0.00704217	-3.59071	0.00129286	0.00825531	-1.18031
GSE28783_CTRL_ANTI_MIR_VS_UNTREATED_ATHEROSCLEROSIS_MACROPHAGE_DN	-0.198374	-0.00582849	-3.58952	0.00129686	0.00827002	-1.18322
GSE43955_10H_VS_60H_ACT_CD4_TCELL_DN	-0.170335	0.00394845	-3.58557	0.0013102	0.00834416	-1.19286
GSE36476_CTRL_VS_TSST_ACT_16H_MEMORY_CD4_TCELL_YOUNG_UP	-0.316046	-0.0072746	-3.58427	0.00131461	0.00836132	-1.19603
GSE369_PRE_VS_POST_IL6_INJECTION_SOCS3_KO_LIVER_UP	-0.223041	0.0105267	-3.58115	0.00132523	0.0084179	-1.20361
KAECH_DAY8_EFF_VS_DAY15_EFF_CD8_TCELL_DN	-0.178775	0.00343346	-3.58033	0.00132806	0.00842491	-1.20562
GSE6092_UNSTIM_VS_IFNG_STIM_ENDOTHELIAL_CELL_UP	0.186791	0.00108367	3.57807	0.00133584	0.00845786	-1.21112
GSE42021_TCONV_PLN_VS_CD24HI_TCONV_THYMUS_UP	-0.278542	0.000658026	-3.57781	0.00133673	0.00845786	-1.21175
GSE7219_UNSTIM_VS_LPS_AND_ANTI_CD40_STIM_DC_DN	-0.213002	-0.00706187	-3.57554	0.00134461	0.00849433	-1.21728
GSE11961_PLASMA_CELL_DAY7_VS_MEMORY_BCELL_DAY40_UP	-0.193926	0.0126815	-3.57457	0.00134798	0.00849433	-1.21964
GSE20198_UNTREATED_VS_IFNA_TREATED_ACT_CD4_TCELL_DN	0.237395	0.00616731	3.5744	0.00134857	0.00849433	-1.22005
GSE17580_TREG_VS_TEFF_UP	-0.16286	0.00582286	-3.57414	0.00134947	0.00849433	-1.22068
GSE24634_TREG_VS_TCONV_POST_DAY3_IL4_CONVERSION_UP	0.467365	0.0293672	3.57028	0.00136301	0.00856073	-1.23008
GSE34156_UNTREATED_VS_6H_NOD2_LIGAND_TREATED_MONOCYTE_DN	-0.214491	0.000342611	-3.56971	0.00136502	0.00856073	-1.23147
GSE37605_FOXP3_FUSION_GFP_VS_IRES_GFP_TREG_C57BL6_UP	-0.237198	0.00654845	-3.56963	0.00136529	0.00856073	-1.23166
GSE19888_ADENOSINE_A3R_INH_VS_ACT_IN_MAST_CELL_DN	-0.241492	-0.00273312	-3.56784	0.00137165	0.00858957	-1.23603
GSE2770_IL12_ACT_VS_ACT_CD4_TCELL_2H_UP	-0.167883	0.0112076	-3.56719	0.00137395	0.00859294	-1.23761
GSE14000_UNSTIM_VS_4H_LPS_DC_TRANSLATED_RNA_DN	-0.289706	0.000511288	-3.56589	0.00137857	0.00861075	-1.24077
GSE46606_DAY1_VS_DAY3_CD40L_IL2_IL5_STIMULATED_IRF4HIGH_BCELL_DN	-0.178616	0.00586534	-3.56482	0.00138237	0.00862344	-1.24336
GSE3039_ALPHAALPHA_CD8_TCELL_VS_B1_BCELL_UP	-0.169756	-0.00210715	-3.56368	0.00138645	0.00863232	-1.24614
GSE5589_LPS_VS_LPS_AND_IL10_STIM_MACROPHAGE_180MIN_UP	-0.20808	-0.00521325	-3.56343	0.00138734	0.00863232	-1.24674
GSE19941_IL10_KO_VS_IL10_KO_AND_NFKBP50_KO_LPS_AND_IL10_STIM_MACROPHAGE_UP	-0.189097	0.00469289	-3.56268	0.00139003	0.00863763	-1.24856
GSE6875_TCONV_VS_TREG_UP	-0.220497	0.00112098	-3.56221	0.00139174	0.00863763	-1.24972
GSE23505_UNTREATED_VS_4DAY_IL6_IL1_IL23_TREATED_CD4_TCELL_DN	-0.206718	0.00327864	-3.55944	0.00140172	0.00867021	-1.25645
GSE369_SOCS3_KO_VS_WT_LIVER_POST_IL6_INJECTION_DN	-0.199036	-0.0062448	-3.55899	0.00140335	0.00867021	-1.25754
GSE29164_UNTREATED_VS_CD8_TCELL_TREATED_MELANOMA_DAY7_UP	-0.212754	0.00273923	-3.55879	0.00140406	0.00867021	-1.25802
GSE43863_TFH_VS_LY6C_INT_CXCR5POS_MEMORY_CD4_TCELL_UP	-0.219287	0.00910352	-3.55878	0.0014041	0.00867021	-1.25805
GSE35685_CD34POS_CD10NEG_CD62LPOS_VS_CD34POS_CD10POS_BONE_MARROW_DN	-0.211029	-0.00506946	-3.55743	0.001409	0.00868941	-1.26133
GSE1432_1H_VS_24H_IFNG_MICROGLIA_UP	-0.244743	-0.00345672	-3.55665	0.00141185	0.00869211	-1.26323
GSE9988_ANTI_TREM1_VS_CTRL_TREATED_MONOCYTES_UP	-0.265348	-0.00023317	-3.55598	0.00141431	0.00869211	-1.26487
GSE24634_IL4_VS_CTRL_TREATED_NAIVE_CD4_TCELL_DAY7_DN	-0.263904	-0.0021534	-3.55585	0.00141479	0.00869211	-1.26519
GSE7831_1H_VS_4H_INFLUENZA_STIM_PDC_UP	-0.22202	0.0020393	-3.55497	0.001418	0.00869536	-1.26732
GSE45382_UNTREATED_VS_TGFB_TREATED_MACROPHAGES_DN	-0.172907	-0.00439652	-3.55473	0.00141889	0.00869536	-1.26791
GSE360_L_DONOVANI_VS_T_GONDII_MAC_UP	-0.167379	-0.00300372	-3.55357	0.00142313	0.00871041	-1.27072
GSE21927_SPLEEN_C57BL6_VS_EL4_TUMOR_BALBC_MONOCYTES_DN	0.482904	0.0145432	3.54908	0.00143972	0.00880087	-1.28163
GSE22886_IGM_MEMORY_BCELL_VS_BM_PLASMA_CELL_UP	-0.208159	0.00274045	-3.54738	0.00144602	0.00881881	-1.28574
GSE17721_CTRL_VS_CPG_2H_BMDC_DN	-0.20183	0.00579095	-3.54732	0.00144627	0.00881881	-1.2859
GSE41867_NAIVE_VS_DAY8_LCMV_EFFECTOR_CD8_TCELL_UP	0.289394	0.0138731	3.54652	0.00144924	0.00882588	-1.28783
GSE19888_ADENOSINE_A3R_ACT_VS_A3R_ACT_WITH_A3R_INH_PRETREATMENT_IN_MAST_CELL_UP	0.375375	0.00816849	3.54459	0.00145647	0.00885881	-1.29251
GSE3039_CD4_TCELL_VS_B2_BCELL_UP	-0.203122	-0.00547222	-3.5407	0.00147119	0.00893718	-1.30197
GSE37533_PPARG1_FOXP3_VS_FOXP3_TRANSDUCED_CD4_TCELL_PIOGLITAZONE_TREATED_UP	-0.274855	-0.00673321	-3.53867	0.00147891	0.00896668	-1.3069
GSE557_CIITA_KO_VS_I_AB_KO_DC_UP	-0.193409	-0.000724081	-3.53845	0.00147972	0.00896668	-1.30742
GSE17721_LPS_VS_PAM3CSK4_4H_BMDC_UP	-0.176789	-0.00523626	-3.53607	0.00148884	0.00901069	-1.31319
GSE19825_NAIVE_VS_IL2RAHIGH_DAY3_EFF_CD8_TCELL_DN	0.212595	0.00823419	3.53502	0.00149287	0.00902393	-1.31574
GSE40068_CXCR5POS_BCL6POS_TFH_VS_CXCR5NEG_BCL6NEG_CD4_TCELL_DN	-0.212347	-0.00177017	-3.53429	0.00149568	0.00902505	-1.31751
GSE11864_CSF1_IFNG_VS_CSF1_PAM3CYS_IN_MAC_UP	-0.202855	-6.26782e-05	-3.53401	0.00149676	0.00902505	-1.31819
GSE43955_1H_VS_10H_ACT_CD4_TCELL_WITH_TGFB_IL6_DN	-0.196145	0.000426166	-3.53344	0.00149898	0.00902721	-1.31958
GSE37533_PPARG2_FOXP3_VS_FOXP3_TRANSDUCED_CD4_TCELL_DN	-0.354183	0.000282947	-3.53188	0.001505	0.0090523	-1.32335
GSE3982_BASOPHIL_VS_NKCELL_UP	-0.197161	0.000465912	-3.53095	0.00150861	0.0090577	-1.32561
GSE39110_DAY3_VS_DAY6_POST_IMMUNIZATION_CD8_TCELL_UP	-0.180299	0.00482952	-3.53069	0.00150962	0.0090577	-1.32623
GSE19888_ADENOSINE_A3R_INH_PRETREAT_AND_ACT_BY_A3R_VS_A3R_INH_AND_TCELL_MEMBRANES_ACT_MAST_CELL_UP	-0.391752	-0.00925865	-3.52835	0.00151875	0.00910126	-1.33191
GSE14415_ACT_VS_CTRL_NATURAL_TREG_UP	0.35612	-0.00305785	3.5261	0.00152757	0.00914288	-1.33735
GSE21546_ELK1_KO_VS_SAP1A_KO_AND_ELK1_KO_DP_THYMOCYTES_UP	-0.294296	-0.00817014	-3.52528	0.0015308	0.00915098	-1.33934
GSE24671_BAKIMULC_VS_SENDAI_VIRUS_INFECTED_MOUSE_SPLENOCYTES_DN	0.279497	0.00362781	3.52474	0.00153295	0.00915263	-1.34067
GSE33425_CD8_ALPHAALPHA_VS_ALPHABETA_CD161_HIGH_TCELL_UP	-0.190015	0.00106778	-3.52395	0.00153607	0.00916001	-1.34257
GSE9988_ANTI_TREM1_VS_CTRL_TREATED_MONOCYTES_DN	-0.252298	0.00857558	-3.52294	0.00154008	0.00917272	-1.34503
GSE22611_UNSTIM_VS_6H_MDP_STIM_NOD2_TRANSDUCED_HEK293T_CELL_DN	-0.146201	0.00422655	-3.52205	0.00154358	0.00918234	-1.34716
GSE2770_UNTREATED_VS_ACT_CD4_TCELL_48H_UP	0.313565	-0.00351419	3.52121	0.00154693	0.00919105	-1.3492
GSE39820_TGFBETA1_IL6_VS_TGFBETA1_IL6_IL23A_TREATED_CD4_TCELL_UP	-0.188509	0.00200292	-3.51981	0.00155255	0.00920462	-1.35261
GSE2935_UV_INACTIVATED_VS_LIVE_SENDAI_VIRUS_INF_MACROPHAGE_DN	-0.206012	0.0110385	-3.51969	0.001553	0.00920462	-1.35288
GSE37301_HEMATOPOIETIC_STEM_CELL_VS_RAG2_KO_NK_CELL_UP	-0.177782	0.00418984	-3.51699	0.00156385	0.00925767	-1.35943
GSE32255_WT_VS_JMJD2D_KNOCKDOWN_4H_LPS_STIM_DC_UP	-0.218103	0.00264984	-3.5155	0.00156985	0.00928195	-1.36303
GSE45365_WT_VS_IFNAR_KO_CD8A_DC_MCMV_INFECTION_UP	-0.210615	0.00489531	-3.51332	0.00157869	0.00932288	-1.36831
GSE32986_UNSTIM_VS_GMCSF_AND_CURDLAN_HIGHDOSE_STIM_DC_DN	-0.265883	-0.00185533	-3.51271	0.00158117	0.0093262	-1.36979
GSE9988_LPS_VS_VEHICLE_TREATED_MONOCYTE_DN	-0.247621	0.00352164	-3.51115	0.00158754	0.00935245	-1.37357
GSE15930_NAIVE_VS_24H_IN_VITRO_STIM_INFAB_CD8_TCELL_DN	0.347916	0.00380993	3.51003	0.0015921	0.009368	-1.37626
GSE21033_3H_VS_24H_POLYIC_STIM_DC_UP	-0.227198	0.00655121	-3.50653	0.00160651	0.0094414	-1.38474
GSE16755_CTRL_VS_IFNA_TREATED_MAC_UP	-0.162072	0.00806397	-3.50519	0.00161205	0.00944378	-1.38797
GSE29614_CTRL_VS_DAY7_TIV_FLU_VACCINE_PBMC_DN	0.440137	0.00188184	3.50401	0.00161697	0.00944378	-1.39084
GSE18893_TCONV_VS_TREG_24H_CULTURE_DN	-0.173965	0.00571097	-3.5032	0.00162034	0.00944378	-1.3928
GSE2706_2H_VS_8H_LPS_STIM_DC_DN	-0.26572	-0.00958642	-3.50262	0.00162276	0.00944378	-1.3942
GSE3982_NEUTROPHIL_VS_BCELL_UP	-0.199069	0.00130165	-3.50261	0.00162281	0.00944378	-1.39423
GSE17721_PAM3CSK4_VS_GADIQUIMOD_8H_BMDC_DN	-0.185946	0.00627663	-3.50248	0.00162335	0.00944378	-1.39454
GSE25088_IL4_VS_IL4_AND_ROSIGLITAZONE_STIM_STAT6_KO_MACROPHAGE_DAY10_UP	-0.196259	0.00235707	-3.50237	0.0016238	0.00944378	-1.3948
GSE6674_PL2_3_VS_ANTI_IGM_AND_CPG_STIM_BCELL_DN	-0.203692	0.0149428	-3.50228	0.00162417	0.00944378	-1.39501
GSE11961_MEMORY_BCELL_DAY7_VS_GERMINAL_CENTER_BCELL_DAY7_UP	-0.181915	-0.00978355	-3.50223	0.00162436	0.00944378	-1.39512
GSE10856_CTRL_VS_TNFRSF6B_IN_MACROPHAGE_DN	0.226637	0.00720391	3.50163	0.00162688	0.00944716	-1.39658
GSE37416_0H_VS_6H_F_TULARENSIS_LVS_NEUTROPHIL_DN	-0.238005	0.00229212	-3.49982	0.00163446	0.00947986	-1.40095
GSE17974_CTRL_VS_ACT_IL4_AND_ANTI_IL12_12H_CD4_TCELL_DN	0.359088	0.00283042	3.49657	0.00164819	0.00953723	-1.40881
GSE21380_NON_TFH_VS_TFH_CD4_TCELL_UP	-0.278843	-0.0180695	-3.49655	0.00164827	0.00953723	-1.40886
GSE16451_CTRL_VS_WEST_EQUINE_ENC_VIRUS_MATURE_NEURON_CELL_LINE_DN	-0.20716	-0.00874133	-3.49372	0.0016603	0.00959549	-1.41569
GSE43955_TH0_VS_TGFB_IL6_TH17_ACT_CD4_TCELL_30H_UP	-0.168381	0.00648582	-3.49248	0.00166559	0.00961465	-1.41868
GSE22282_HYPOXIA_VS_NORMOXIA_MYELOID_DC_DN	-0.187227	0.0062976	-3.49192	0.00166799	0.00961709	-1.42003
GSE2770_TGFB_AND_IL4_ACT_VS_ACT_CD4_TCELL_48H_DN	-0.216349	-0.0045742	-3.49127	0.00167078	0.00962177	-1.4216
GSE14415_INDUCED_TREG_VS_TCONV_DN	-0.216024	0.00233798	-3.4901	0.00167583	0.0096395	-1.42444
GSE7460_TCONV_VS_TREG_LN_UP	-0.203408	-0.0068304	-3.4895	0.0016784	0.00964286	-1.42588
GSE3720_UNSTIM_VS_LPS_STIM_VD1_GAMMADELTA_TCELL_UP	-0.166941	-0.00643545	-3.48801	0.00168485	0.0096577	-1.42949
GSE40274_XBP1_VS_FOXP3_AND_XBP1_TRANSDUCED_ACTIVATED_CD4_TCELL_UP	-0.224426	-0.00848312	-3.48799	0.00168494	0.0096577	-1.42954
GSE27786_NKCELL_VS_NKTCELL_UP	-0.17408	-0.00165906	-3.48678	0.00169017	0.0096692	-1.43245
GSE28726_NAIVE_VS_ACTIVATED_CD4_TCELL_UP	-0.219002	-0.00513464	-3.48661	0.00169092	0.0096692	-1.43286
GSE19512_NAUTRAL_VS_INDUCED_TREG_DN	-0.138513	-0.000695914	-3.48294	0.00170694	0.00974939	-1.44173
GSE3920_UNTREATED_VS_IFNB_TREATED_ENDOTHELIAL_CELL_UP	-0.155535	-0.00126183	-3.48243	0.00170915	0.00975055	-1.44294
GSE3565_CTRL_VS_LPS_INJECTED_DUSP1_KO_SPLENOCYTES_DN	-0.157248	0.00148314	-3.48112	0.00171493	0.00976271	-1.44611
GSE4748_CTRL_VS_LPS_AND_CYANOBACTERIUM_LPSLIKE_STIM_DC_3H_UP	-0.175732	0.000570428	-3.48067	0.00171689	0.00976271	-1.44719
GSE4590_LARGE_PRE_BCELL_VS_VPREB_POS_LARGE_PRE_BCELL_DN	-0.221445	0.00827199	-3.48058	0.00171729	0.00976271	-1.4474
GSE21774_CD56_BRIGHT_VS_DIM_CD62L_POSITIVE_NK_CELL_UP	-0.167332	-0.00346968	-3.48009	0.00171948	0.00976346	-1.4486
GSE2770_TGFB_AND_IL4_ACT_VS_ACT_CD4_TCELL_2H_DN	-0.296385	0.0006028	-3.47956	0.00172179	0.00976346	-1.44986
GSE1432_6H_VS_24H_IFNG_MICROGLIA_UP	-0.177018	0.00261236	-3.47909	0.0017239	0.00976346	-1.45101
GSE36392_TYPE_2_MYELOID_VS_MAC_IL25_TREATED_LUNG_UP	-0.16128	0.00673945	-3.47792	0.00172908	0.00976346	-1.45383
GSE19825_NAIVE_VS_IL2RALOW_DAY3_EFF_CD8_TCELL_UP	-0.20664	0.00252709	-3.47789	0.00172921	0.00976346	-1.4539
GSE11386_NAIVE_VS_MEMORY_BCELL_DN	-0.236999	-0.00568268	-3.4778	0.0017296	0.00976346	-1.45411
GSE40274_CTRL_VS_SATB1_TRANSDUCED_ACTIVATED_CD4_TCELL_UP	-0.215648	-0.0111502	-3.47738	0.00173145	0.00976346	-1.45512
GSE32034_LY6C_HIGH_VS_LOW_ROSIGLIZATONE_TREATED_MONOCYTE_UP	-0.201746	0.0102728	-3.47521	0.00174114	0.00979463	-1.46036
GSE27670_CTRL_VS_LMP1_TRANSDUCED_GC_BCELL_DN	-0.233625	-0.00547872	-3.47448	0.0017444	0.00979463	-1.46212
GSE18893_CTRL_VS_TNF_TREATED_TREG_24H_DN	-0.18784	-0.000235554	-3.47441	0.00174471	0.00979463	-1.46228
GSE4590_SMALL_VS_LARGE_PRE_BCELL_UP	-0.157577	-0.00859945	-3.47419	0.0017457	0.00979463	-1.46282
GSE22886_UNSTIM_VS_STIM_MEMORY_TCELL_DN	0.436505	0.014036	3.47353	0.00174868	0.00979463	-1.46442
GSE40274_CTRL_VS_FOXP3_AND_GATA1_TRANSDUCED_ACTIVATED_CD4_TCELL_UP	-0.197174	-0.00659355	-3.47344	0.00174904	0.00979463	-1.46461
GSE28737_FOLLICULAR_VS_MARGINAL_ZONE_BCELL_BCL6_HET_DN	-0.198515	0.00356436	-3.47205	0.0017553	0.00981838	-1.46797
GSE2770_TGFB_AND_IL4_VS_TGFB_AND_IL12_TREATED_ACT_CD4_TCELL_2H_DN	0.311576	-0.0029645	3.47014	0.00176395	0.00984194	-1.47258
GSE20366_TREG_VS_TCONV_DN	-0.168338	-0.00481987	-3.46992	0.00176494	0.00984194	-1.47311
GSE40666_UNTREATED_VS_IFNA_STIM_EFFECTOR_CD8_TCELL_90MIN_UP	-0.208315	-0.00148327	-3.46978	0.00176557	0.00984194	-1.47345
GSE22886_NAIVE_CD4_TCELL_VS_12H_ACT_TH1_DN	0.402444	0.0085741	3.46656	0.00178019	0.0099121	-1.48119
GSE11961_FOLLICULAR_BCELL_VS_MARGINAL_ZONE_BCELL_UP	-0.16963	-0.000958829	-3.46601	0.00178272	0.0099124	-1.48252
GSE7460_CTRL_VS_TGFB_TREATED_ACT_CD8_TCELL_DN	-0.228363	0.00409633	-3.46566	0.00178431	0.0099124	-1.48336
GSE22886_NAIVE_TCELL_VS_DC_DN	-0.280654	-0.00569405	-3.46491	0.00178774	0.00992012	-1.48516
GSE22886_NAIVE_CD8_TCELL_VS_MONOCYTE_UP	-0.167653	0.000248168	-3.46377	0.00179299	0.00992681	-1.48792
GSE19923_E2A_KO_VS_HEB_AND_E2A_KO_DP_THYMOCYTE_UP	-0.178763	0.00160043	-3.46376	0.00179302	0.00992681	-1.48793
GSE42088_UNINF_VS_LEISHMANIA_INF_DC_24H_UP	-0.231314	-0.00589808	-3.46273	0.00179778	0.00994185	-1.49042
GSE3982_CENT_MEMORY_CD4_TCELL_VS_TH1_DN	0.360425	0.00544865	3.46172	0.00180241	0.00995127	-1.49284
GSE21546_UNSTIM_VS_ANTI_CD3_STIM_DP_THYMOCYTES_UP	-0.276115	-0.00200314	-3.46148	0.00180357	0.00995127	-1.49344
GSE21927_C26GM_VS_4T1_TUMOR_MONOCYTE_BALBC_DN	-0.289324	0.00358349	-3.4601	0.00180996	0.00997524	-1.49676
GSE17721_PAM3CSK4_VS_GADIQUIMOD_12H_BMDC_DN	-0.168923	0.00409019	-3.45913	0.00181442	0.00998856	-1.49908
GSE14415_INDUCED_TREG_VS_FAILED_INDUCED_TREG_UP	0.435073	0.0137689	3.45842	0.00181773	0.00999544	-1.50078
GSE16450_CTRL_VS_IFNA_6H_STIM_IMMATURE_NEURON_CELL_LINE_UP	-0.215606	-0.000135461	-3.45779	0.00182068	0.00999682	-1.50231
GSE45739_NRAS_KO_VS_WT_UNSTIM_CD4_TCELL_DN	-0.259794	-0.0045306	-3.45718	0.00182355	0.00999682	-1.50378
GSE13547_2H_VS_12_H_ANTI_IGM_STIM_BCELL_DN	0.495831	0.0196316	3.45705	0.00182413	0.00999682	-1.50409
GSE10240_CTRL_VS_IL17_AND_IL22_STIM_PRIMARY_BRONCHIAL_EPITHELIAL_CELLS_UP	0.282776	0.00469242	3.45603	0.0018289	0.0100117	-1.50654
GSE27786_LIN_NEG_VS_NKTCELL_UP	0.215523	0.00199299	3.45392	0.00183883	0.0100548	-1.51162
GSE17974_IL4_AND_ANTI_IL12_VS_UNTREATED_72H_ACT_CD4_TCELL_DN	-0.226055	0.00239427	-3.45267	0.00184472	0.0100693	-1.51462
GSE41867_NAIVE_VS_DAY15_LCMV_EFFECTOR_CD8_TCELL_UP	0.272494	0.00203714	3.45248	0.00184563	0.0100693	-1.51509
GSE2585_CTEC_VS_THYMIC_DC_UP	-0.168124	-0.00618391	-3.45168	0.0018494	0.0100786	-1.517
GSE15330_MEGAKARYOCYTE_ERYTHROID_VS_GRANULOCYTE_MONOCYTE_PROGENITOR_UP	-0.174659	0.00374861	-3.45018	0.00185656	0.010099	-1.52062
GSE19941_IL10_KO_VS_IL10_KO_AND_NFKBP50_KO_UNSTIM_MACROPHAGE_DN	-0.208918	0.00502318	-3.45002	0.00185729	0.010099	-1.521
GSE43863_TFH_VS_LY6C_INT_CXCR5POS_EFFECTOR_CD4_TCELL_DN	-0.182829	0.00615	-3.44615	0.0018758	0.0101883	-1.53031
GSE41867_LCMV_ARMSTRONG_VS_CLONE13_DAY6_EFFECTOR_CD8_TCELL_UP	0.296278	0.00115537	3.44559	0.00187847	0.0101914	-1.53164
GSE5679_CTRL_VS_PPARG_LIGAND_ROSIGLITAZONE_TREATED_DC_DN	-0.205674	0.000138793	-3.44269	0.00189249	0.0102561	-1.53862
GSE41867_NAIVE_VS_DAY30_LCMV_ARMSTRONG_MEMORY_CD8_TCELL_DN	0.30448	0.00713351	3.44015	0.00190482	0.0103022	-1.54471
GSE37532_VISCERAL_ADIPOSE_TISSUE_VS_LN_DERIVED_PPARG_KO_TCONV_CD4_TCELL_UP	0.330914	0.00338543	3.43975	0.00190676	0.0103022	-1.54567
GSE22886_NAIVE_CD4_TCELL_VS_12H_ACT_TH2_DN	0.328991	0.00681989	3.43938	0.0019086	0.0103022	-1.54657
GSE1566_WT_VS_EZH2_KO_LN_TCELL_DN	-0.174175	-0.00531298	-3.4392	0.00190946	0.0103022	-1.54699
GSE24634_TEFF_VS_TCONV_DAY5_IN_CULTURE_UP	0.456519	0.00919678	3.43642	0.0019231	0.0103451	-1.55367
GSE11924_TFH_VS_TH2_CD4_TCELL_UP	-0.213134	0.00237673	-3.4363	0.0019237	0.0103451	-1.55397
GSE13484_3H_UNSTIM_VS_YF17D_VACCINE_STIM_PBMC_DN	-0.211346	0.00329056	-3.43628	0.00192378	0.0103451	-1.554
GSE16450_IMMATURE_VS_MATURE_NEURON_CELL_LINE_DN	0.3829	0.00411803	3.4342	0.00193402	0.0103877	-1.55899
GSE36476_CTRL_VS_TSST_ACT_72H_MEMORY_CD4_TCELL_YOUNG_UP	-0.303604	-0.0124698	-3.43376	0.00193624	0.0103877	-1.56006
GSE17974_0H_VS_6H_IN_VITRO_ACT_CD4_TCELL_DN	0.375057	0.0169914	3.43316	0.00193922	0.0103877	-1.5615
GSE7852_TREG_VS_TCONV_UP	-0.210246	0.0102171	-3.43295	0.00194023	0.0103877	-1.56199
GSE22432_UNTREATED_VS_TGFB1_TREATED_COMMON_DC_PROGENITOR_DN	-0.219709	-0.00338913	-3.42972	0.00195635	0.0104625	-1.56976
GSE6259_FLT3L_INDUCED_33D1_POS_DC_VS_BCELL_UP	0.344888	0.00473571	3.42754	0.00196729	0.0105095	-1.57499
GSE13522_WT_VS_IFNAR_KO_SKIN_DN	-0.175159	-0.0058468	-3.42684	0.0019708	0.0105167	-1.57666
GSE19888_NO_PRETREAT_VS_ADENOSINE_A3R_INHIBITOR_PRETREATED_MAST_CELL_TCELL_MEMBRANES_ACT_UP	0.168221	-0.0025308	3.42606	0.00197472	0.0105213	-1.57852
GSE9509_10MIN_VS_30MIN_LPS_AND_IL10_STIM_IL10_KO_MACROPHAGE_UP	0.238868	0.00406748	3.42581	0.00197599	0.0105213	-1.57912
GSE26912_TUMORICIDAL_VS_CTRL_MACROPHAGE_UP	-0.219865	0.00364267	-3.42493	0.00198046	0.0105336	-1.58124
GSE14308_TH2_VS_TH1_DN	-0.18454	0.00298618	-3.4226	0.00199225	0.0105848	-1.58681
GSE9316_IL6_KO_VS_IFNG_KO_INVIVO_EXPANDED_CD4_TCELL_UP	-0.275712	-0.00697049	-3.42199	0.00199539	0.0105899	-1.58829
GSE32423_MEMORY_VS_NAIVE_CD8_TCELL_IL7_IL4_UP	-0.184174	-0.00545735	-3.42056	0.00200268	0.010617	-1.59171
GSE23321_CD8_STEM_CELL_MEMORY_VS_NAIVE_CD8_TCELL_UP	0.28598	0.00897294	3.41952	0.00200803	0.0106264	-1.59421
GSE27859_MACROPHAGE_VS_DC_UP	-0.190373	0.00279446	-3.41937	0.00200881	0.0106264	-1.59457
GSE15330_WT_VS_IKAROS_KO_GRANULOCYTE_MONOCYTE_PROGENITOR_DN	-0.208992	0.00355129	-3.41832	0.0020142	0.0106434	-1.59709
GSE15930_NAIVE_VS_48H_IN_VITRO_STIM_CD8_TCELL_DN	0.430394	0.0144568	3.41541	0.00202921	0.0106932	-1.60405
GSE46242_CTRL_VS_EGR2_DELETED_ANERGIC_TH1_CD4_TCELL_DN	-0.19096	-0.00453479	-3.4152	0.00203032	0.0106932	-1.60456
GSE21360_SECONDARY_VS_TERTIARY_MEMORY_CD8_TCELL_UP	0.392074	0.0141587	3.41459	0.00203344	0.0106932	-1.606
GSE17974_2H_VS_72H_UNTREATED_IN_VITRO_CD4_TCELL_UP	0.201491	-0.00392922	3.41437	0.00203462	0.0106932	-1.60655
GSE19825_NAIVE_VS_IL2RAHIGH_DAY3_EFF_CD8_TCELL_UP	-0.195853	-0.00525655	-3.41408	0.00203611	0.0106932	-1.60723
GSE43863_TH1_VS_LY6C_LOW_CXCR5NEG_EFFECTOR_CD4_TCELL_UP	0.366687	0.0100717	3.41395	0.0020368	0.0106932	-1.60755
GSE24210_RESTING_TREG_VS_TCONV_DN	0.353585	0.0119477	3.41322	0.0020406	0.0107016	-1.6093
GSE27291_6H_VS_7D_STIM_GAMMADELTA_TCELL_DN	-0.218577	0.0066748	-3.41219	0.00204597	0.0107102	-1.61176
GSE40068_BCL6_POS_VS_NEG_CXCR5_POS_TFH_DN	-0.252037	-0.00329441	-3.41193	0.00204734	0.0107102	-1.61239
GSE12845_NAIVE_VS_PRE_GC_TONSIL_BCELL_UP	-0.209628	-0.00257518	-3.41148	0.00204969	0.0107102	-1.61347
GSE41867_DAY8_EFFECTOR_VS_DAY30_EXHAUSTED_CD8_TCELL_LCMV_CLONE13_DN	-0.150215	0.00650526	-3.41122	0.00205103	0.0107102	-1.61408
GSE30971_WBP7_HET_VS_KO_MACROPHAGE_UP	-0.164738	0.00111482	-3.40987	0.00205811	0.010733	-1.61731
GSE22432_CDC_VS_COMMON_DC_PROGENITOR_UP	-0.197143	-0.00264469	-3.4095	0.00206009	0.010733	-1.61821
GSE7509_FCGRIIB_VS_TNFA_IL1B_IL6_PGE_STIM_DC_UP	0.200442	-0.00681502	3.40913	0.00206201	0.010733	-1.61908
GSE32255_WT_VS_JMJD2D_KNOCKDOWN_4H_LPS_STIM_DC_DN	0.182888	-0.00278296	3.40738	0.00207123	0.0107695	-1.62327
GSE2770_TGFB_AND_IL4_ACT_VS_ACT_CD4_TCELL_2H_UP	-0.225386	-0.0068932	-3.4065	0.00207592	0.0107762	-1.62539
GSE30083_SP3_VS_SP4_THYMOCYTE_DN	-0.220078	-0.00132953	-3.4063	0.00207694	0.0107762	-1.62585
GSE3982_EOSINOPHIL_VS_BCELL_UP	-0.196521	0.00219213	-3.40555	0.00208095	0.0107855	-1.62766
GSE40277_EOS_AND_LEF1_TRANSDUCED_VS_CTRL_CD4_TCELL_UP	-0.207907	-0.00844409	-3.4039	0.00208973	0.0108195	-1.6316
GSE5589_WT_VS_IL10_KO_LPS_STIM_MACROPHAGE_180MIN_UP	0.228068	0.00403163	3.40306	0.0020942	0.0108282	-1.6336
GSE17721_CTRL_VS_CPG_24H_BMDC_DN	0.15606	0.00338493	3.40275	0.00209584	0.0108282	-1.63434
GSE3982_DC_VS_EFF_MEMORY_CD4_TCELL_UP	-0.224192	-0.00387994	-3.40128	0.00210376	0.0108575	-1.63787
GSE5542_IFNG_VS_IFNA_TREATED_EPITHELIAL_CELLS_24H_UP	0.349902	0.00890239	3.39881	0.00211705	0.0109146	-1.64377
GSE40685_TREG_VS_FOXP3_KO_TREG_PRECURSOR_DN	-0.245926	-0.0172854	-3.39698	0.00212693	0.0109539	-1.64814
GSE17974_0H_VS_48H_IN_VITRO_ACT_CD4_TCELL_DN	0.313594	0.0164705	3.39578	0.00213345	0.0109759	-1.65101
GSE17721_POLYIC_VS_CPG_2H_BMDC_DN	-0.155661	0.0101591	-3.39343	0.00214627	0.0110302	-1.65662
GSE16385_ROSIGLITAZONE_IFNG_TNF_VS_IL4_STIM_MACROPHAGE_DN	-0.169849	0.00759146	-3.39029	0.00216354	0.0110923	-1.66413
GSE22196_HEALTHY_VS_OBESE_MOUSE_SKIN_GAMMADELTA_TCELL_DN	-0.238266	0.00320326	-3.39001	0.00216508	0.0110923	-1.6648
GSE31082_DN_VS_CD8_SP_THYMOCYTE_DN	-0.245077	-0.00363074	-3.38999	0.00216518	0.0110923	-1.66484
GSE36078_WT_VS_IL1R_KO_LUNG_DC_AFTER_AD5_INF_DN	-0.189283	0.000569758	-3.3879	0.00217674	0.0111398	-1.66983
GSE2770_IL12_AND_TGFB_ACT_VS_ACT_CD4_TCELL_48H_DN	0.313502	-0.00546176	3.387	0.00218173	0.0111536	-1.67197
GSE9960_HEALTHY_VS_GRAM_NEG_SEPSIS_PBMC_UP	-0.207955	-0.00141744	-3.38506	0.00219257	0.0111883	-1.67662
GSE17974_IL4_AND_ANTI_IL12_VS_UNTREATED_48H_ACT_CD4_TCELL_DN	-0.232017	-0.00573326	-3.38496	0.00219311	0.0111883	-1.67685
GSE18791_UNSTIM_VS_NEWCATSLE_VIRUS_DC_10H_DN	-0.257377	-0.00475544	-3.38443	0.00219611	0.0111919	-1.67813
GSE9988_ANTI_TREM1_AND_LPS_VS_VEHICLE_TREATED_MONOCYTES_UP	-0.217649	-0.00511071	-3.38306	0.00220379	0.0112068	-1.6814
GSE2770_UNTREATED_VS_ACT_CD4_TCELL_2H_DN	0.251701	-0.00107318	3.383	0.0022041	0.0112068	-1.68153
GSE2128_C57BL6_VS_NOD_THYMOCYTE_UP	0.214482	-0.00364666	3.38268	0.00220593	0.0112068	-1.68231
GSE14000_TRANSLATED_RNA_VS_MRNA_DC_UP	0.3294	0.0181645	3.38164	0.00221177	0.0112191	-1.68479
GSE42021_CD24INT_VS_CD24LOW_TCONV_THYMUS_UP	-0.237412	-0.00612631	-3.38142	0.00221296	0.0112191	-1.68529
GSE7764_IL15_TREATED_VS_CTRL_NK_CELL_24H_UP	0.404714	0.00906579	3.38098	0.00221547	0.0112201	-1.68635
GSE24972_MARGINAL_ZONE_BCELL_VS_FOLLICULAR_BCELL_IRF8_KO_DN	-0.156125	0.00685427	-3.38042	0.00221865	0.0112246	-1.6877
GSE15330_WT_VS_IKAROS_KO_LYMPHOID_MULTIPOTENT_PROGENITOR_DN	0.228089	-0.000346338	3.37059	0.00227488	0.0114851	-1.71114
GSE11961_MARGINAL_ZONE_BCELL_VS_GERMINAL_CENTER_BCELL_DAY40_DN	-0.168503	0.00566812	-3.37024	0.00227689	0.0114851	-1.71196
GSE5589_WT_VS_IL10_KO_LPS_STIM_MACROPHAGE_45MIN_UP	0.267036	0.00389591	3.37018	0.00227722	0.0114851	-1.7121
GSE3920_IFNA_VS_IFNB_TREATED_ENDOTHELIAL_CELL_DN	-0.20079	-0.00322109	-3.36863	0.00228621	0.0115185	-1.71579
GSE24726_WT_VS_E2_2_KO_PDC_DAY6_POST_DELETION_DN	-0.230836	0.000323346	-3.36529	0.00230576	0.0116018	-1.72376
GSE9960_HEALTHY_VS_GRAM_NEG_SEPSIS_PBMC_DN	-0.166705	0.0105558	-3.36465	0.00230948	0.0116018	-1.72527
GSE19198_CTRL_VS_IL21_TREATED_TCELL_24H_DN	-0.213203	0.00123577	-3.36459	0.00230988	0.0116018	-1.72543
GSE7852_TREG_VS_TCONV_THYMUS_UP	-0.140908	0.00555694	-3.36143	0.0023285	0.0116833	-1.73295
GSE25123_IL4_VS_IL4_AND_ROSIGLITAZONE_STIM_MACROPHAGE_DAY10_UP	-0.156908	-0.00219784	-3.3607	0.0023328	0.0116928	-1.73468
GSE37301_HEMATOPOIETIC_STEM_CELL_VS_LYMPHOID_PRIMED_MPP_UP	-0.239286	0.000908432	-3.35985	0.00233786	0.0116994	-1.7367
GSE339_CD4POS_VS_CD4CD8DN_DC_DN	0.186296	-0.00108491	3.35967	0.00233891	0.0116994	-1.73712
GSE26156_DOUBLE_POSITIVE_VS_CD4_SINGLE_POSITIVE_THYMOCYTE_UP	-0.261082	0.00723157	-3.35896	0.00234314	0.0117085	-1.73882
GSE5542_IFNG_VS_IFNA_TREATED_EPITHELIAL_CELLS_6H_DN	-0.168777	0.0040969	-3.35833	0.00234692	0.0117154	-1.74033
GSE25085_FETAL_BM_VS_ADULT_BM_SP4_THYMIC_IMPLANT_UP	-0.224759	0.00508359	-3.35478	0.00236821	0.0118095	-1.74878
GSE15930_STIM_VS_STIM_AND_IL12_48H_CD8_T_CELL_DN	-0.16828	-0.000730428	-3.35236	0.00238277	0.01187	-1.75451
GSE17721_POLYIC_VS_CPG_4H_BMDC_UP	-0.177009	0.00131312	-3.35123	0.00238967	0.0118801	-1.75722
GSE24142_EARLY_THYMIC_PROGENITOR_VS_DN3_THYMOCYTE_FETAL_DN	-0.179238	0.00215111	-3.35122	0.00238968	0.0118801	-1.75722
GSE360_L_MAJOR_VS_M_TUBERCULOSIS_DC_UP	-0.213372	0.00432935	-3.35076	0.00239247	0.0118819	-1.75832
GSE2585_THYMIC_MACROPHAGE_VS_MTEC_DN	-0.197288	-0.000798438	-3.34667	0.0024175	0.011994	-1.76806
GSE21670_IL6_VS_TGFB_AND_IL6_TREATED_STAT3_KO_CD4_TCELL_DN	-0.219634	0.00172397	-3.3461	0.002421	0.0119991	-1.76941
GSE1460_DP_THYMOCYTE_VS_NAIVE_CD4_TCELL_CORD_BLOOD_UP	0.275681	0.0147889	3.3437	0.00243578	0.0120601	-1.7751
GSE23398_WT_VS_IL2_KO_CD4_TCELL_SCURFY_MOUSE_DN	-0.23074	0.0185431	-3.34135	0.00245034	0.0121199	-1.78068
GSE13306_RA_VS_UNTREATED_MEM_CD4_TCELL_UP	-0.193939	-0.00160847	-3.34064	0.00245481	0.0121211	-1.78238
GSE43955_TH0_VS_TGFB_IL6_IL23_TH17_ACT_CD4_TCELL_52H_UP	-0.145009	0.00572612	-3.34051	0.00245557	0.0121211	-1.78267
GSE10094_LCMV_VS_LISTERIA_IND_EFF_CD4_TCELL_UP	-0.215692	2.91613e-05	-3.33866	0.00246714	0.0121659	-1.78707
GSE21670_UNTREATED_VS_TGFB_TREATED_STAT3_KO_CD4_TCELL_DN	-0.176018	0.00657584	-3.33741	0.00247497	0.0121922	-1.79003
GSE19888_ADENOSINE_A3R_INH_VS_ACT_WITH_INHIBITOR_PRETREATMENT_IN_MAST_CELL_UP	-0.325713	-0.0155731	-3.33488	0.00249092	0.0122474	-1.79605
GSE26343_WT_VS_NFAT5_KO_MACROPHAGE_LPS_STIM_UP	-0.183022	-0.00388207	-3.33484	0.0024912	0.0122474	-1.79615
GSE3982_NEUTROPHIL_VS_BASOPHIL_UP	-0.196131	0.00253837	-3.33319	0.00250161	0.0122862	-1.80005
GSE17721_POLYIC_VS_CPG_8H_BMDC_UP	-0.148647	-0.00514	-3.33279	0.00250419	0.0122864	-1.80101
GSE24634_NAIVE_CD4_TCELL_VS_DAY5_IL4_CONV_TREG_DN	0.36522	0.0108507	3.33026	0.0025203	0.0123466	-1.80701
GSE2706_2H_VS_8H_R848_STIM_DC_DN	-0.238045	0.00400603	-3.32956	0.00252479	0.0123466	-1.80867
GSE43955_TH0_VS_TGFB_IL6_TH17_ACT_CD4_TCELL_1H_UP	-0.144571	0.00465509	-3.32934	0.00252617	0.0123466	-1.80919
GSE5142_HTERT_TRANSDUCED_VS_CTRL_CD8_TCELL_LATE_PASSAGE_CLONE_UP	0.380736	0.00646465	3.32928	0.00252659	0.0123466	-1.80934
GSE8835_CD4_VS_CD8_TCELL_CLL_PATIENT_DN	-0.235922	-0.00470223	-3.32583	0.00254878	0.0124425	-1.81752
GSE21927_SPLENIC_VS_TUMOR_MONOCYTES_FROM_C26GM_TUMOROUS_MICE_BALBC_UP	-0.174577	-0.00442302	-3.32382	0.00256174	0.0124933	-1.82226
GSE33425_CD161_INT_VS_NEG_CD8_TCELL_DN	-0.179052	0.00471161	-3.32008	0.00258618	0.0125999	-1.83114
GSE18791_CTRL_VS_NEWCASTLE_VIRUS_DC_14H_UP	0.176208	0.00771273	3.3166	0.00260906	0.0126987	-1.83938
GSE22886_NAIVE_CD8_TCELL_VS_NEUTROPHIL_DN	-0.23279	-0.00647183	-3.3152	0.00261836	0.0127312	-1.8427
GSE3565_CTRL_VS_LPS_INJECTED_SPLENOCYTES_UP	-0.240935	0.00389814	-3.31128	0.00264444	0.0128397	-1.85196
GSE18893_CTRL_VS_TNF_TREATED_TREG_2H_UP	-0.213348	0.000479183	-3.31106	0.00264595	0.0128397	-1.8525
GSE369_SOCS3_KO_VS_WT_LIVER_UP	0.308696	0.0122388	3.3081	0.00266581	0.0129056	-1.85949
GSE5679_CTRL_VS_RARA_AGONIST_AM580_TREATED_DC_UP	0.437831	0.0169199	3.30792	0.00266705	0.0129056	-1.85992
GSE17721_CTRL_VS_POLYIC_4H_BMDC_DN	-0.158235	0.00299558	-3.30786	0.00266747	0.0129056	-1.86007
GSE21927_C26GM_VS_4T1_TUMOR_MONOCYTE_BALBC_UP	-0.15889	-0.00226503	-3.30297	0.00270067	0.0130533	-1.87163
GSE45365_HEALTHY_VS_MCMV_INFECTION_CD8A_DC_IFNAR_KO_DN	-0.192953	0.00327388	-3.30207	0.00270684	0.0130701	-1.87376
GSE12505_WT_VS_E2_2_HET_PDC_UP	-0.204203	-0.00672539	-3.30124	0.00271248	0.0130844	-1.87571
GSE22033_UNTREATED_VS_ROSIGLITAZONE_TREATED_MEF_UP	0.225468	-5.75994e-05	3.30004	0.00272073	0.0131112	-1.87854
GSE13306_RA_VS_UNTREATED_TREG_DN	-0.16259	0.00120128	-3.29903	0.00272773	0.0131235	-1.88094
GSE27786_LSK_VS_CD8_TCELL_DN	-0.17583	0.00396357	-3.29889	0.00272868	0.0131235	-1.88127
GSE32986_UNSTIM_VS_CURDLAN_HIGHDOSE_STIM_DC_DN	-0.28477	-0.00958509	-3.28956	0.00279379	0.0134234	-1.9033
GSE22886_IGM_MEMORY_BCELL_VS_BLOOD_PLASMA_CELL_DN	0.284619	0.00529126	3.28767	0.00280717	0.0134645	-1.90776
GSE20727_H2O2_VS_ROS_INHIBITOR_TREATED_DC_UP	-0.232118	0.0031071	-3.28757	0.00280788	0.0134645	-1.90799
GSE6259_DEC205_POS_DC_VS_CD8_TCELL_DN	-0.172013	-0.0108382	-3.28619	0.00281767	0.0134982	-1.91125
GSE36826_NORMAL_VS_STAPH_AUREUS_INF_IL1R_KO_SKIN_DN	-0.1533	0.00228072	-3.28567	0.00282139	0.0135027	-1.91248
GSE22886_NAIVE_TCELL_VS_NKCELL_DN	-0.203691	-0.00328525	-3.28518	0.00282488	0.0135062	-1.91363
GSE18791_CTRL_VS_NEWCASTLE_VIRUS_DC_2H_DN	-0.207922	0.00698921	-3.2841	0.0028326	0.0135298	-1.91618
GSE22886_IGG_IGA_MEMORY_BCELL_VS_BM_PLASMA_CELL_UP	-0.207142	0.00456907	-3.28109	0.00285418	0.0136196	-1.92327
GSE7764_IL15_NK_CELL_24H_VS_SPLENOCYTE_DN	-0.150773	-0.00243528	-3.27618	0.00288983	0.0137638	-1.93486
GSE19923_HEB_KO_VS_HEB_AND_E2A_KO_DP_THYMOCYTE_DN	-0.19046	0.0105591	-3.27576	0.00289287	0.0137638	-1.93584
GSE360_DC_VS_MAC_B_MALAYI_HIGH_DOSE_DN	-0.221593	-0.00408995	-3.27576	0.00289289	0.0137638	-1.93585
GSE17301_IFNA2_VS_IFNA5_STIM_ACD3_ACD28_ACT_CD8_TCELL_UP	-0.19142	-0.00400996	-3.27498	0.00289856	0.0137774	-1.93767
GSE22611_UNSTIM_VS_6H_MDP_STIM_MUTANT_NOD2_TRANSDUCED_HEK293T_CELL_DN	-0.165082	0.00307273	-3.27373	0.00290771	0.0138074	-1.94062
GSE18281_SUBCAPSULAR_VS_PERIMEDULLARY_CORTICAL_REGION_OF_THYMUS_UP	-0.234181	-0.00912746	-3.27264	0.00291573	0.0138213	-1.94319
GSE25123_CTRL_VS_ROSIGLITAZONE_STIM_PPARG_KO_MACROPHAGE_DN	-0.224836	0.0034533	-3.27256	0.00291631	0.0138213	-1.94337
GSE39820_CTRL_VS_TGFBETA1_IL6_CD4_TCELL_DN	-0.195526	0.00587971	-3.27153	0.0029239	0.0138385	-1.9458
GSE41867_NAIVE_VS_DAY8_LCMV_EFFECTOR_CD8_TCELL_DN	-0.224202	-0.0108183	-3.27097	0.00292806	0.0138385	-1.94713
GSE21546_ELK1_KO_VS_SAP1A_KO_AND_ELK1_KO_DP_THYMOCYTES_DN	0.376043	0.00580806	3.27091	0.00292847	0.0138385	-1.94726
GSE7568_IL4_VS_IL4_AND_TGFB_TREATED_MACROPHAGE_24H_DN	0.309716	0.00734767	3.26598	0.00296508	0.0139828	-1.95885
GSE17301_CTRL_VS_48H_ACD3_ACD28_IFNA2_STIM_CD8_TCELL_DN	0.25667	0.00362557	3.26583	0.00296624	0.0139828	-1.95922
GSE20366_EX_VIVO_VS_DEC205_CONVERSION_NAIVE_CD4_TCELL_DN	-0.151978	-0.00284276	-3.26565	0.00296761	0.0139828	-1.95965
GSE17721_LPS_VS_POLYIC_16H_BMDC_DN	-0.172579	-0.00593821	-3.26509	0.0029718	0.013989	-1.96097
GSE411_100MIN_VS_400MIN_IL6_STIM_MACROPHAGE_DN	0.303722	0.00636739	3.26005	0.00300976	0.0141478	-1.97281
GSE26890_CXCR1_NEG_VS_POS_EFFECTOR_CD8_TCELL_UP	-0.267763	-0.00125869	-3.25984	0.00301133	0.0141478	-1.9733
GSE3982_EOSINOPHIL_VS_TH1_DN	0.373409	0.0112832	3.25848	0.00302166	0.0141826	-1.97649
GSE3720_VD1_VS_VD2_GAMMADELTA_TCELL_WITH_PMA_STIM_DN	-0.2268	-0.00342334	-3.25658	0.00303621	0.0142372	-1.98097
GSE7460_WT_VS_FOXP3_HET_ACT_WITH_TGFB_TCONV_UP	-0.226773	0.00505429	-3.25578	0.00304233	0.0142521	-1.98285
GSE360_DC_VS_MAC_M_TUBERCULOSIS_DN	-0.190844	-0.00332892	-3.25511	0.00304745	0.0142559	-1.98442
GSE9601_UNTREATED_VS_NFKB_INHIBITOR_TREATED_HCMV_INF_MONOCYTE_DN	-0.195198	0.00396423	-3.2547	0.00305061	0.0142559	-1.98539
GSE40273_GATA1_KO_VS_WT_TREG_DN	-0.199142	0.00294312	-3.25453	0.00305192	0.0142559	-1.98579
GSE20500_CTRL_VS_RARA_ANTAGONIST_TREATED_CD4_TCELL_DN	0.181323	0.00570029	3.25372	0.00305813	0.0142713	-1.98768
GSE27786_LIN_NEG_VS_CD4_TCELL_UP	0.239801	0.00131371	3.25259	0.00306686	0.0142952	-1.99034
GSE1460_DP_THYMOCYTE_VS_NAIVE_CD4_TCELL_ADULT_BLOOD_UP	0.296874	-0.00155158	3.2523	0.00306912	0.0142952	-1.99103
GSE4748_CYANOBACTERIUM_LPSLIKE_VS_LPS_AND_CYANOBACTERIUM_LPSLIKE_STIM_DC_3H_DN	-0.186399	-0.00488466	-3.25151	0.00307522	0.0143032	-1.99288
GSE37336_LY6C_POS_VS_NEG_NAIVE_CD4_TCELL_DN	-0.159308	-0.00374569	-3.25131	0.00307672	0.0143032	-1.99334
GSE35543_IN_VITRO_ITREG_VS_CONVERTED_EX_ITREG_UP	0.399435	0.0138814	3.25071	0.00308138	0.0143085	-1.99475
GSE3982_MAC_VS_NEUTROPHIL_DN	-0.183857	0.0161144	-3.25041	0.00308372	0.0143085	-1.99546
GSE5142_CTRL_VS_HTERT_TRANSDUCED_CD8_TCELL_EARLY_PASSAGE_CLONE_DN	-0.155827	0.00870646	-3.24907	0.00309413	0.014324	-1.9986
GSE3982_MAC_VS_NKCELL_UP	-0.208562	0.00131903	-3.24896	0.00309502	0.014324	-1.99887
GSE30971_CTRL_VS_LPS_STIM_MACROPHAGE_WBP7_KO_4H_DN	-0.187631	-0.00217099	-3.24868	0.00309721	0.014324	-1.99953
GSE33162_HDAC3_KO_VS_HDAC3_KO_4H_LPS_STIM_MACROPHAGE_DN	-0.169124	0.000352254	-3.24847	0.00309884	0.014324	-2.00002
GSE4748_CTRL_VS_LPS_STIM_DC_3H_UP	-0.217235	0.00239371	-3.24673	0.00311245	0.0143608	-2.00411
GSE27786_LIN_NEG_VS_MONO_MAC_UP	0.275287	-0.000210132	3.2467	0.00311268	0.0143608	-2.00418
GSE21546_UNSTIM_VS_ANTI_CD3_STIM_DP_THYMOCYTES_DN	0.337092	0.010124	3.24593	0.00311871	0.014375	-2.00598
GSE18804_SPLEEN_MACROPHAGE_VS_BRAIN_TUMORAL_MACROPHAGE_DN	0.155962	0.00561063	3.24496	0.00312634	0.0143965	-2.00826
GSE21063_3H_VS_16H_ANTI_IGM_STIM_NFATC1_KOBCELL_DN	0.279128	0.0029447	3.24345	0.00313825	0.0144377	-2.0118
GSE24574_BCL6_HIGH_TFH_VS_TFH_CD4_TCELL_UP	-0.160884	-0.00675677	-3.24289	0.00314266	0.0144444	-2.01311
GSE22601_DOUBLE_NEGATIVE_VS_CD4_SINGLE_POSITIVE_THYMOCYTE_UP	-0.188783	0.00128721	-3.24227	0.00314758	0.0144534	-2.01457
GSE37301_CD4_TCELL_VS_GRANULOCYTE_MONOCYTE_PROGENITOR_UP	-0.168637	0.000733252	-3.24152	0.0031535	0.0144669	-2.01632
GSE16385_ROSIGLITAZONE_IFNG_TNF_VS_IL4_STIM_MACROPHAGE_UP	-0.203294	0.0145083	-3.24067	0.00316028	0.0144844	-2.01833
GSE8685_IL15_ACT_IL2_STARVED_VS_IL21_ACT_IL2_STARVED_CD4_TCELL_UP	-0.161108	0.0056757	-3.24025	0.00316357	0.0144858	-2.0193
GSE17974_1H_VS_72H_UNTREATED_IN_VITRO_CD4_TCELL_UP	0.163844	-0.0033591	3.23866	0.00317623	0.0145301	-2.02302
GSE360_T_GONDII_VS_B_MALAYI_HIGH_DOSE_DC_DN	-0.218321	-0.00587782	-3.2356	0.00320081	0.0146289	-2.03021
GSE21670_UNTREATED_VS_TGFB_IL6_TREATED_STAT3_KO_CD4_TCELL_DN	-0.167366	0.00129989	-3.23419	0.00321216	0.014667	-2.03351
GSE27786_CD8_TCELL_VS_NEUTROPHIL_UP	0.166106	-0.00637168	3.22968	0.00324874	0.0148114	-2.04406
GSE21774_CD62L_POS_CD56_DIM_VS_CD62L_NEG_CD56_DIM_NK_CELL_DN	-0.218369	-0.00326127	-3.22954	0.00324988	0.0148114	-2.04439
KAECH_NAIVE_VS_DAY15_EFF_CD8_TCELL_DN	-0.196786	-0.00734878	-3.22543	0.00328363	0.0149278	-2.05402
GSE23568_CTRL_TRANSDUCED_VS_WT_CD8_TCELL_UP	-0.199	0.00986184	-3.22503	0.00328695	0.0149278	-2.05496
GSE15624_CTRL_VS_3H_HALOFUGINONE_TREATED_CD4_TCELL_UP	-0.186636	0.00318205	-3.22496	0.00328749	0.0149278	-2.05512
GSE43955_1H_VS_60H_ACT_CD4_TCELL_WITH_TGFB_IL6_DN	-0.145596	-0.000713628	-3.22479	0.00328896	0.0149278	-2.05553
GSE3720_UNSTIM_VS_LPS_STIM_VD1_GAMMADELTA_TCELL_DN	-0.195161	-0.000310724	-3.22457	0.00329074	0.0149278	-2.05604
GSE15750_WT_VS_TRAF6KO_DAY6_EFF_CD8_TCELL_DN	-0.16526	0.00838562	-3.2233	0.00330127	0.0149617	-2.05901
GSE3982_CENT_MEMORY_CD4_TCELL_VS_TH2_DN	0.366146	0.0142576	3.22223	0.00331014	0.0149879	-2.06151
GSE19888_CTRL_VS_A3R_INHIBITOR_TREATED_MAST_CELL_UP	0.376477	0.0120978	3.22173	0.0033143	0.0149928	-2.06269
GSE41867_NAIVE_VS_EFFECTOR_CD8_TCELL_UP	0.223616	0.00640015	3.22136	0.00331741	0.014993	-2.06356
GSE42088_UNINF_VS_LEISHMANIA_INF_DC_4H_DN	-0.232426	0.0119694	-3.22062	0.00332352	0.0150054	-2.06527
GSE7460_CTRL_VS_TGFB_TREATED_ACT_FOXP3_HET_TCONV_DN	-0.198067	0.000153084	-3.22029	0.00332632	0.0150054	-2.06606
GSE22601_IMMATURE_CD4_SINGLE_POSITIVE_VS_CD8_SINGLE_POSITIVE_THYMOCYTE_DN	-0.174298	0.00296555	-3.21982	0.00333021	0.015009	-2.06715
GSE27786_NKCELL_VS_NEUTROPHIL_UP	0.158363	0.00207801	3.21797	0.00334568	0.015058	-2.07147
GSE27786_NKCELL_VS_MONO_MAC_DN	-0.150894	-0.00238233	-3.21779	0.00334724	0.015058	-2.0719
GSE20366_TREG_VS_NAIVE_CD4_TCELL_DEC205_CONVERSION_UP	-0.168623	0.00249206	-3.21732	0.00335122	0.0150619	-2.07301
GSE36476_CTRL_VS_TSST_ACT_72H_MEMORY_CD4_TCELL_OLD_DN	0.433479	0.0128001	3.21666	0.00335678	0.015073	-2.07455
GSE29164_CD8_TCELL_VS_CD8_TCELL_AND_IL12_TREATED_MELANOMA_DAY7_UP	-0.178215	0.00256246	-3.21406	0.00337869	0.0151484	-2.08061
GSE3920_IFNA_VS_IFNG_TREATED_FIBROBLAST_UP	-0.241035	0.000269228	-3.21359	0.00338273	0.0151484	-2.08172
GSE25123_WT_VS_PPARG_KO_MACROPHAGE_IL4_STIM_DN	-0.177074	0.00432446	-3.21357	0.0033829	0.0151484	-2.08177
GSE14415_NATURAL_TREG_VS_FOXP3_KO_NATURAL_TREG_UP	-0.18307	0.00466405	-3.21197	0.00339649	0.0151953	-2.08551
GSE24972_WT_VS_IRF8_KO_MARGINAL_ZONE_SPLEEN_BCELL_UP	-0.186282	-0.000120091	-3.21095	0.00340516	0.0151998	-2.08788
GSE41867_LCMV_ARMSTRONG_VS_CLONE13_DAY6_EFFECTOR_CD8_TCELL_DN	0.276685	0.00840312	3.21064	0.00340778	0.0151998	-2.0886
GSE3039_CD4_TCELL_VS_B1_BCELL_DN	-0.21775	-0.0109761	-3.21051	0.00340897	0.0151998	-2.08892
GSE6090_UNSTIM_VS_DC_SIGN_STIM_DC_UP	0.18941	-0.00250367	3.21039	0.00340998	0.0151998	-2.0892
GSE17721_PAM3CSK4_VS_GADIQUIMOD_1H_BMDC_UP	-0.203412	0.00735684	-3.20889	0.00342283	0.0152432	-2.0927
GSE41978_ID2_KO_VS_BIM_KO_KLRG1_LOW_EFFECTOR_CD8_TCELL_UP	-0.301155	0.00392099	-3.2071	0.00343818	0.015293	-2.09687
GSE13484_UNSTIM_VS_YF17D_VACCINE_STIM_PBMC_DN	-0.277983	0.000441218	-3.20686	0.0034403	0.015293	-2.09745
GSE41867_NAIVE_VS_DAY15_LCMV_EFFECTOR_CD8_TCELL_DN	-0.244335	-0.0041007	-3.20572	0.00345013	0.0153014	-2.1001
GSE8384_CTRL_VS_B_ABORTUS_4H_MAC_CELL_LINE_DN	-0.162042	0.000574484	-3.20571	0.00345023	0.0153014	-2.10013
GSE21546_WT_VS_SAP1A_KO_AND_ELK1_KO_DP_THYMOCYTES_DN	-0.219395	-0.00448674	-3.20555	0.00345162	0.0153014	-2.1005
GSE21546_UNSTIM_VS_ANTI_CD3_STIM_SAP1A_KO_DP_THYMOCYTES_UP	-0.263087	-0.00685034	-3.2049	0.00345719	0.0153122	-2.102
GSE36826_WT_VS_IL1R_KO_SKIN_UP	-0.301332	-0.0110048	-3.20449	0.00346073	0.015314	-2.10296
GSE557_CIITA_KO_VS_I_AB_KO_DC_DN	0.233334	0.00331323	3.20346	0.00346971	0.0153348	-2.10537
GSE27786_LIN_NEG_VS_CD4_TCELL_DN	-0.17747	0.0050146	-3.20323	0.00347173	0.0153348	-2.10591
GSE17301_CTRL_VS_48H_ACD3_ACD28_IFNA5_STIM_CD8_TCELL_UP	-0.227722	0.0079572	-3.20219	0.00348081	0.015361	-2.10834
GSE7548_DAY7_VS_DAY28_PCC_IMMUNIZATION_CD4_TCELL_UP	-0.185885	-0.00555795	-3.19883	0.00351017	0.0154765	-2.11617
GSE46606_IRF4MID_VS_WT_CD40L_IL2_IL5_DAY3_STIMULATED_BCELL_UP	-0.184262	0.00893843	-3.19746	0.00352229	0.0155159	-2.11938
GSE3982_BCELL_VS_CENT_MEMORY_CD4_TCELL_DN	-0.148669	-0.000197322	-3.1966	0.00352984	0.0155351	-2.12137
GSE1432_CTRL_VS_IFNG_6H_MICROGLIA_DN	-0.261027	-0.00624941	-3.19579	0.00353703	0.0155527	-2.12326
GSE32423_IL7_VS_IL7_IL4_MEMORY_CD8_TCELL_DN	0.185388	0.00763162	3.19518	0.00354247	0.0155626	-2.12469
GSE15930_NAIVE_VS_48H_IN_VITRO_STIM_IFNAB_CD8_TCELL_DN	0.359887	0.0187859	3.19474	0.00354632	0.0155655	-2.1257
GSE45365_NK_CELL_VS_BCELL_MCMV_INFECTION_UP	-0.211387	-0.00632264	-3.19365	0.00355606	0.0155942	-2.12826
GSE21670_TGFB_VS_IL6_TREATED_CD4_TCELL_UP	-0.155014	0.00353913	-3.19063	0.00358299	0.0156981	-2.13528
GSE14000_UNSTIM_VS_4H_LPS_DC_DN	-0.261444	0.00598154	-3.18784	0.00360813	0.0157941	-2.14179
GSE13547_CTRL_VS_ANTI_IGM_STIM_BCELL_12H_UP	0.438347	0.0175232	3.18536	0.00363054	0.0158779	-2.14755
GSE22611_MUTANT_NOD2_TRANSDUCED_VS_CTRL_HEK293T_STIMULATED_WITH_MDP_6H_DN	-0.144537	0.012792	-3.18495	0.00363429	0.0158781	-2.14851
GSE1460_CD4_THYMOCYTE_VS_NAIVE_CD4_TCELL_ADULT_BLOOD_DN	-0.2423	0.00725127	-3.18464	0.00363709	0.0158781	-2.14923
GSE18791_UNSTIM_VS_NEWCATSLE_VIRUS_DC_18H_UP	0.191643	0.00182935	3.18365	0.0036461	0.0159016	-2.15153
GSE7460_CTRL_VS_TGFB_TREATED_ACT_TREG_DN	-0.220277	0.00188664	-3.18334	0.00364901	0.0159016	-2.15227
GSE21774_CD62L_POS_CD56_DIM_VS_CD62L_NEG_CD56_DIM_NK_CELL_UP	-0.226528	-0.00520317	-3.18053	0.00367474	0.0159994	-2.15881
GSE29617_CTRL_VS_DAY7_TIV_FLU_VACCINE_PBMC_2008_UP	-0.201161	-0.00322811	-3.18006	0.003679	0.0160036	-2.15989
GSE27786_LIN_NEG_VS_NEUTROPHIL_UP	0.160553	-0.00136969	3.17813	0.00369685	0.016067	-2.16439
GSE17721_PAM3CSK4_VS_GADIQUIMOD_4H_BMDC_DN	-0.183575	0.00434629	-3.17639	0.00371288	0.0161223	-2.16842
GSE37533_UNTREATED_VS_PIOGLIZATONE_TREATED_CD4_TCELL_PPARG2_AND_FOXP3_TRASDUCED_DN	-0.179857	-0.00153598	-3.17561	0.00372015	0.0161394	-2.17024
GSE16385_MONOCYTE_VS_12H_ROSIGLITAZONE_TREATED_MACROPHAGE_UP	0.149351	0.000230316	3.17252	0.003749	0.0162501	-2.17742
GSE40274_CTRL_VS_FOXP3_AND_XBP1_TRANSDUCED_ACTIVATED_CD4_TCELL_DN	-0.24575	-0.00843653	-3.17169	0.00375675	0.0162692	-2.17934
GSE37605_TREG_VS_TCONV_NOD_FOXP3_FUSION_GFP_UP	-0.23145	0.0185958	-3.16962	0.00377626	0.0163258	-2.18416
GSE14415_FOXP3_KO_NATURAL_TREG_VS_TCONV_UP	-0.19348	0.00892644	-3.16943	0.00377809	0.0163258	-2.18461
GSE24726_WT_VS_E2_2_KO_PDC_DN	-0.136466	0.00687088	-3.16924	0.00377987	0.0163258	-2.18505
GSE21927_BALBC_VS_C57BL6_MONOCYTE_TUMOR_UP	0.351695	0.0213454	3.16831	0.00378863	0.0163434	-2.1872
GSE2770_IL12_AND_TGFB_ACT_VS_ACT_CD4_TCELL_6H_UP	-0.232046	0.000742737	-3.1681	0.00379066	0.0163434	-2.1877
GSE18893_TCONV_VS_TREG_2H_CULTURE_DN	-0.185309	0.00118094	-3.16641	0.00380663	0.0163978	-2.19161
GSE5455_HEALTHY_VS_TUMOR_BEARING_MOUSE_SPLEEN_MONOCYTE_UP	-0.222291	-0.00204162	-3.16519	0.00381823	0.0164308	-2.19444
GSE4984_GALECTIN1_VS_VEHICLE_CTRL_TREATED_DC_UP	-0.249415	0.0034266	-3.1649	0.00382104	0.0164308	-2.19513
GSE9650_EFFECTOR_VS_MEMORY_CD8_TCELL_DN	-0.195683	0.0115797	-3.16119	0.00385655	0.0165689	-2.20373
GSE45365_HEALTHY_VS_MCMV_INFECTION_CD8_TCELL_IFNAR_KO_DN	-0.187839	0.0049182	-3.15996	0.00386841	0.0166052	-2.20658
GSE12845_NAIVE_VS_DARKZONE_GC_TONSIL_BCELL_UP	-0.202669	-0.00845361	-3.15816	0.00388588	0.0166655	-2.21077
GSE16385_ROSIGLITAZONE_IL4_VS_ROSIGLITAZONE_ALONE_STIM_MACROPHAGE_DN	0.212109	0.00811664	3.15666	0.00390038	0.0166865	-2.21423
GSE17721_CTRL_VS_LPS_2H_BMDC_DN	-0.136397	-0.00300849	-3.15666	0.0039004	0.0166865	-2.21424
GSE2770_UNTREATED_VS_TGFB_AND_IL4_TREATED_ACT_CD4_TCELL_4H_UP	-0.22662	-0.00991945	-3.15659	0.00390105	0.0166865	-2.21439
GSE1740_UNSTIM_VS_IFNA_STIMULATED_MCSF_IFNG_DERIVED_MACROPHAGE_DN	0.219011	-0.00162166	3.15585	0.00390827	0.0166986	-2.21611
GSE1791_CTRL_VS_NEUROMEDINU_IN_T_CELL_LINE_3H_UP	-0.208132	0.0151463	-3.1556	0.00391073	0.0166986	-2.2167
GSE19198_1H_VS_24H_IL21_TREATED_TCELL_DN	-0.164621	0.00295043	-3.15397	0.00392668	0.016752	-2.22048
GSE18791_UNSTIM_VS_NEWCATSLE_VIRUS_DC_6H_DN	-0.287387	-0.00452276	-3.15268	0.00393927	0.016791	-2.22346
GSE46242_TH1_VS_ANERGIC_TH1_CD4_TCELL_WITH_EGR2_DELETED_UP	-0.187345	0.00881202	-3.15201	0.00394591	0.0167995	-2.22502
GSE3039_ALPHAALPHA_VS_ALPHABETA_CD8_TCELL_DN	-0.130969	-0.00437199	-3.15178	0.00394815	0.0167995	-2.22555
GSE16451_IMMATURE_VS_MATURE_NEURON_CELL_LINE_WEST_EQUINE_ENC_VIRUS_DN	0.338888	0.0191628	3.1513	0.00395293	0.0168051	-2.22667
GSE27786_CD8_TCELL_VS_ERYTHROBLAST_DN	-0.140672	0.00168681	-3.1503	0.00396276	0.0168322	-2.22898
GSE27859_DC_VS_CD11C_INT_F480_INT_DC_DN	0.304898	0.00797656	3.14934	0.00397227	0.0168579	-2.23121
GSE35685_CD34POS_CD38NEG_VS_CD34POS_CD10POS_BONE_MARROW_DN	-0.176311	0.00438176	-3.14738	0.00399166	0.0169255	-2.23574
GSE19198_CTRL_VS_IL21_TREATED_TCELL_6H_UP	-0.249479	0.00959536	-3.14656	0.00399986	0.0169455	-2.23764
GSE7219_WT_VS_NIK_NFKB2_KO_LPS_AND_ANTI_CD40_STIM_DC_DN	-0.175779	-0.0016258	-3.1456	0.00400942	0.0169695	-2.23986
GSE42724_NAIVE_VS_B1_BCELL_UP	-0.177893	0.00102366	-3.14529	0.0040125	0.0169695	-2.24057
GSE45365_CTRL_VS_MCMV_INFECTION_NK_CELL_UP	-0.19135	-0.00290438	-3.14244	0.00404118	0.017076	-2.24719
GSE23568_CTRL_TRANSDUCED_VS_WT_CD8_TCELL_DN	-0.149457	0.00374097	-3.14141	0.00405151	0.0171048	-2.24956
GSE6092_CTRL_VS_BORRELIA_BIRGDOFERI_INF_ENDOTHELIAL_CELL_DN	-0.179128	-0.000397162	-3.14088	0.00405685	0.0171125	-2.25079
GSE360_DC_VS_MAC_T_GONDII_UP	-0.175141	-0.0053557	-3.13922	0.00407367	0.0171686	-2.25463
GSE21927_SPLEEN_C57BL6_VS_EL4_TUMOR_BALBC_MONOCYTES_UP	-0.306736	0.000637089	-3.13786	0.00408743	0.0172094	-2.25776
GSE31082_DN_VS_DP_THYMOCYTE_UP	0.296904	0.0097253	3.13757	0.00409041	0.0172094	-2.25844
GSE7218_UNSTIM_VS_ANTIGEN_STIM_THROUGH_IGG_BCELL_UP	0.228487	-0.00592746	3.13706	0.00409561	0.0172164	-2.25962
GSE17186_BLOOD_VS_CORD_BLOOD_CD21HIGH_TRANSITIONAL_BCELL_DN	-0.181128	-0.00453377	-3.13601	0.0041063	0.0172465	-2.26204
GSE14308_TH2_VS_TH1_UP	0.147499	0.00112761	3.13555	0.00411104	0.0172515	-2.26311
GSE43863_NAIVE_VS_MEMORY_TH1_CD4_TCELL_D150_LCMV_UP	-0.215342	-0.00686766	-3.13513	0.00411535	0.0172547	-2.26409
GSE28726_NAIVE_CD4_TCELL_VS_NAIVE_NKTCELL_DN	-0.181675	-0.0104639	-3.13421	0.00412482	0.0172795	-2.26622
GSE20727_DNFB_ALLERGEN_VS_ROS_INH_AND_DNFB_ALLERGEN_TREATED_DC_UP	-0.209631	-0.000478793	-3.13354	0.00413169	0.0172872	-2.26777
GSE37301_MULTIPOTENT_PROGENITOR_VS_CD4_TCELL_UP	-0.169754	0.0052643	-3.13334	0.00413375	0.0172872	-2.26823
GSE20727_CTRL_VS_ROS_INHIBITOR_TREATED_DC_UP	0.233018	0.00698801	3.12946	0.00417385	0.01744	-2.2772
GSE21033_CTRL_VS_POLYIC_STIM_DC_6H_DN	-0.220522	-0.000407696	-3.12881	0.00418058	0.0174531	-2.27869
GSE15330_HSC_VS_MEGAKARYOCYTE_ERYTHROID_PROGENITOR_DN	-0.160056	-0.000911926	-3.12808	0.00418812	0.017457	-2.28037
GSE13306_LAMINA_PROPRIA_VS_SPLEEN_TREG_UP	-0.20149	-0.0168797	-3.12803	0.00418868	0.017457	-2.28049
GSE13411_NAIVE_BCELL_VS_PLASMA_CELL_DN	0.151545	0.00278211	3.1258	0.00421194	0.0175389	-2.28563
GSE14699_NAIVE_VS_DELETIONAL_TOLERANCE_CD8_TCELL_UP	-0.198134	0.00454441	-3.12517	0.00421858	0.0175516	-2.2871
GSE13484_UNSTIM_VS_3H_YF17D_VACCINE_STIM_PBMC_UP	-0.154729	-0.00686241	-3.1244	0.00422665	0.0175702	-2.28887
GSE28783_ANTI_MIR33_VS_UNTREATED_ATHEROSCLEROSIS_MACROPHAGE_UP	-0.137484	0.0010587	-3.12285	0.00424297	0.017623	-2.29245
GSE37416_CTRL_VS_12H_F_TULARENSIS_LVS_NEUTROPHIL_DN	-0.254236	0.0186162	-3.12076	0.00426502	0.0176995	-2.29726
GSE40068_CXCR5POS_BCL6POS_TFH_VS_CXCR5NEG_BCL6NEG_CD4_TCELL_UP	-0.209479	-0.00200362	-3.11988	0.00427446	0.0177042	-2.29931
GSE3920_UNTREATED_VS_IFNA_TREATED_ENDOTHELIAL_CELL_UP	-0.246519	-0.0105526	-3.11974	0.00427588	0.0177042	-2.29962
GSE20727_CTRL_VS_H2O2_TREATED_DC_UP	-0.192224	-0.00239288	-3.11931	0.00428051	0.0177042	-2.30063
GSE7568_IL4_VS_IL4_AND_DEXAMETHASONE_TREATED_MACROPHAGE_DN	-0.20621	-0.000243522	-3.11929	0.00428069	0.0177042	-2.30066
GSE15330_HSC_VS_LYMPHOID_PRIMED_MULTIPOTENT_PROGENITOR_IKAROS_KO_UP	0.174205	-0.0020417	3.11688	0.00430633	0.0177951	-2.30621
GSE21360_TERTIARY_VS_QUATERNARY_MEMORY_CD8_TCELL_UP	-0.228058	-0.00408056	-3.11534	0.00432285	0.017808	-2.30976
GSE18893_CTRL_VS_TNF_TREATED_TCONV_24H_UP	0.207705	-0.00914915	3.11531	0.00432315	0.017808	-2.30983
GSE9960_GRAM_NEG_VS_GRAM_POS_SEPSIS_PBMC_UP	-0.159678	0.00708955	-3.1152	0.00432438	0.017808	-2.31009
GSE411_100MIN_VS_400MIN_IL6_STIM_SOCS3_KO_MACROPHAGE_UP	0.181538	-0.00320236	3.11493	0.00432728	0.017808	-2.31071
GSE22886_NAIVE_CD4_TCELL_VS_MEMORY_TCELL_UP	-0.176296	-0.00117991	-3.11474	0.00432931	0.017808	-2.31115
GSE14350_IL2RB_KO_VS_WT_TEFF_UP	-0.196681	-0.00373361	-3.11446	0.00433238	0.017808	-2.31181
GSE22886_NAIVE_VS_IGG_IGA_MEMORY_BCELL_DN	-0.228241	0.00416208	-3.11389	0.00433853	0.017808	-2.31312
GSE7460_FOXP3_MUT_VS_WT_ACT_TCONV_UP	-0.155668	0.00493628	-3.11363	0.0043413	0.017808	-2.31371
GSE411_UNSTIM_VS_400MIN_IL6_STIM_MACROPHAGE_DN	0.214507	0.0021524	3.11353	0.00434234	0.017808	-2.31394
GSE27786_LSK_VS_NEUTROPHIL_DN	-0.16391	-0.00729435	-3.11245	0.00435401	0.0178347	-2.31643
GSE15735_CTRL_VS_HDAC_INHIBITOR_TREATED_CD4_TCELL_2H_UP	-0.173121	0.00920824	-3.11216	0.00435714	0.0178347	-2.31709
GSE41867_DAY6_EFFECTOR_VS_DAY30_EXHAUSTED_CD8_TCELL_LCMV_CLONE13_UP	-0.249237	-0.0173765	-3.11191	0.00435985	0.0178347	-2.31767
GSE37532_TREG_VS_TCONV_PPARG_KO_CD4_TCELL_FROM_VISCERAL_ADIPOSE_TISSUE_DN	-0.209972	-0.00350286	-3.11115	0.00436813	0.0178536	-2.31943
GSE14415_FOXP3_KO_NATURAL_TREG_VS_TCONV_DN	-0.169019	0.00124515	-3.11073	0.00437265	0.0178571	-2.32039
GSE411_UNSTIM_VS_100MIN_IL6_STIM_SOCS3_KO_MACROPHAGE_UP	-0.151653	-0.00180258	-3.10907	0.00439075	0.017916	-2.32423
GSE27786_ERYTHROBLAST_VS_NEUTROPHIL_DN	-0.136957	0.000763426	-3.10688	0.00441459	0.017994	-2.32925
GSE2585_THYMIC_DC_VS_MTEC_UP	-0.176424	0.000262984	-3.10664	0.00441725	0.017994	-2.32981
GSE36891_UNSTIM_VS_POLYIC_TLR3_STIM_PERITONEAL_MACROPHAGE_DN	-0.198535	0.00445201	-3.10513	0.00443385	0.0180466	-2.33329
GSE16385_MONOCYTE_VS_12H_ROSIGLITAZONE_IFNG_TNF_TREATED_MACROPHAGE_UP	0.138468	0.00446576	3.10416	0.0044445	0.0180748	-2.33551
GSE2706_2H_VS_8H_R848_AND_LPS_STIM_DC_DN	-0.188761	0.00861408	-3.10296	0.00445777	0.0181136	-2.33828
GSE21927_UNTREATED_VS_GMCSF_IL6_TREATED_BONE_MARROW_DN	-0.151421	-0.00119959	-3.10251	0.00446272	0.0181186	-2.33931
GSE1432_1H_VS_24H_IFNG_MICROGLIA_DN	-0.224254	-0.00300524	-3.1003	0.00448722	0.0182019	-2.34439
GSE7831_UNSTIM_VS_CPG_STIM_PDC_4H_DN	-0.165091	-0.00473215	-3.09997	0.00449091	0.0182019	-2.34515
GSE17721_PAM3CSK4_VS_CPG_2H_BMDC_DN	-0.153172	0.0115892	-3.09966	0.00449443	0.0182019	-2.34588
GSE17721_0.5H_VS_8H_CPG_BMDC_DN	-0.160891	-0.00646382	-3.09337	0.004565	0.0184723	-2.36033
GSE26890_CXCR1_NEG_VS_POS_EFFECTOR_CD8_TCELL_DN	-0.160539	-0.00205944	-3.09268	0.00457285	0.0184887	-2.36192
GSE26488_WT_VS_VP16_TRANSGENIC_HDAC7_KO_DOUBLE_POSITIVE_THYMOCYTE_DN	-0.173867	0.00315709	-3.09198	0.00458074	0.0185053	-2.36352
GSE32128_INOS_DEPENDENT_VS_INOS_INDEPENDENT_ACTIVATED_TCELL_UP	-0.150863	0.00283283	-3.0902	0.00460105	0.0185623	-2.36762
GSE22601_DOUBLE_NEGATIVE_VS_CD8_SINGLE_POSITIVE_THYMOCYTE_DN	-0.176862	-0.0125133	-3.09007	0.00460247	0.0185623	-2.36791
GSE4590_LARGE_PRE_BCELL_VS_VPREB_POS_LARGE_PRE_BCELL_UP	-0.216683	-0.0119087	-3.08959	0.00460793	0.0185689	-2.36901
GSE3982_DC_VS_NKCELL_UP	-0.205301	-0.00479087	-3.08859	0.00461937	0.0185996	-2.37131
GSE14350_TREG_VS_TEFF_UP	-0.224726	-0.00224499	-3.08784	0.00462794	0.0186186	-2.37302
GSE19401_PAM2CSK4_VS_RETINOIC_ACID_AND_PAM2CSK4_STIM_FOLLICULAR_DC_UP	0.137441	-0.00519695	3.08751	0.00463171	0.0186186	-2.37378
GSE11864_CSF1_PAM3CYS_VS_CSF1_IFNG_PAM3CYS_IN_MAC_DN	-0.168184	-0.00816455	-3.08673	0.00464067	0.0186392	-2.37557
GSE22886_UNSTIM_VS_IL2_STIM_NKCELL_DN	0.427855	0.0123153	3.08602	0.00464887	0.0186567	-2.37721
GSE4984_GALECTIN1_VS_VEHICLE_CTRL_TREATED_DC_DN	0.236389	0.00490931	3.08565	0.00465311	0.0186584	-2.37805
GSE17974_IL4_AND_ANTI_IL12_VS_UNTREATED_4H_ACT_CD4_TCELL_UP	-0.176407	0.00334258	-3.07846	0.00473666	0.0189637	-2.39455
GSE2405_HEAT_KILLED_VS_LIVE_A_PHAGOCYTOPHILUM_STIM_NEUTROPHIL_9H_UP	0.196932	-0.00177776	3.07843	0.00473704	0.0189637	-2.39462
GSE7568_IL4_TGFB_DEXAMETHASONE_VS_IL4_TGFB_TREATED_MACROPHAGE_UP	0.328868	-0.00916296	3.07736	0.00474957	0.0189983	-2.39707
GSE24634_NAIVE_CD4_TCELL_VS_DAY7_IL4_CONV_TREG_DN	0.323088	0.00698067	3.07618	0.00476347	0.0190383	-2.39978
GSE17721_LPS_VS_GARDIQUIMOD_4H_BMDC_UP	-0.125399	0.00632453	-3.07573	0.00476879	0.0190439	-2.40081
GSE5099_DAY3_VS_DAY7_MCSF_TREATED_MACROPHAGE_UP	-0.158884	0.00103547	-3.07332	0.00479729	0.0190854	-2.40633
GSE29617_CTRL_VS_DAY3_TIV_FLU_VACCINE_PBMC_2008_DN	0.23988	-0.00251939	3.07326	0.00479796	0.0190854	-2.40646
GSE17974_0H_VS_1H_IN_VITRO_ACT_CD4_TCELL_DN	0.231088	-0.00185604	3.07323	0.00479836	0.0190854	-2.40654
GSE16450_CTRL_VS_IFNA_12H_STIM_IMMATURE_NEURON_CELL_LINE_DN	-0.183623	0.00730331	-3.07315	0.00479924	0.0190854	-2.40671
GSE23568_ID3_TRANSDUCED_VS_ID3_KO_CD8_TCELL_UP	-0.159167	-0.00994436	-3.07303	0.00480071	0.0190854	-2.407
GSE14415_INDUCED_TREG_VS_TCONV_UP	0.414683	0.00843483	3.07286	0.00480269	0.0190854	-2.40738
GSE5679_PPARG_LIGAND_ROSIGLITAZONE_VS_RARA_AGONIST_AM580_TREATED_DC_DN	-0.149561	-0.00247928	-3.07223	0.00481023	0.0190998	-2.40883
GSE22033_UNTREATED_VS_MRL24_TREATED_MEF_UP	0.223741	0.00113724	3.07179	0.00481546	0.019105	-2.40984
GSE37605_NOD_VS_C57BL6_IRES_GFP_TREG_UP	-0.185974	0.00422792	-3.07061	0.0048295	0.0191451	-2.41254
GSE3565_DUSP1_VS_WT_SPLENOCYTES_UP	-0.193006	-0.00290701	-3.06852	0.00485454	0.0192249	-2.41733
GSE15930_STIM_VS_STIM_AND_IL12_48H_CD8_T_CELL_UP	-0.151624	0.00549343	-3.06827	0.00485753	0.0192249	-2.4179
GSE17721_0.5H_VS_4H_POLYIC_BMDC_UP	0.187693	-0.000177678	3.06676	0.00487563	0.0192734	-2.42134
GSE21670_STAT3_KO_VS_WT_CD4_TCELL_IL6_TREATED_DN	-0.180922	-0.000404338	-3.06659	0.00487768	0.0192734	-2.42173
GSE22033_UNTREATED_VS_ROSIGLITAZONE_TREATED_MEF_DN	-0.226973	0.00681495	-3.06495	0.00489747	0.0193359	-2.42548
GSE24634_TEFF_VS_TCONV_DAY5_IN_CULTURE_DN	-0.279596	-0.0115665	-3.06296	0.00492159	0.0194072	-2.43003
GSE37533_PPARG1_FOXP3_VS_FOXP3_TRANSDUCED_CD4_TCELL_DN	-0.326894	-0.0108085	-3.06281	0.0049235	0.0194072	-2.43039
GSE36392_TYPE_2_MYELOID_VS_MAC_IL25_TREATED_LUNG_DN	0.196189	0.00597047	3.061	0.00494543	0.0194779	-2.43451
GSE7568_IL4_VS_IL4_AND_TGFB_TREATED_MACROPHAGE_24H_UP	-0.216782	-0.00167564	-3.06044	0.00495229	0.0194802	-2.43579
GSE37532_TREG_VS_TCONV_CD4_TCELL_FROM_VISCERAL_ADIPOSE_TISSUE_DN	0.262374	-0.00217984	3.0603	0.00495401	0.0194802	-2.43611
GSE10240_IL22_VS_IL17_STIM_PRIMARY_BRONCHIAL_EPITHELIAL_CELLS_DN	0.159669	-0.00106387	3.05397	0.00503203	0.0197468	-2.45058
GSE4142_PLASMA_CELL_VS_GC_BCELL_DN	0.211398	0.0035568	3.05391	0.00503282	0.0197468	-2.45073
GSE27786_NEUTROPHIL_VS_MONO_MAC_DN	0.243387	0.000654798	3.05374	0.00503492	0.0197468	-2.45111
GSE22432_MULTIPOTENT_PROGENITOR_VS_PDC_DN	0.260481	0.00172675	3.05349	0.00503803	0.0197468	-2.45169
GSE15330_WT_VS_IKAROS_KO_LYMPHOID_MULTIPOTENT_PROGENITOR_UP	-0.122904	0.00764119	-3.05293	0.00504492	0.0197547	-2.45295
GSE45365_NK_CELL_VS_CD8_TCELL_UP	-0.140491	0.000195869	-3.05251	0.00505016	0.0197547	-2.45391
GSE6259_BCELL_VS_CD8_TCELL_UP	-0.185907	0.00352634	-3.0521	0.00505525	0.0197547	-2.45484
GSE21927_SPLEEN_VS_C26GM_TUMOR_MONOCYTE_BALBC_UP	-0.16609	0.000602599	-3.05202	0.00505626	0.0197547	-2.45503
GSE3720_VD1_VS_VD2_GAMMADELTA_TCELL_WITH_LPS_STIM_UP	-0.186193	0.00413138	-3.05153	0.00506234	0.0197579	-2.45614
GSE21670_UNTREATED_VS_TGFB_IL6_TREATED_CD4_TCELL_UP	0.340735	0.0166538	3.05131	0.0050652	0.0197579	-2.45667
GSE5679_RARA_AGONIST_AM580_VS_AM580_AND_ROSIGLITAZONE_TREATED_DC_DN	-0.152995	-0.00896288	-3.05077	0.00507194	0.0197684	-2.4579
GSE6092_IFNG_VS_IFNG_AND_B_BURGDORFERI_INF_ENDOTHELIAL_CELL_UP	-0.244395	-0.00514981	-3.04992	0.00508254	0.0197939	-2.45983
GSE42021_TREG_PLN_VS_CD24LO_TREG_THYMUS_DN	-0.246014	-0.00117667	-3.04879	0.00509671	0.0198332	-2.46241
GSE22432_MULTIPOTENT_VS_COMMON_DC_PROGENITOR_UNTREATED_UP	0.349948	0.00817915	3.04708	0.00511827	0.0198861	-2.46631
GSE30962_PRIMARY_VS_SECONDARY_ACUTE_LCMV_INF_CD8_TCELL_UP	0.406264	0.0137079	3.04706	0.00511845	0.0198861	-2.46635
GSE17974_CTRL_VS_ACT_IL4_AND_ANTI_IL12_6H_CD4_TCELL_DN	0.250961	-0.00170882	3.04525	0.00514133	0.0199533	-2.47048
GSE41176_WT_VS_TAK1_KO_ANTI_IGM_STIM_BCELL_24H_DN	-0.200243	0.00308937	-3.04505	0.00514396	0.0199533	-2.47095
GSE27786_BCELL_VS_NKTCELL_DN	-0.171612	-0.0020202	-3.04419	0.00515481	0.0199795	-2.4729
GSE42088_2H_VS_24H_LEISHMANIA_INF_DC_UP	-0.289734	-0.0108365	-3.04264	0.00517451	0.0200399	-2.47643
KAECH_DAY15_EFF_VS_MEMORY_CD8_TCELL_DN	-0.165279	0.0170597	-3.03974	0.0052116	0.0201584	-2.48304
GSE15750_DAY6_VS_DAY10_EFF_CD8_TCELL_UP	0.473586	0.0279624	3.03961	0.00521338	0.0201584	-2.48335
GSE3982_MAST_CELL_VS_BCELL_UP	-0.163462	-0.00586506	-3.03865	0.00522567	0.0201899	-2.48553
GSE26928_NAIVE_VS_EFF_MEMORY_CD4_TCELL_DN	-0.149012	-0.0018724	-3.03729	0.00524321	0.0202416	-2.48863
GSE36476_CTRL_VS_TSST_ACT_40H_MEMORY_CD4_TCELL_OLD_UP	-0.23036	-0.00589896	-3.03602	0.00525956	0.0202886	-2.49151
GSE3982_CENT_MEMORY_CD4_TCELL_VS_TH2_UP	-0.218543	-0.00465628	-3.03497	0.00527323	0.0203099	-2.49391
GSE3982_EOSINOPHIL_VS_MAC_DN	0.166082	0.00843697	3.03465	0.00527739	0.0203099	-2.49464
GSE3982_NEUTROPHIL_VS_TH2_DN	0.253163	0.0115854	3.03463	0.00527763	0.0203099	-2.49469
GSE29618_MONOCYTE_VS_MDC_DN	-0.1498	0.00662411	-3.03431	0.00528173	0.0203099	-2.4954
GSE40666_WT_VS_STAT1_KO_CD8_TCELL_UP	-0.196213	-0.0105621	-3.03377	0.0052888	0.020321	-2.49664
GSE21063_CTRL_VS_ANTI_IGM_STIM_BCELL_NFATC1_KO_3H_UP	-0.146014	0.00682677	-3.03311	0.00529745	0.0203382	-2.49815
GSE20727_CTRL_VS_DNFB_ALLERGEN_TREATED_DC_DN	-0.148156	0.00517549	-3.03179	0.00531471	0.0203884	-2.50116
GSE13522_CTRL_VS_T_CRUZI_Y_STRAIN_INF_SKIN_IFNAR_KO_UP	-0.17661	0.00336408	-3.02948	0.00534494	0.0204868	-2.50641
GSE26030_UNSTIM_VS_RESTIM_TH1_DAY15_POST_POLARIZATION_DN	-0.147568	0.00490022	-3.02919	0.00534877	0.0204868	-2.50707
GSE21063_CTRL_VS_ANTI_IGM_STIM_BCELL_3H_UP	-0.161534	0.00256003	-3.02559	0.0053963	0.0206442	-2.51525
GSE27786_LSK_VS_MONO_MAC_UP	0.195216	-0.00425395	3.02544	0.00539834	0.0206442	-2.5156
GSE3337_CTRL_VS_4H_IFNG_IN_CD8POS_DC_DN	-0.19548	0.0100418	-3.02365	0.00542207	0.0207187	-2.51966
GSE8685_IL2_ACT_IL2_STARVED_VS_IL21_ACT_IL2_STARVED_CD4_TCELL_UP	-0.146121	0.0148604	-3.02201	0.00544407	0.0207865	-2.5234
GSE22886_NAIVE_CD4_TCELL_VS_12H_ACT_TH1_UP	-0.25403	-0.011265	-3.02131	0.00545341	0.0207979	-2.52499
GSE39152_SPLEEN_CD103_NEG_VS_BRAIN_CD103_POS_MEMORY_CD8_TCELL_DN	-0.188582	-0.00867955	-3.02114	0.00545561	0.0207979	-2.52536
GSE11057_NAIVE_VS_MEMORY_CD4_TCELL_DN	-0.226022	0.000518901	-3.01997	0.00547133	0.0208415	-2.52802
GSE360_HIGH_DOSE_B_MALAYI_VS_M_TUBERCULOSIS_MAC_DN	-0.165101	-0.00214183	-3.0194	0.00547903	0.0208545	-2.52932
GSE37416_0H_VS_12H_F_TULARENSIS_LVS_NEUTROPHIL_UP	-0.201925	0.00337335	-3.01846	0.00549168	0.0208864	-2.53145
GSE17721_POLYIC_VS_PAM3CSK4_16H_BMDC_DN	0.212372	0.00678398	3.01593	0.00552591	0.0210002	-2.5372
GSE37534_PIOGLITAZONE_VS_ROSIGLITAZONE_TREATED_CD4_TCELL_PPARG1_FOXP3_TRANSDUCED_DN	-0.167178	0.00544909	-3.01394	0.00555296	0.0210865	-2.54171
GSE38304_MYC_NEG_VS_POS_GC_BCELL_UP	-0.240745	-0.00775584	-3.0133	0.00556182	0.0211037	-2.54318
GSE2585_THYMIC_DC_VS_MTEC_DN	-0.140659	0.00951534	-3.01264	0.00557076	0.0211212	-2.54467
GSE23502_WT_VS_HDC_KO_MYELOID_DERIVED_SUPPRESSOR_CELL_BM_UP	-0.198135	0.00145325	-3.01104	0.0055927	0.0211879	-2.5483
GSE37532_WT_VS_PPARG_KO_VISCERAL_ADIPOSE_TISSUE_TREG_UP	0.412393	0.0123399	3.01052	0.0055998	0.0211983	-2.54947
GSE3691_IFN_PRODUCING_KILLER_DC_VS_CONVENTIONAL_DC_SPLEEN_UP	-0.216792	-0.00569826	-3.00892	0.00562191	0.0212655	-2.55312
GSE14415_NATURAL_TREG_VS_TCONV_DN	0.378536	0.0106908	3.00732	0.00564405	0.0213327	-2.55675
GSE7460_CTRL_VS_TGFB_TREATED_ACT_FOXP3_MUT_TCONV_DN	-0.148555	0.00626887	-3.00611	0.00566084	0.0213664	-2.55949
GSE11924_TFH_VS_TH1_CD4_TCELL_DN	0.183621	0.00533415	3.00604	0.00566174	0.0213664	-2.55964
GSE22886_IGA_VS_IGM_MEMORY_BCELL_DN	-0.144321	0.00029175	-3.0048	0.00567896	0.0214148	-2.56245
GSE40274_CTRL_VS_XBP1_TRANSDUCED_ACTIVATED_CD4_TCELL_DN	0.310161	0.00968251	3.00368	0.00569466	0.0214574	-2.56499
GSE9946_IMMATURE_VS_LISTERIA_INF_MATURE_DC_DN	-0.145967	0.0174532	-2.99639	0.00579729	0.0218272	-2.5815
GSE7852_THYMUS_VS_FAT_TREG_DN	-0.169105	-0.00554675	-2.99586	0.00580476	0.0218385	-2.58269
GSE3982_BASOPHIL_VS_TH1_DN	0.272453	0.00814816	2.995	0.00581708	0.0218679	-2.58464
GSE9037_CTRL_VS_LPS_1H_STIM_IRAK4_KO_BMDM_DN	-0.139459	0.00417896	-2.99435	0.00582632	0.0218858	-2.58611
GSE19825_NAIVE_VS_DAY3_EFF_CD8_TCELL_DN	0.233158	-0.0022315	2.99176	0.00586338	0.022008	-2.59196
GSE21360_PRIMARY_VS_TERTIARY_MEMORY_CD8_TCELL_UP	-0.154876	0.000221394	-2.99087	0.00587624	0.0220393	-2.59399
GSE10239_MEMORY_VS_DAY4.5_EFF_CD8_TCELL_DN	0.2468	-0.0010791	2.9891	0.0059017	0.0221178	-2.59798
GSE32986_GMCSF_AND_CURDLAN_LOWDOSE_VS_GMCSF_AND_CURDLAN_HIGHDOSE_STIM_DC_UP	-0.142458	-0.00658412	-2.98798	0.00591791	0.0221615	-2.60051
GSE6875_WT_VS_FOXP3_KO_TREG_UP	-0.15316	0.00073311	-2.98752	0.00592462	0.0221696	-2.60156
GSE22886_NAIVE_BCELL_VS_BLOOD_PLASMA_CELL_UP	-0.271171	-0.0113462	-2.98659	0.00593813	0.022203	-2.60366
GSE13306_TREG_VS_TCONV_UP	-0.150445	-0.013096	-2.98567	0.00595148	0.0222254	-2.60573
GSE40274_CTRL_VS_FOXP3_AND_EOS_TRANSDUCED_ACTIVATED_CD4_TCELL_DN	0.182541	-0.00526999	2.98555	0.00595322	0.0222254	-2.606
GSE12845_IGD_NEG_BLOOD_VS_NAIVE_TONSIL_BCELL_UP	0.251737	0.0039742	2.9817	0.0060096	0.0224186	-2.6147
GSE36891_POLYIC_TLR3_VS_PAM_TLR2_STIM_PERITONEAL_MACROPHAGE_UP	-0.191125	0.00553028	-2.98105	0.00601915	0.0224308	-2.61617
GSE28237_FOLLICULAR_VS_EARLY_GC_BCELL_DN	0.265672	0.00863224	2.9806	0.00602583	0.0224308	-2.61719
GSE17974_CTRL_VS_ACT_IL4_AND_ANTI_IL12_48H_CD4_TCELL_DN	0.327084	0.0144032	2.98044	0.00602811	0.0224308	-2.61754
GSE37533_PPARG1_FOXP3_VS_FOXP3_TRANSDUCED_CD4_TCELL_UP	0.134819	-0.00588773	2.98023	0.00603127	0.0224308	-2.61803
GSE37301_COMMON_LYMPHOID_PROGENITOR_VS_CD4_TCELL_DN	-0.169192	-0.000610998	-2.97862	0.00605498	0.0225018	-2.62165
GSE43955_1H_VS_42H_ACT_CD4_TCELL_DN	-0.17113	0.011779	-2.97681	0.00608193	0.0225847	-2.62574
GSE22886_NAIVE_CD4_TCELL_VS_MONOCYTE_UP	-0.146757	-0.00164475	-2.97479	0.00611194	0.0226789	-2.63029
GSE9037_CTRL_VS_LPS_4H_STIM_IRAK4_KO_BMDM_UP	-0.162978	-0.000208383	-2.97301	0.00613862	0.0227606	-2.63431
GSE17721_CPG_VS_GARDIQUIMOD_0.5H_BMDC_DN	-0.149517	0.0155656	-2.97236	0.00614832	0.0227792	-2.63576
GSE28737_WT_VS_BCL6_HET_MARGINAL_ZONE_BCELL_DN	-0.150381	0.00386022	-2.97142	0.00616256	0.0228146	-2.6379
GSE3720_UNSTIM_VS_LPS_STIM_VD2_GAMMADELTA_TCELL_DN	-0.176023	-0.0097072	-2.96744	0.00622278	0.02302	-2.64687
GSE21546_WT_VS_SAP1A_KO_DP_THYMOCYTES_UP	-0.273211	-0.0103441	-2.96418	0.00627248	0.0231863	-2.65421
GSE22589_SIV_VS_HIV_AND_SIV_INFECTED_DC_UP	-0.156713	0.012162	-2.96145	0.00631433	0.0233233	-2.66034
GSE22886_UNSTIM_VS_IL15_STIM_NKCELL_DN	0.425453	0.0070989	2.96052	0.00632866	0.0233419	-2.66243
GSE411_WT_VS_SOCS3_KO_MACROPHAGE_UP	0.215093	-0.0043733	2.96051	0.00632894	0.0233419	-2.66247
GSE34156_TLR1_TLR2_LIGAND_VS_NOD2_AND_TLR1_TLR2_LIGAND_24H_TREATED_MONOCYTE_DN	0.126144	-0.00839896	2.95837	0.00636195	0.0234459	-2.66727
GSE5679_CTRL_VS_PPARG_LIGAND_ROSIGLITAZONE_TREATED_DC_UP	0.412392	0.0173508	2.95742	0.00637682	0.0234829	-2.66942
GSE18893_CTRL_VS_TNF_TREATED_TREG_2H_DN	-0.193254	-0.00846	-2.95674	0.00638736	0.0234845	-2.67094
GSE17721_CTRL_VS_PAM3CSK4_1H_BMDC_DN	-0.176924	0.00970807	-2.95664	0.00638891	0.0234845	-2.67116
GSE43863_NAIVE_VS_MEMORY_LY6C_INT_CXCR5POS_CD4_TCELL_D150_LCMV_DN	0.250641	0.00334817	2.95646	0.00639171	0.0234845	-2.67157
GSE16385_ROSIGLITAZONE_IL4_VS_ROSIGLITAZONE_ALONE_STIM_MACROPHAGE_UP	-0.178872	0.00534664	-2.95499	0.00641458	0.0235507	-2.67486
GSE32423_IL7_VS_IL7_IL4_NAIVE_CD8_TCELL_UP	-0.142441	-0.0019692	-2.95421	0.00642687	0.0235781	-2.67663
GSE360_CTRL_VS_M_TUBERCULOSIS_DC_UP	-0.139783	0.0023061	-2.95332	0.00644081	0.0236115	-2.67862
GSE14350_TREG_VS_TEFF_IN_IL2RB_KO_UP	-0.161122	0.00871048	-2.95102	0.00647701	0.0237038	-2.68379
GSE24671_CTRL_VS_SENDAI_VIRUS_INFECTED_MOUSE_SPLENOCYTES_DN	-0.161799	0.00597054	-2.95088	0.00647932	0.0237038	-2.68412
GSE1460_DP_VS_CD4_THYMOCYTE_UP	0.204421	0.000988655	2.95079	0.00648059	0.0237038	-2.6843
GSE3982_EOSINOPHIL_VS_EFF_MEMORY_CD4_TCELL_UP	-0.177765	-0.0131494	-2.95018	0.00649033	0.0237216	-2.68568
GSE37416_12H_VS_48H_F_TULARENSIS_LVS_NEUTROPHIL_UP	-0.186237	-0.00392178	-2.94938	0.0065029	0.0237497	-2.68747
GSE5542_IFNG_VS_IFNA_TREATED_EPITHELIAL_CELLS_6H_UP	0.261597	0.00704639	2.94821	0.00652153	0.0237999	-2.6901
GSE19941_UNSTIM_VS_LPS_AND_IL10_STIM_IL10_KO_MACROPHAGE_DN	0.261255	0.000734962	2.94787	0.00652688	0.0238016	-2.69086
GSE32986_GMCSF_VS_GMCSF_AND_CURDLAN_HIGHDOSE_STIM_DC_UP	-0.1921	-0.00704801	-2.94685	0.00654319	0.0238432	-2.69316
GSE15330_WT_VS_IKAROS_KO_HSC_DN	-0.148562	0.00683199	-2.94586	0.00655899	0.0238829	-2.69538
GSE17721_PAM3CSK4_VS_GADIQUIMOD_24H_BMDC_DN	-0.139348	0.00407256	-2.94454	0.00658013	0.023942	-2.69835
GSE11864_UNTREATED_VS_CSF1_IN_MAC_DN	0.137047	-0.00396725	2.94278	0.00660836	0.0240268	-2.70229
GSE13411_IGM_MEMORY_BCELL_VS_PLASMA_CELL_DN	0.163934	-0.00655759	2.94219	0.0066179	0.0240436	-2.70362
GSE36078_UNTREATED_VS_AD5_T425A_HEXON_INF_IL1R_KO_MOUSE_LUNG_DC_DN	-0.1281	-0.00298679	-2.94155	0.00662813	0.0240628	-2.70504
GSE29164_CD8_TCELL_VS_CD8_TCELL_AND_IL12_TREATED_MELANOMA_DAY3_DN	-0.130678	0.00120297	-2.94096	0.00663762	0.0240793	-2.70636
GSE36476_CTRL_VS_TSST_ACT_40H_MEMORY_CD4_TCELL_OLD_DN	0.396134	0.0137594	2.93828	0.00668118	0.0242193	-2.71239
GSE11924_TFH_VS_TH17_CD4_TCELL_UP	-0.211466	0.00359483	-2.93687	0.00670408	0.0242842	-2.71554
GSE22432_MULTIPOTENT_VS_COMMON_DC_PROGENITOR_DN	-0.189331	0.0013516	-2.93631	0.00671318	0.0242991	-2.71679
GSE32986_GMCSF_VS_GMCSF_AND_CURDLAN_LOWDOSE_STIM_DC_UP	-0.183598	0.001892	-2.93572	0.00672288	0.0243162	-2.71812
GSE27241_WT_VS_RORGT_KO_TH17_POLARIZED_CD4_TCELL_UP	0.401169	0.0204783	2.93391	0.00675255	0.0244054	-2.72217
GSE28783_ANTI_MIR33_VS_CTRL_ATHEROSCLEROSIS_MACROPHAGE_UP	-0.152774	0.00438375	-2.93307	0.00676631	0.024437	-2.72405
GSE3982_MEMORY_CD4_TCELL_VS_BCELL_DN	-0.168592	0.00394813	-2.93266	0.00677304	0.0244432	-2.72497
GSE24671_CTRL_VS_BAKIMULC_INFECTED_MOUSE_SPLENOCYTES_DN	-0.233573	0.0045061	-2.93208	0.00678269	0.0244599	-2.72628
GSE40666_WT_VS_STAT4_KO_CD8_TCELL_WITH_IFNA_STIM_90MIN_UP	-0.173501	-0.00066047	-2.93152	0.00679185	0.0244748	-2.72752
GSE21033_CTRL_VS_POLYIC_STIM_DC_24H_UP	-0.175054	0.00154236	-2.93114	0.0067982	0.0244795	-2.72838
GSE5589_WT_VS_IL6_KO_LPS_AND_IL6_STIM_MACROPHAGE_45MIN_DN	-0.148508	-0.000789445	-2.93009	0.00681556	0.0245239	-2.73073
GSE42021_CD24INT_VS_CD24LOW_TREG_THYMUS_DN	-0.239941	-0.00379379	-2.92616	0.00688091	0.0247408	-2.73951
GSE6674_UNSTIM_VS_ANTI_IGM_STIM_BCELL_DN	-0.143712	0.0101167	-2.92374	0.00692152	0.0248562	-2.74493
GSE32533_WT_VS_MIR17_KO_ACT_CD4_TCELL_UP	-0.242954	-0.011709	-2.92361	0.00692363	0.0248562	-2.74521
GSE26023_PHD3_KO_VS_WT_NEUTROPHIL_HYPOXIA_UP	-0.137615	-0.00230135	-2.92333	0.00692831	0.0248562	-2.74583
GSE5542_IFNA_VS_IFNA_AND_IFNG_TREATED_EPITHELIAL_CELLS_24H_DN	0.163604	-0.000319228	2.92267	0.00693953	0.0248768	-2.74732
GSE41176_UNSTIM_VS_ANTI_IGM_STIM_BCELL_24H_DN	-0.163305	0.00400503	-2.92239	0.00694426	0.0248768	-2.74795
GSE3982_MAC_VS_TH1_UP	-0.197269	-0.012623	-2.92168	0.00695626	0.0249015	-2.74954
GSE34156_NOD2_LIGAND_VS_NOD2_AND_TLR1_TLR2_LIGAND_6H_TREATED_MONOCYTE_UP	0.182381	-0.00211067	2.92125	0.00696352	0.0249091	-2.7505
GSE7852_TREG_VS_TCONV_FAT_DN	-0.147224	0.00578741	-2.92056	0.0069751	0.0249323	-2.75203
GSE17721_12H_VS_24H_PAM3CSK4_BMDC_DN	-0.1651	0.00277501	-2.92017	0.00698183	0.024938	-2.75292
GSE17721_LPS_VS_PAM3CSK4_16H_BMDC_UP	-0.149143	0.0088056	-2.91845	0.0070109	0.0250235	-2.75674
GSE21063_WT_VS_NFATC1_KO_BCELL_DN	0.245519	-0.00963198	2.917	0.00703575	0.0250938	-2.76
GSE14699_NAIVE_VS_ACT_CD8_TCELL_DN	-0.166112	0.00176958	-2.9165	0.00704424	0.0251057	-2.76111
GSE17721_PAM3CSK4_VS_CPG_4H_BMDC_UP	-0.147497	0.00092883	-2.91458	0.00707703	0.0252042	-2.76538
GSE14415_INDUCED_TREG_VS_FOXP3_KO_INDUCED_TREG_DN	-0.168181	0.00943867	-2.91381	0.00709039	0.0252333	-2.76712
GSE35685_CD34POS_CD10NEG_CD62LPOS_VS_CD34POS_CD10POS_BONE_MARROW_UP	-0.14023	0.000486635	-2.91145	0.00713107	0.0253595	-2.77238
GSE41867_NAIVE_VS_DAY6_LCMV_ARMSTRONG_EFFECTOR_CD8_TCELL_DN	-0.14611	-0.000779021	-2.91078	0.0071427	0.0253658	-2.77388
GSE9988_ANTI_TREM1_AND_LPS_VS_CTRL_TREATED_MONOCYTES_UP	-0.22715	-0.00101475	-2.91074	0.00714325	0.0253658	-2.77395
GSE17721_POLYIC_VS_GARDIQUIMOD_24H_BMDC_UP	-0.173479	0.00627927	-2.91024	0.00715207	0.0253787	-2.77509
GSE11057_EFF_MEM_VS_CENT_MEM_CD4_TCELL_DN	-0.199894	-0.00182822	-2.905	0.00724343	0.0256841	-2.78676
GSE41867_NAIVE_VS_DAY6_LCMV_EFFECTOR_CD8_TCELL_DN	-0.212248	-0.0094934	-2.90389	0.00726287	0.0257343	-2.78923
GSE10240_IL22_VS_IL22_AND_IL17_STIM_PRIMARY_BRONCHIAL_EPITHELIAL_CELLS_UP	-0.18827	0.00637874	-2.90323	0.00727456	0.025757	-2.79071
GSE3982_NEUTROPHIL_VS_BCELL_DN	0.176981	0.0024951	2.8981	0.00736548	0.02606	-2.80213
GSE40666_STAT1_KO_VS_STAT4_KO_CD8_TCELL_DN	-0.161316	0.00422038	-2.89656	0.00739289	0.026138	-2.80554
GSE24574_BCL6_HIGH_TFH_VS_TFH_CD4_TCELL_DN	-0.227351	0.00215467	-2.89509	0.00741926	0.0262122	-2.80882
GSE7218_IGM_VS_IGG_SIGNAL_THGOUGH_ANTIGEN_BCELL_UP	0.23815	-0.000621081	2.89426	0.00743416	0.0262458	-2.81066
GSE1432_CTRL_VS_IFNG_24H_MICROGLIA_UP	-0.202589	-0.00182193	-2.89081	0.00749662	0.0264314	-2.81835
GSE25085_FETAL_LIVER_VS_ADULT_BM_SP4_THYMIC_IMPLANT_DN	0.341382	0.0105553	2.89075	0.00749759	0.0264314	-2.81847
GSE3982_DC_VS_BASOPHIL_UP	-0.153753	-0.00218833	-2.88972	0.0075164	0.0264786	-2.82077
GSE40274_CTRL_VS_SATB1_TRANSDUCED_ACTIVATED_CD4_TCELL_DN	0.199379	0.00247715	2.88914	0.00752692	0.0264965	-2.82206
GSE9946_MATURE_STIMULATORY_VS_LISTERIA_INF_MATURE_DC_DN	-0.142995	-0.00176614	-2.88742	0.00755826	0.0265779	-2.82588
GSE11057_PBMC_VS_MEM_CD4_TCELL_DN	-0.144515	-0.00254768	-2.88727	0.00756094	0.0265779	-2.8262
GSE24574_BCL6_HIGH_VS_LOW_TFH_CD4_TCELL_UP	-0.204362	-0.00420117	-2.88673	0.00757086	0.0265935	-2.82741
GSE32986_UNSTIM_VS_CURDLAN_LOWDOSE_STIM_DC_DN	-0.163292	0.0027104	-2.88592	0.00758573	0.0266266	-2.82921
GSE29618_BCELL_VS_MONOCYTE_DAY7_FLU_VACCINE_UP	-0.177482	0.00150692	-2.88518	0.00759927	0.0266549	-2.83085
GSE17721_CTRL_VS_CPG_4H_BMDC_DN	-0.157615	0.00356402	-2.88179	0.00766175	0.0268547	-2.83837
GSE1460_INTRATHYMIC_T_PROGENITOR_VS_CD4_THYMOCYTE_UP	0.218041	0.00325574	2.88112	0.00767422	0.0268791	-2.83987
GSE32986_GMCSF_VS_GMCSF_AND_CURDLAN_LOWDOSE_STIM_DC_DN	-0.161881	-0.00152232	-2.87793	0.00773349	0.0270622	-2.84693
GSE2405_0H_VS_9H_A_PHAGOCYTOPHILUM_STIM_NEUTROPHIL_UP	-0.139071	0.00689837	-2.87735	0.00774442	0.0270622	-2.84823
GSE13522_CTRL_VS_T_CRUZI_Y_STRAIN_INF_SKIN_129_MOUSE_DN	-0.168791	-0.00817201	-2.87734	0.00774465	0.0270622	-2.84826
GSE37301_MULTIPOTENT_PROGENITOR_VS_RAG2_KO_NK_CELL_UP	-0.11295	-0.00178404	-2.87712	0.00774872	0.0270622	-2.84874
GSE10325_LUPUS_CD4_TCELL_VS_LUPUS_BCELL_UP	-0.193957	-0.00273848	-2.8766	0.0077585	0.0270729	-2.8499
GSE21063_WT_VS_NFATC1_KO_BCELL_UP	-0.156532	-0.00486157	-2.87636	0.00776291	0.0270729	-2.85042
GSE17721_CTRL_VS_POLYIC_1H_BMDC_UP	0.126172	0.00512491	2.87604	0.00776888	0.0270744	-2.85113
GSE7509_UNSTIM_VS_TNFA_IL1B_IL6_PGE_STIM_DC_UP	0.211273	0.0034933	2.87551	0.00777882	0.0270896	-2.8523
GSE2585_AIRE_KO_VS_WT_CD80_LOW_MTEC_UP	-0.161366	-0.0035321	-2.87414	0.00780461	0.02716	-2.85534
GSE13306_LAMINA_PROPRIA_VS_SPLEEN_TREG_DN	-0.160423	-0.00346689	-2.87382	0.00781072	0.0271619	-2.85606
GSE2770_IL12_AND_TGFB_VS_IL4_TREATED_ACT_CD4_TCELL_48H_UP	-0.215494	-0.0028434	-2.87322	0.00782194	0.0271815	-2.85738
GSE10240_IL22_VS_IL22_AND_IL17_STIM_PRIMARY_BRONCHIAL_EPITHELIAL_CELLS_DN	-0.216865	0.0060375	-2.87226	0.00784002	0.0272249	-2.8595
GSE5589_WT_VS_IL6_KO_LPS_AND_IL6_STIM_MACROPHAGE_45MIN_UP	-0.1601	0.00477279	-2.87083	0.00786717	0.0272997	-2.86267
GSE29617_CTRL_VS_TIV_FLU_VACCINE_PBMC_2008_DN	0.23125	0.0129353	2.8702	0.00787918	0.027322	-2.86407
GSE17974_0H_VS_2H_IN_VITRO_ACT_CD4_TCELL_DN	0.234456	-0.00126908	2.8674	0.00793255	0.0274698	-2.87027
GSE21670_TGFB_VS_IL6_TREATED_CD4_TCELL_DN	0.151201	-0.0054024	2.86737	0.00793308	0.0274698	-2.87033
GSE40068_CXCR5NEG_BCL6NEG_CD4_TCELL_VS_CXCR5POS_BCL6NEG_TFH_DN	-0.166061	-0.00273491	-2.86507	0.0079773	0.0275926	-2.87544
GSE6269_E_COLI_VS_STAPH_AUREUS_INF_PBMC_DN	-0.214779	-0.00940404	-2.86493	0.00797987	0.0275926	-2.87573
GSE46606_DAY1_VS_DAY3_CD40L_IL2_IL5_STIMULATED_BCELL_UP	-0.151459	-0.00518738	-2.86421	0.00799381	0.0276212	-2.87733
GSE32034_UNTREATED_VS_ROSIGLIZATONE_TREATED_LY6C_LOW_MONOCYTE_UP	-0.163513	0.00264264	-2.86355	0.00800658	0.0276457	-2.8788
GSE13485_CTRL_VS_DAY7_YF17D_VACCINE_PBMC_UP	-0.200468	0.00306742	-2.86222	0.00803222	0.0277146	-2.88173
GSE21033_CTRL_VS_POLYIC_STIM_DC_24H_DN	0.203576	-0.0095282	2.86173	0.00804173	0.0277277	-2.88282
GSE1925_3H_VS_24H_IFNG_STIM_IFNG_PRIMED_MACROPHAGE_UP	-0.13886	0.00778835	-2.86076	0.0080605	0.0277728	-2.88496
GSE41867_DAY8_VS_DAY15_LCMV_CLONE13_EFFECTOR_CD8_TCELL_UP	-0.222191	0.00535232	-2.86028	0.00806985	0.0277854	-2.88602
GSE25123_WT_VS_PPARG_KO_MACROPHAGE_ROSIGLITAZONE_STIM_DN	-0.162295	0.00980037	-2.85961	0.00808283	0.0278104	-2.8875
GSE21546_ELK1_KO_VS_SAP1A_KO_AND_ELK1_KO_ANTI_CD3_STIM_DP_THYMOCYTES_UP	0.15669	-0.00259618	2.85588	0.00815578	0.0280416	-2.89574
GSE2405_0H_VS_12H_A_PHAGOCYTOPHILUM_STIM_NEUTROPHIL_DN	0.248137	0.0025834	2.85537	0.00816578	0.0280451	-2.89687
GSE6259_33D1_POS_DC_VS_BCELL_UP	-0.208987	-0.0022501	-2.85524	0.0081683	0.0280451	-2.89715
GSE17974_CTRL_VS_ACT_IL4_AND_ANTI_IL12_48H_CD4_TCELL_UP	-0.212728	-0.0053729	-2.85396	0.00819353	0.0281119	-2.89998
GSE15330_GRANULOCYTE_MONOCYTE_PROGENITOR_VS_PRO_BCELL_DN	-0.164129	0.000201624	-2.85285	0.00821545	0.0281673	-2.90243
GSE27786_BCELL_VS_NEUTROPHIL_UP	0.180295	-0.00370544	2.85223	0.00822772	0.0281895	-2.9038
GSE17974_2.5H_VS_72H_IL4_AND_ANTI_IL12_ACT_CD4_TCELL_UP	0.170618	-0.00749359	2.85057	0.00826075	0.0282687	-2.90748
GSE8685_IL2_STARVED_VS_IL15_ACT_IL2_STARVED_CD4_TCELL_UP	-0.131226	0.000123038	-2.85048	0.00826244	0.0282687	-2.90766
GSE13946_CTRL_VS_DSS_COLITIS_GD_TCELL_FROM_COLON_DN	-0.164082	-0.00160694	-2.84847	0.00830261	0.0283862	-2.91211
GSE14769_UNSTIM_VS_360MIN_LPS_BMDM_UP	0.232503	0.00855932	2.84804	0.00831111	0.0283953	-2.91305
GSE22601_CD4_SINGLE_POSITIVE_VS_CD8_SINGLE_POSITIVE_THYMOCYTE_UP	0.25131	0.00539463	2.84694	0.00833305	0.0284397	-2.91547
GSE17301_ACD3_ACD28_VS_ACD3_ACD28_AND_IFNA5_STIM_CD8_TCELL_DN	-0.235696	-0.000604649	-2.84681	0.00833578	0.0284397	-2.91577
GSE9509_LPS_VS_LPS_AND_IL10_STIM_IL10_KO_MACROPHAGE_20MIN_UP	-0.21338	0.00211043	-2.84617	0.00834856	0.028455	-2.91717
GSE24292_WT_VS_PPARG_KO_MACROPHAGE_DN	-0.139222	-0.00270692	-2.846	0.00835195	0.028455	-2.91755
GSE19401_NAIVE_VS_IMMUNIZED_MOUSE_PLN_FOLLICULAR_DC_DN	-0.18593	0.00741627	-2.84472	0.0083778	0.0285231	-2.92038
GSE6259_FLT3L_INDUCED_33D1_POS_DC_VS_BCELL_DN	-0.148859	-0.00271086	-2.84341	0.00840418	0.028593	-2.92326
GSE360_T_GONDII_VS_M_TUBERCULOSIS_MAC_UP	-0.139543	0.00663865	-2.84155	0.00844181	0.028701	-2.92736
GSE29617_CTRL_VS_TIV_FLU_VACCINE_PBMC_2008_UP	-0.21447	-0.00197807	-2.83906	0.00849243	0.0288529	-2.93284
GSE46606_IRF4_KO_VS_WT_CD40L_IL2_IL5_1DAY_STIMULATED_BCELL_DN	-0.123506	-0.00113334	-2.83743	0.00852584	0.0289392	-2.93644
GSE10273_LOW_IL7_VS_HIGH_IL7_AND_IRF4_IN_IRF4_8_NULL_PRE_BCELL_UP	0.248993	0.017329	2.83724	0.00852969	0.0289392	-2.93685
GSE41867_NAIVE_VS_EFFECTOR_CD8_TCELL_DN	0.289474	0.0172657	2.8365	0.00854475	0.0289693	-2.93847
GSE17721_LPS_VS_GARDIQUIMOD_12H_BMDC_UP	-0.150856	-0.00251029	-2.83623	0.00855045	0.0289693	-2.93908
GSE21360_PRIMARY_VS_QUATERNARY_MEMORY_CD8_TCELL_DN	-0.24898	0.00392779	-2.83568	0.00856172	0.0289873	-2.94029
GSE31082_DP_VS_CD4_SP_THYMOCYTE_DN	-0.16705	0.00256694	-2.83411	0.00859405	0.0290765	-2.94374
GSE18893_TCONV_VS_TREG_24H_TNF_STIM_UP	0.427446	0.0188369	2.83264	0.0086244	0.029159	-2.94697
GSE23505_UNTREATED_VS_4DAY_IL6_IL1_TGFB_TREATED_CD4_TCELL_UP	-0.134992	0.007735	-2.83196	0.00863844	0.0291862	-2.94847
GSE11864_CSF1_IFNG_VS_CSF1_IFNG_PAM3CYS_IN_MAC_DN	-0.150426	-0.00136612	-2.83008	0.00867754	0.029298	-2.9526
GSE15330_LYMPHOID_MULTIPOTENT_VS_MEGAKARYOCYTE_ERYTHROID_PROGENITOR_IKAROS_KO_UP	-0.181004	-0.00333077	-2.82891	0.008702	0.0293602	-2.95518
GSE26495_NAIVE_VS_PD1HIGH_CD8_TCELL_UP	-0.169043	0.00186608	-2.82845	0.0087116	0.0293723	-2.95619
GSE45365_HEALTHY_VS_MCMV_INFECTION_CD11B_DC_IFNAR_KO_UP	0.164298	-0.00398861	2.82815	0.00871781	0.0293729	-2.95685
GSE6269_HEALTHY_VS_FLU_INF_PBMC_DN	-0.291212	-0.0223758	-2.82759	0.00872955	0.0293921	-2.95808
GSE15330_HSC_VS_MEGAKARYOCYTE_ERYTHROID_PROGENITOR_UP	-0.167825	0.00242541	-2.8268	0.00874613	0.0294134	-2.95982
GSE13485_CTRL_VS_DAY7_YF17D_VACCINE_PBMC_DN	-0.268969	-0.0127944	-2.82671	0.00874795	0.0294134	-2.96001
GSE9316_CD4_TCELL_BALBC_VS_TH17_ENRI_CD4_TCELL_SKG_PMA_IONO_STIM_FR4NEG_UP	0.175268	-0.00579227	2.82636	0.00875524	0.0294176	-2.96077
GSE25123_CTRL_VS_IL4_STIM_MACROPHAGE_DN	-0.165633	0.00331798	-2.82554	0.00877259	0.0294556	-2.96258
GSE9006_1MONTH_VS_4MONTH_POST_TYPE_1_DIABETES_DX_PBMC_DN	0.1523	-0.00201998	2.82442	0.00879612	0.0295142	-2.96504
GSE18791_UNSTIM_VS_NEWCATSLE_VIRUS_DC_18H_DN	-0.201606	0.00459441	-2.824	0.00880487	0.0295233	-2.96595
GSE46468_LUNG_INNATE_LYMPHOID_CELL_VS_SPLEEN_CD4_TCELL_DN	0.305276	-0.00252769	2.82228	0.00884128	0.0296207	-2.96973
GSE17721_0.5H_VS_8H_CPG_BMDC_UP	0.16388	-0.00189855	2.82206	0.00884609	0.0296207	-2.97023
GSE21927_SPLEEN_VS_BONE_MARROW_MONOCYTE_BALBC_UP	-0.211573	-0.00756557	-2.81914	0.00890811	0.0298079	-2.97663
GSE27786_LSK_VS_NKTCELL_DN	-0.134175	0.00193005	-2.81818	0.00892863	0.0298415	-2.97873
GSE29617_DAY3_VS_DAY7_TIV_FLU_VACCINE_PBMC_2008_UP	-0.181162	0.00584522	-2.8181	0.00893041	0.0298415	-2.97892
GSE24634_TEFF_VS_TCONV_DAY7_IN_CULTURE_UP	0.381544	0.00425804	2.81769	0.00893903	0.0298499	-2.9798
GSE43955_TH0_VS_TGFB_IL6_TH17_ACT_CD4_TCELL_52H_UP	-0.128501	0.0115651	-2.81686	0.00895689	0.0298834	-2.98163
GSE8621_UNSTIM_VS_LPS_PRIMED_AND_LPS_STIM_MACROPHAGE_DN	-0.174674	0.00926967	-2.81665	0.00896133	0.0298834	-2.98208
GSE22886_NAIVE_CD4_TCELL_VS_48H_ACT_TH1_UP	-0.248393	-0.013847	-2.81617	0.00897172	0.0298976	-2.98314
GSE24210_IL35_TREATED_VS_RESTING_TREG_UP	-0.138472	-0.00502241	-2.81568	0.00898234	0.0298996	-2.98423
GSE17721_CTRL_VS_LPS_8H_BMDC_UP	0.152079	-0.00445942	2.81557	0.0089846	0.0298996	-2.98446
GSE14308_TH1_VS_INDUCED_TREG_UP	-0.158631	-0.000725425	-2.81446	0.00900852	0.0299587	-2.98689
GSE27786_CD4_TCELL_VS_NEUTROPHIL_DN	-0.172192	0.00197516	-2.81353	0.00902861	0.030005	-2.98893
GSE18791_UNSTIM_VS_NEWCATSLE_VIRUS_DC_10H_UP	0.138257	-0.000877583	2.81301	0.00903973	0.0300215	-2.99006
GSE19941_IL10_KO_VS_IL10_KO_AND_NFKBP50_KO_UNSTIM_MACROPHAGE_UP	-0.14923	0.00491162	-2.81136	0.00907557	0.03012	-2.99368
GSE22886_NAIVE_CD4_TCELL_VS_48H_ACT_TH1_DN	0.373766	0.0108728	2.8109	0.0090856	0.0301328	-2.99469
GSE16450_IMMATURE_VS_MATURE_NEURON_CELL_LINE_UP	-0.262105	-0.0141013	-2.81037	0.00909716	0.0301506	-2.99586
GSE360_DC_VS_MAC_L_DONOVANI_DN	-0.143653	0.00205553	-2.80902	0.00912654	0.0302274	-2.99881
GSE20715_WT_VS_TLR4_KO_24H_OZONE_LUNG_UP	-0.153239	-0.00547295	-2.80824	0.00914364	0.0302295	-3.00052
GSE22886_NAIVE_BCELL_VS_BLOOD_PLASMA_CELL_DN	0.279032	0.00740275	2.80821	0.00914428	0.0302295	-3.00058
GSE19198_1H_VS_24H_IL21_TREATED_TCELL_UP	-0.226141	-0.0112534	-2.80805	0.00914772	0.0302295	-3.00093
GSE15324_NAIVE_VS_ACTIVATED_CD8_TCELL_UP	-0.149201	0.00103666	-2.80786	0.00915198	0.0302295	-3.00135
GSE45365_WT_VS_IFNAR_KO_CD11B_DC_MCMV_INFECTION_DN	0.21171	-0.00730909	2.80528	0.00920858	0.0303834	-3.007
GSE8921_UNSTIM_VS_TLR1_2_STIM_MONOCYTE_24H_UP	-0.154712	0.000553738	-2.80517	0.00921107	0.0303834	-3.00725
GSE12845_NAIVE_VS_PRE_GC_TONSIL_BCELL_DN	0.281235	0.00615313	2.80477	0.00921985	0.0303918	-3.00812
GSE21546_WT_VS_ELK1_KO_ANTI_CD3_STIM_DP_THYMOCYTES_DN	0.307077	0.00193728	2.80394	0.00923802	0.0304311	-3.00992
GSE2706_2H_VS_8H_R848_STIM_DC_UP	-0.169753	-0.00208886	-2.80345	0.00924883	0.0304461	-3.01099
GSE7768_OVA_ALONE_VS_OVA_WITH_MPL_IMMUNIZED_MOUSE_WHOLE_SPLEEN_6H_DN	-0.16044	-0.00622116	-2.80116	0.00929958	0.0305925	-3.016
GSE22589_HEALTHY_VS_SIV_INFECTED_DC_DN	-0.166982	0.00446548	-2.80007	0.00932388	0.0306518	-3.01838
GSE13306_TREG_VS_TCONV_LAMINA_PROPRIA_UP	-0.149724	0.00929141	-2.79965	0.00933322	0.0306618	-3.0193
GSE13229_IMM_VS_INTMATURE_NKCELL_UP	-0.151251	-0.00209185	-2.79834	0.00936263	0.0307377	-3.02218
GSE5589_WT_VS_IL6_KO_LPS_AND_IL10_STIM_MACROPHAGE_45MIN_UP	0.244019	-0.000118616	2.79749	0.00938164	0.0307618	-3.02403
GSE16450_CTRL_VS_IFNA_12H_STIM_IMMATURE_NEURON_CELL_LINE_UP	0.195415	-0.00175216	2.79744	0.00938261	0.0307618	-3.02413
GSE3982_DC_VS_BASOPHIL_DN	-0.191996	-0.00412261	-2.79541	0.00942825	0.0308907	-3.02857
GSE3039_ALPHABETA_CD8_TCELL_VS_B2_BCELL_UP	-0.170107	0.00406099	-2.79507	0.00943597	0.0308952	-3.02932
GSE7460_CD8_TCELL_VS_TREG_ACT_DN	0.244081	-0.00386464	2.79462	0.00944599	0.0309072	-3.03029
GSE1460_INTRATHYMIC_T_PROGENITOR_VS_NAIVE_CD4_TCELL_ADULT_BLOOD_UP	0.295028	0.00715523	2.79382	0.00946406	0.0309163	-3.03203
GSE22196_HEALTHY_VS_OBESE_MOUSE_SKIN_GAMMADELTA_TCELL_UP	-0.188783	-0.00843231	-2.7937	0.00946693	0.0309163	-3.03231
GSE31082_DN_VS_CD4_SP_THYMOCYTE_UP	0.287398	0.0132597	2.79366	0.00946779	0.0309163	-3.0324
GSE3982_NEUTROPHIL_VS_EFF_MEMORY_CD4_TCELL_DN	0.161511	0.00111031	2.79295	0.00948373	0.0309461	-3.03393
GSE17721_0.5H_VS_4H_CPG_BMDC_DN	-0.187047	0.00217078	-2.79269	0.00948963	0.0309461	-3.0345
GSE5503_MLN_DC_VS_PLN_DC_ACTIVATED_ALLOGENIC_TCELL_DN	-0.165311	-0.000392373	-2.78976	0.00955631	0.0311144	-3.04091
GSE17721_POLYIC_VS_CPG_0.5H_BMDC_DN	0.140681	0.000120095	2.78964	0.00955911	0.0311144	-3.04117
GSE37416_12H_VS_24H_F_TULARENSIS_LVS_NEUTROPHIL_UP	-0.178022	-0.00710972	-2.78958	0.00956041	0.0311144	-3.0413
GSE32986_CURDLAN_LOWDOSE_VS_GMCSF_AND_CURDLAN_LOWDOSE_STIM_DC_UP	-0.163386	-0.00140459	-2.78804	0.0095957	0.0312084	-3.04467
GSE40666_NAIVE_VS_EFFECTOR_CD8_TCELL_WITH_IFNA_STIM_90MIN_UP	-0.163434	0.00574954	-2.78773	0.00960277	0.0312106	-3.04534
GSE15930_STIM_VS_STIM_AND_IFNAB_72H_CD8_T_CELL_DN	0.175744	0.00532129	2.78499	0.00966569	0.0313942	-3.05131
GSE22432_PDC_VS_TGFB1_TREATEDCOMMON_DC_PROGENITOR_UP	0.303218	0.0140995	2.78462	0.00967408	0.0314005	-3.0521
GSE3982_EOSINOPHIL_VS_MAST_CELL_UP	-0.198889	-0.00503695	-2.78392	0.0096903	0.0314322	-3.05363
GSE17721_4_VS_24H_GARDIQUIMOD_BMDC_UP	-0.137276	-0.00713045	-2.7835	0.00970004	0.0314429	-3.05455
GSE22886_CD8_TCELL_VS_BCELL_NAIVE_DN	-0.167965	-0.00952337	-2.78271	0.00971839	0.0314774	-3.05628
GSE22601_DOUBLE_POSITIVE_VS_CD4_SINGLE_POSITIVE_THYMOCYTE_DN	0.326238	0.0177795	2.78248	0.00972363	0.0314774	-3.05677
GSE13411_IGM_MEMORY_BCELL_VS_PLASMA_CELL_UP	-0.157352	-0.0139542	-2.78162	0.0097436	0.0315211	-3.05865
GSE1791_CTRL_VS_NEUROMEDINU_IN_T_CELL_LINE_12H_UP	0.182193	0.00401161	2.78033	0.0097736	0.0315972	-3.06146
GSE14000_TRANSLATED_RNA_VS_MRNA_4H_LPS_DC_UP	0.230305	0.00694567	2.77803	0.00982726	0.0317496	-3.06646
KAECH_DAY8_EFF_VS_DAY15_EFF_CD8_TCELL_UP	0.271047	0.00842194	2.77521	0.00989355	0.0319426	-3.07261
GSE15930_NAIVE_VS_72H_IN_VITRO_STIM_TRICHOSTATINA_CD8_TCELL_DN	0.240102	-2.21415e-05	2.77459	0.0099081	0.0319684	-3.07395
GSE17721_LPS_VS_PAM3CSK4_12H_BMDC_UP	-0.13716	-0.010208	-2.77277	0.00995104	0.0320857	-3.0779
GSE21678_WT_VS_FOXO1_FOXO3_KO_TREG_UP	-0.220348	0.0044267	-2.77227	0.00996302	0.0321031	-3.079
GSE22443_NAIVE_VS_ACT_AND_IL2_TREATED_CD8_TCELL_UP	-0.141904	-0.00581553	-2.77015	0.0100134	0.0322442	-3.08361
GSE34156_UNTREATED_VS_6H_NOD2_AND_TLR1_TLR2_LIGAND_TREATED_MONOCYTE_DN	-0.235867	0.00349239	-2.76973	0.0100233	0.0322446	-3.08451
GSE13484_12H_VS_3H_YF17D_VACCINE_STIM_PBMC_DN	-0.13687	0.00731341	-2.76959	0.0100268	0.0322446	-3.08483
GSE17721_CTRL_VS_CPG_6H_BMDC_UP	-0.1478	0.00441484	-2.76642	0.0101025	0.0324667	-3.0917
GSE33424_CD161_INT_VS_NEG_CD8_TCELL_UP	-0.237665	-0.00253365	-2.76495	0.010138	0.0325591	-3.0949
GSE34006_WT_VS_A2AR_KO_TREG_DN	-0.206126	-0.00682542	-2.764	0.010161	0.0326117	-3.09697
GSE5589_LPS_VS_LPS_AND_IL10_STIM_MACROPHAGE_45MIN_DN	-0.143023	0.00286702	-2.76349	0.0101734	0.0326297	-3.09808
GSE8685_IL2_STARVED_VS_IL2_ACT_IL2_STARVED_CD4_TCELL_UP	-0.154697	0.000898606	-2.76239	0.0101998	0.0326689	-3.10045
GSE3982_BCELL_VS_TH2_DN	0.202266	0.00951908	2.76237	0.0102004	0.0326689	-3.10051
GSE45365_WT_VS_IFNAR_KO_BCELL_DN	0.28268	0.0021122	2.76215	0.0102057	0.0326689	-3.10098
GSE22432_MULTIPOTENT_PROGENITOR_VS_CDC_UP	-0.189673	-0.0010044	-2.7613	0.0102264	0.0327116	-3.10283
GSE30083_SP2_VS_SP4_THYMOCYTE_UP	-0.128572	-0.00868786	-2.76105	0.0102325	0.0327116	-3.10337
GSE5589_IL6_KO_VS_IL10_KO_LPS_STIM_MACROPHAGE_180MIN_DN	-0.16829	0.00525948	-2.75971	0.0102651	0.0327945	-3.10628
GSE36888_UNTREATED_VS_IL2_TREATED_TCELL_6H_DN	0.195167	0.00472661	2.75866	0.0102906	0.0328445	-3.10854
GSE7852_LN_VS_THYMUS_TREG_UP	-0.153722	0.00426877	-2.75851	0.0102942	0.0328445	-3.10886
GSE10239_NAIVE_VS_DAY4.5_EFF_CD8_TCELL_DN	0.360533	0.0132321	2.75621	0.0103507	0.0330032	-3.11386
GSE9650_EFFECTOR_VS_MEMORY_CD8_TCELL_UP	0.181194	0.00152658	2.75454	0.0103917	0.0331122	-3.11747
GSE5503_LIVER_DC_VS_MLN_DC_ACTIVATED_ALLOGENIC_TCELL_UP	0.128587	0.00510831	2.75235	0.010446	0.0332632	-3.12222
GSE29614_CTRL_VS_TIV_FLU_VACCINE_PBMC_2007_DN	0.256253	-0.000156017	2.75157	0.0104654	0.0333034	-3.12392
GSE8685_IL2_STARVED_VS_IL2_ACT_IL2_STARVED_CD4_TCELL_DN	0.205021	0.00683541	2.75087	0.0104827	0.0333367	-3.12543
GSE34515_CD16_NEG_VS_POS_MONOCYTE_DN	0.156126	0.00432187	2.74907	0.0105276	0.0334575	-3.12932
GSE1460_NAIVE_CD4_TCELL_ADULT_BLOOD_VS_THYMIC_STROMAL_CELL_UP	-0.165154	0.00163012	-2.74678	0.010585	0.0336181	-3.13428
GSE5455_HEALTHY_VS_TUMOR_BEARING_MOUSE_SPLEEN_MONOCYTE_DN	-0.139755	-0.00862094	-2.74504	0.0106287	0.033735	-3.13804
GSE12392_CD8A_POS_VS_NEG_SPLEEN_DC_UP	-0.143689	0.00572522	-2.74433	0.0106465	0.0337694	-3.13957
GSE22589_HEALTHY_VS_HIV_INFECTED_DC_DN	-0.185261	-2.34147e-05	-2.74248	0.0106935	0.0338642	-3.14359
GSE40441_NRP1_POS_INDUCED_TREG_VS_NRP1_NEG_NATURAL_TREG_UP	-0.131818	0.0052382	-2.74233	0.0106972	0.0338642	-3.1439
GSE13306_RA_VS_UNTREATED_TCONV_UP	0.123767	-0.000351492	2.74215	0.0107018	0.0338642	-3.14429
GSE24634_TEFF_VS_TCONV_DAY3_IN_CULTURE_UP	0.345135	0.00873943	2.74181	0.0107103	0.0338642	-3.14501
GSE22025_UNTREATED_VS_TGFB1_AND_PROGESTERONE_TREATED_CD4_TCELL_UP	-0.174115	0.00621668	-2.74178	0.0107112	0.0338642	-3.14509
GSE15324_ELF4_KO_VS_WT_ACTIVATED_CD8_TCELL_DN	0.143576	-0.0117773	2.74113	0.0107277	0.0338944	-3.1465
GSE20366_TREG_VS_NAIVE_CD4_TCELL_DN	-0.164751	0.000971033	-2.73981	0.0107614	0.0339789	-3.14936
GSE17721_CTRL_VS_GARDIQUIMOD_2H_BMDC_DN	-0.128532	0.00586406	-2.73815	0.0108035	0.0340899	-3.15292
GSE12845_IGD_POS_BLOOD_VS_DARKZONE_GC_TONSIL_BCELL_UP	-0.175963	-0.0055525	-2.7371	0.0108307	0.0341337	-3.15521
GSE17721_POLYIC_VS_PAM3CSK4_1H_BMDC_UP	0.158564	-0.00928689	2.73652	0.0108456	0.0341337	-3.15646
GSE7460_CD8_TCELL_VS_CD4_TCELL_ACT_DN	-0.124778	0.00174361	-2.73647	0.0108468	0.0341337	-3.15656
GSE6259_DEC205_POS_DC_VS_BCELL_DN	-0.167256	0.0010054	-2.73634	0.0108501	0.0341337	-3.15685
GSE36476_CTRL_VS_TSST_ACT_72H_MEMORY_CD4_TCELL_YOUNG_DN	0.422628	0.0169183	2.73625	0.0108525	0.0341337	-3.15704
GSE27896_HDAC6_KO_VS_WT_TREG_UP	-0.136201	0.00761409	-2.73536	0.0108754	0.0341838	-3.15897
GSE40274_XBP1_VS_FOXP3_AND_XBP1_TRANSDUCED_ACTIVATED_CD4_TCELL_DN	0.193559	0.00221573	2.73418	0.0109056	0.0342368	-3.1615
GSE39864_WT_VS_GATA3_KO_TREG_UP	-0.131962	0.000692514	-2.73416	0.0109063	0.0342368	-3.16155
GSE14308_TH1_VS_NAIVE_CD4_TCELL_UP	0.160312	0.00496696	2.73384	0.0109146	0.0342407	-3.16224
GSE17721_LPS_VS_PAM3CSK4_1H_BMDC_DN	-0.163889	-0.000644718	-2.73244	0.0109506	0.0343316	-3.16525
GSE37301_PRO_BCELL_VS_RAG2_KO_NK_CELL_UP	-0.194642	-0.00324506	-2.73161	0.0109723	0.0343603	-3.16705
GSE360_L_DONOVANI_VS_M_TUBERCULOSIS_DC_UP	-0.140007	0.00332831	-2.73138	0.0109783	0.0343603	-3.16755
GSE40666_UNTREATED_VS_IFNA_STIM_STAT1_KO_CD8_TCELL_90MIN_DN	-0.15398	0.00599068	-2.73127	0.0109809	0.0343603	-3.16777
GSE9037_CTRL_VS_LPS_4H_STIM_BMDM_UP	-0.151976	0.00562573	-2.72986	0.0110177	0.0344376	-3.17082
GSE21678_WT_VS_FOXO1_FOXO3_KO_TREG_DN	0.169867	-0.00831439	2.72978	0.0110197	0.0344376	-3.17098
GSE15930_NAIVE_VS_48H_IN_VITRO_STIM_IL12_CD8_TCELL_DN	0.312005	0.0143437	2.72687	0.011096	0.0346538	-3.17727
GSE28783_ANTI_MIR33_VS_CTRL_ATHEROSCLEROSIS_MACROPHAGE_DN	-0.123891	0.0109638	-2.72602	0.0111184	0.0346951	-3.1791
GSE22025_PROGESTERONE_VS_TGFB1_AND_PROGESTERONE_TREATED_CD4_TCELL_UP	-0.170309	-0.00851205	-2.72582	0.0111235	0.0346951	-3.17953
GSE10239_NAIVE_VS_DAY4.5_EFF_CD8_TCELL_UP	-0.174023	-0.00136165	-2.72531	0.0111368	0.0347143	-3.18061
GSE36476_YOUNG_VS_OLD_DONOR_MEMORY_CD4_TCELL_72H_TSST_ACT_DN	-0.220542	-0.00314709	-2.72255	0.0112097	0.0349193	-3.18656
GSE2770_IL12_ACT_VS_ACT_CD4_TCELL_6H_UP	0.171497	0.00741256	2.72221	0.0112189	0.0349255	-3.18731
GSE40685_NAIVE_CD4_TCELL_VS_TREG_UP	0.162944	0.00164045	2.72176	0.0112307	0.0349399	-3.18826
GSE15930_NAIVE_VS_24H_IN_VITRO_STIM_INFAB_CD8_TCELL_UP	-0.178155	-0.00317995	-2.72113	0.0112475	0.0349699	-3.18963
GSE9878_CTRL_VS_EBF_TRANSDUCED_PAX5_KO_PRO_BCELL_DN	0.225422	0.00310388	2.71942	0.0112929	0.0350676	-3.19329
GSE43955_10H_VS_30H_ACT_CD4_TCELL_UP	-0.152108	-0.00324629	-2.71941	0.0112933	0.0350676	-3.19333
GSE2770_UNTREATED_VS_TGFB_AND_IL4_TREATED_ACT_CD4_TCELL_48H_DN	-0.138616	-0.0042985	-2.71804	0.0113299	0.0351587	-3.19627
GSE11057_NAIVE_VS_EFF_MEMORY_CD4_TCELL_DN	-0.168227	0.00380695	-2.71749	0.0113445	0.0351815	-3.19744
GSE32901_NAIVE_VS_TH17_ENRICHED_CD4_TCELL_UP	-0.152455	0.00707584	-2.71707	0.0113557	0.035194	-3.19835
GSE11864_UNTREATED_VS_CSF1_IFNG_PAM3CYS_IN_MAC_DN	0.132803	-0.00568075	2.7167	0.0113657	0.0352027	-3.19915
GSE41867_DAY8_EFFECTOR_VS_DAY30_MEMORY_CD8_TCELL_LCMV_ARMSTRONG_UP	0.289616	0.010009	2.71543	0.0113999	0.0352862	-3.20189
GSE17721_PAM3CSK4_VS_GADIQUIMOD_2H_BMDC_DN	-0.140469	0.00688872	-2.7144	0.0114276	0.0353493	-3.20409
GSE21774_CD62L_POS_CD56_BRIGHT_VS_CD62L_NEG_CD56_DIM_NK_CELL_DN	-0.170099	-0.00346211	-2.71181	0.0114976	0.0355324	-3.20966
GSE20500_RETINOIC_ACID_VS_RARA_ANTAGONIST_TREATED_CD4_TCELL_DN	-0.127074	-0.00170412	-2.71167	0.0115014	0.0355324	-3.20995
GSE17721_POLYIC_VS_GARDIQUIMOD_2H_BMDC_UP	-0.126854	0.00512711	-2.71138	0.0115093	0.0355345	-3.21058
GSE26290_CTRL_VS_AKT_INHIBITOR_TREATED_ANTI_CD3_AND_IL2_STIM_CD8_TCELL_UP	-0.141833	-0.00122788	-2.71075	0.0115265	0.0355648	-3.21194
GSE2706_UNSTIM_VS_2H_LPS_AND_R848_DC_UP	0.190143	-0.00359011	2.70185	0.0117709	0.036296	-3.23103
GSE3039_CD4_TCELL_VS_NKT_CELL_UP	-0.165568	0.0037881	-2.70044	0.0118099	0.0363765	-3.23405
GSE15930_STIM_VS_STIM_AND_TRICHOSTATINA_48H_CD8_T_CELL_UP	-0.14117	0.000581995	-2.70037	0.0118119	0.0363765	-3.2342
GSE45739_NRAS_KO_VS_WT_ACD3_ACD28_STIM_CD4_TCELL_DN	-0.227859	-0.0104233	-2.69481	0.0119677	0.0368329	-3.24612
GSE29618_PRE_VS_DAY7_POST_TIV_FLU_VACCINE_BCELL_UP	-0.140164	0.0107753	-2.69388	0.0119938	0.03689	-3.2481
GSE40274_CTRL_VS_FOXP3_TRANSDUCED_ACTIVATED_CD4_TCELL_UP	0.326247	0.00950429	2.69318	0.0120136	0.0369084	-3.24961
GSE24814_STAT5_KO_VS_WT_PRE_BCELL_UP	-0.155295	0.000268659	-2.69295	0.01202	0.0369084	-3.25009
GSE20715_0H_VS_48H_OZONE_LUNG_UP	-0.18229	-0.00251965	-2.69286	0.0120225	0.0369084	-3.25028
GSE33162_UNTREATED_VS_4H_LPS_STIM_HDAC3_HET_MACROPHAGE_DN	-0.177984	0.00341639	-2.6915	0.0120611	0.036987	-3.2532
GSE15750_DAY6_VS_DAY10_TRAF6KO_EFF_CD8_TCELL_UP	0.428559	0.0216014	2.69142	0.0120633	0.036987	-3.25336
GSE23568_ID3_KO_VS_WT_CD8_TCELL_UP	0.251512	0.00415461	2.68975	0.0121108	0.037109	-3.25693
GSE22140_GERMFREE_VS_SPF_ARTHRITIC_MOUSE_CD4_TCELL_DN	-0.199436	-0.0125775	-2.68949	0.0121183	0.037109	-3.2575
GSE7348_LPS_VS_TOLERIZED_AND_LPS_STIM_MACROPHAGE_DN	-0.133551	0.000727045	-2.68896	0.0121335	0.037132	-3.25863
GSE26559_TCF1_KO_VS_WT_LIN_NEG_CELL_DN	-0.116114	-0.00352626	-2.68864	0.0121426	0.0371367	-3.25932
GSE26488_WT_VS_HDAC7_KO_DOUBLE_POSITIVE_THYMOCYTE_UP	-0.168983	0.00497186	-2.68474	0.0122544	0.0374404	-3.26765
GSE3982_CTRL_VS_LPS_4H_MAC_UP	0.176142	0.00649236	2.68443	0.0122632	0.0374404	-3.2683
GSE5589_LPS_AND_IL10_VS_LPS_AND_IL6_STIM_IL10_KO_MACROPHAGE_45MIN_UP	-0.148316	-0.0056385	-2.68437	0.012265	0.0374404	-3.26843
GSE29618_BCELL_VS_MDC_DAY7_FLU_VACCINE_UP	-0.166201	-0.00154659	-2.6832	0.0122988	0.0375202	-3.27094
GSE27859_DC_VS_CD11C_INT_F480_HI_MACROPHAGE_UP	0.262957	0.0133671	2.68233	0.0123238	0.0375729	-3.27278
GSE43955_1H_VS_20H_ACT_CD4_TCELL_UP	-0.136385	0.0166861	-2.68168	0.0123428	0.0376074	-3.27418
GSE29618_MONOCYTE_VS_MDC_DAY7_FLU_VACCINE_DN	-0.127173	0.00601628	-2.68126	0.012355	0.037621	-3.27508
GSE27786_CD4_VS_CD8_TCELL_DN	0.157729	-6.52808e-05	2.68074	0.0123699	0.0376379	-3.27618
GSE369_IFNG_KO_VS_WT_LIVER_UP	-0.204435	0.00335828	-2.68031	0.0123826	0.0376379	-3.27711
GSE14308_TH1_VS_NATURAL_TREG_UP	0.191619	0.00633452	2.6802	0.0123857	0.0376379	-3.27733
GSE14000_UNSTIM_VS_4H_LPS_DC_UP	0.170689	-0.00339203	2.68	0.0123915	0.0376379	-3.27776
GSE18791_CTRL_VS_NEWCASTLE_VIRUS_DC_18H_UP	0.184047	0.000251507	2.67894	0.0124225	0.0377086	-3.28003
GSE15330_GRANULOCYTE_MONOCYTE_PROGENITOR_VS_PRO_BCELL_UP	0.235055	0.0142315	2.67687	0.012483	0.037821	-3.28444
GSE24634_TREG_VS_TCONV_POST_DAY7_IL4_CONVERSION_UP	0.37026	0.0174514	2.67646	0.0124948	0.037821	-3.2853
GSE18804_SPLEEN_MACROPHAGE_VS_COLON_TUMORAL_MACROPHAGE_UP	-0.157053	-0.0037892	-2.67619	0.0125029	0.037821	-3.28589
GSE17974_CTRL_VS_ACT_IL4_AND_ANTI_IL12_2H_CD4_TCELL_DN	0.25886	0.00802573	2.67619	0.0125029	0.037821	-3.2859
GSE2770_UNTREATED_VS_IL12_TREATED_ACT_CD4_TCELL_6H_UP	-0.139242	0.00249116	-2.67608	0.0125061	0.037821	-3.28613
GSE12845_IGD_NEG_BLOOD_VS_PRE_GC_TONSIL_BCELL_DN	0.227916	0.00167424	2.67607	0.0125063	0.037821	-3.28614
GSE14415_INDUCED_TREG_VS_FOXP3_KO_INDUCED_TREG_IL2_CULTURE_DN	-0.148566	-0.00498686	-2.67581	0.0125138	0.037821	-3.28669
GSE3982_DC_VS_TH1_UP	-0.215969	-0.00497071	-2.67434	0.0125572	0.0379284	-3.28983
GSE22886_NAIVE_CD4_TCELL_VS_NEUTROPHIL_UP	0.132457	-0.00485507	2.67105	0.0126545	0.0381987	-3.29684
GSE3982_NKCELL_VS_TH2_DN	0.335447	0.0200318	2.6702	0.0126796	0.0382507	-3.29864
GSE5589_LPS_VS_LPS_AND_IL6_STIM_IL10_KO_MACROPHAGE_45MIN_DN	0.145457	-0.00253637	2.66921	0.0127092	0.0383164	-3.30076
GSE26495_NAIVE_VS_PD1LOW_CD8_TCELL_UP	-0.129733	0.00360998	-2.66706	0.0127735	0.0384798	-3.30534
GSE27786_BCELL_VS_MONO_MAC_UP	0.155466	-0.00521999	2.66666	0.0127852	0.0384798	-3.30617
GSE3982_MAC_VS_EFF_MEMORY_CD4_TCELL_UP	-0.147872	0.00596677	-2.6666	0.0127871	0.0384798	-3.30631
GSE28726_NAIVE_CD4_TCELL_VS_NAIVE_VA24NEG_NKTCELL_DN	-0.129199	-0.000541475	-2.66608	0.0128027	0.0385029	-3.30742
GSE22935_UNSTIM_VS_24H_MBOVIS_BCG_STIM_MACROPHAGE_UP	-0.166398	0.00266704	-2.66406	0.0128633	0.0386614	-3.31171
GSE7460_CTRL_VS_TGFB_TREATED_ACT_FOXP3_MUT_TCONV_UP	-0.131052	0.00613041	-2.66204	0.0129245	0.0388148	-3.31601
GSE7509_UNSTIM_VS_FCGRIIB_STIM_DC_UP	0.156571	0.0089361	2.66182	0.0129311	0.0388148	-3.31648
GSE17721_ALL_VS_24H_PAM3CSK4_BMDC_UP	-0.17382	-0.00311075	-2.66141	0.0129435	0.0388148	-3.31735
GSE37416_0H_VS_3H_F_TULARENSIS_LVS_NEUTROPHIL_UP	-0.127359	-0.00357445	-2.66132	0.0129462	0.0388148	-3.31754
GSE20715_WT_VS_TLR4_KO_LUNG_UP	-0.150015	-0.00646959	-2.66089	0.0129593	0.0388301	-3.31846
GSE37301_RAG2_KO_VS_RAG2_AND_ETS1_KO_NK_CELL_UP	-0.142144	-0.000202826	-2.65922	0.0130101	0.0389582	-3.322
GSE26030_TH1_VS_TH17_RESTIMULATED_DAY5_POST_POLARIZATION_UP	0.210783	-0.000745206	2.65789	0.0130507	0.0390559	-3.32483
GSE14000_UNSTIM_VS_4H_LPS_DC_TRANSLATED_RNA_UP	0.193407	0.00363303	2.656	0.0131084	0.0392045	-3.32884
GSE17301_IFNA2_VS_IFNA2_AND_ACD3_ACD28_STIM_CD8_TCELL_UP	-0.183933	-0.00431149	-2.65441	0.0131571	0.0393261	-3.33221
GSE27859_MACROPHAGE_VS_CD11C_INT_F480_HI_MACROPHAGE_DN	-0.175893	-0.00470538	-2.65391	0.0131726	0.0393482	-3.33327
GSE8621_UNSTIM_VS_LPS_STIM_MACROPHAGE_UP	-0.141113	0.00594785	-2.65356	0.0131834	0.0393562	-3.33401
GSE13493_DP_VS_CD8POS_THYMOCYTE_UP	-0.17644	-0.00995594	-2.65307	0.0131986	0.0393775	-3.33506
GSE3982_CTRL_VS_LPS_1H_NEUTROPHIL_UP	-0.137728	0.00305469	-2.65252	0.0132155	0.0393855	-3.33622
GSE17721_PAM3CSK4_VS_CPG_12H_BMDC_DN	-0.151093	-0.00345179	-2.65246	0.0132174	0.0393855	-3.33635
GSE2128_C57BL6_VS_NOD_CD4CD8_DP_THYMOCYTE_UP	-0.15525	0.0152815	-2.65162	0.0132433	0.0394386	-3.33813
GSE3982_EOSINOPHIL_VS_TH1_UP	-0.144894	-0.0100981	-2.65052	0.0132776	0.0395021	-3.34047
GSE27786_BCELL_VS_CD4_TCELL_DN	-0.147879	-0.000856132	-2.65015	0.0132888	0.0395021	-3.34124
GSE24574_BCL6_LOW_TFH_VS_TCONV_CD4_TCELL_DN	0.335833	0.004729	2.65015	0.013289	0.0395021	-3.34125
GSE14415_INDUCED_VS_NATURAL_TREG_DN	0.372943	0.0157919	2.64906	0.0133228	0.0395783	-3.34355
GSE25088_WT_VS_STAT6_KO_MACROPHAGE_IL4_STIM_DN	0.331494	0.00561211	2.64773	0.0133643	0.0396775	-3.34638
GSE6269_FLU_VS_E_COLI_INF_PBMC_DN	-0.192249	0.00496229	-2.64672	0.0133959	0.0397471	-3.34852
GSE27291_0H_VS_7D_STIM_GAMMADELTA_TCELL_DN	-0.132248	0.00929779	-2.64548	0.0134347	0.0398381	-3.35114
GSE12707_AT16L1_HYPOMORPH_VS_WT_THYMUS_UP	0.164403	-0.00406905	2.64304	0.0135116	0.0400417	-3.35632
GSE7548_NAIVE_VS_DAY7_PCC_IMMUNIZATION_CD4_TCELL_DN	-0.224317	-0.00757796	-2.64099	0.0135762	0.0402022	-3.36064
GSE27786_LSK_VS_BCELL_DN	-0.135052	-0.0034524	-2.64062	0.013588	0.0402022	-3.36143
GSE6259_33D1_POS_VS_DEC205_POS_FLT3L_INDUCED_SPLENIC_DC_UP	-0.159605	-0.00562175	-2.64054	0.0135905	0.0402022	-3.3616
GSE21033_1H_VS_24H_POLYIC_STIM_DC_UP	-0.175685	0.00268471	-2.63819	0.0136653	0.040399	-3.36658
GSE40274_CTRL_VS_LEF1_TRANSDUCED_ACTIVATED_CD4_TCELL_DN	0.185531	0.00441045	2.63734	0.0136925	0.0404548	-3.36838
GSE37301_LYMPHOID_PRIMED_MPP_VS_CD4_TCELL_UP	-0.138832	0.00245467	-2.63582	0.0137409	0.040573	-3.37157
GSE40274_CTRL_VS_FOXP3_AND_GATA1_TRANSDUCED_ACTIVATED_CD4_TCELL_DN	0.154152	0.000407696	2.63466	0.0137783	0.0406468	-3.37404
GSE17186_NAIVE_VS_CD21LOW_TRANSITIONAL_BCELL_DN	-0.122396	-0.0102836	-2.63453	0.0137825	0.0406468	-3.37432
GSE14308_TH1_VS_TH17_DN	-0.142795	-0.00112027	-2.63309	0.0138288	0.0407477	-3.37735
GSE360_L_MAJOR_VS_B_MALAYI_HIGH_DOSE_MAC_DN	0.161677	0.000666138	2.63294	0.0138335	0.0407477	-3.37766
GSE15930_STIM_VS_STIM_AND_IFNAB_48H_CD8_T_CELL_DN	-0.170901	-0.00900438	-2.63163	0.0138757	0.0408474	-3.38042
GSE21379_TFH_VS_NON_TFH_CD4_TCELL_UP	-0.157087	0.0032392	-2.63059	0.0139094	0.0408792	-3.38262
GSE18281_PERIMEDULLARY_CORTICAL_REGION_VS_WHOLE_CORTEX_THYMUS_DN	-0.140576	0.0103378	-2.63032	0.0139182	0.0408792	-3.38319
GSE13485_DAY3_VS_DAY21_YF17D_VACCINE_PBMC_UP	-0.221142	-0.00456369	-2.63031	0.0139186	0.0408792	-3.38322
GSE3982_EFF_MEMORY_CD4_TCELL_VS_TH1_UP	-0.175239	0.00314631	-2.63027	0.0139201	0.0408792	-3.38331
GSE27670_CTRL_VS_BLIMP1_TRANSDUCED_GC_BCELL_UP	-0.134396	0.00355278	-2.62944	0.0139467	0.0408979	-3.38505
GSE21360_SECONDARY_VS_TERTIARY_MEMORY_CD8_TCELL_DN	-0.136325	0.0043255	-2.62944	0.0139468	0.0408979	-3.38505
KAECH_NAIVE_VS_DAY8_EFF_CD8_TCELL_UP	-0.141049	0.0120641	-2.62929	0.0139516	0.0408979	-3.38536
GSE7568_IL4_VS_IL4_AND_DEXAMETHASONE_TREATED_MACROPHAGE_UP	0.323821	0.00890478	2.62814	0.0139892	0.0409835	-3.3878
GSE9239_CTRL_VS_TNF_INHIBITOR_TREATED_DC_DN	0.246341	0.0120007	2.62767	0.0140043	0.041003	-3.38878
GSE29618_PRE_VS_DAY7_POST_TIV_FLU_VACCINE_MONOCYTE_UP	-0.138555	0.0026027	-2.62629	0.0140495	0.0411105	-3.3917
GSE40274_CTRL_VS_FOXP3_AND_HELIOS_TRANSDUCED_ACTIVATED_CD4_TCELL_UP	-0.148125	-0.00193986	-2.6239	0.0141279	0.0413152	-3.39674
GSE17186_BLOOD_VS_CORD_BLOOD_CD21LOW_TRANSITIONAL_BCELL_DN	-0.128994	0.00250447	-2.62308	0.0141548	0.0413552	-3.39846
GSE36078_UNTREATED_VS_AD5_INF_IL1R_KO_MOUSE_LUNG_DC_UP	-0.151675	0.0010456	-2.62297	0.0141586	0.0413552	-3.3987
GSE17721_LPS_VS_POLYIC_24H_BMDC_UP	0.181925	0.00283006	2.62201	0.0141902	0.0414228	-3.40072
GSE22935_UNSTIM_VS_24H_MBOVIS_BCG_STIM_MACROPHAGE_DN	-0.132362	0.00199743	-2.6215	0.014207	0.0414374	-3.4018
GSE32533_MIR17_KO_VS_MIR17_OVEREXPRESS_ACT_CD4_TCELL_UP	-0.166673	0.00273597	-2.62134	0.0142122	0.0414374	-3.40213
GSE5099_UNSTIM_VS_MCSF_TREATED_MONOCYTE_DAY3_UP	0.178348	-0.011471	2.62012	0.0142526	0.0415304	-3.4047
GSE43863_NAIVE_VS_MEMORY_TFH_CD4_TCELL_D150_LCMV_DN	0.247463	0.010729	2.61925	0.0142817	0.0415903	-3.40655
GSE27241_CTRL_VS_DIGOXIN_TREATED_CD4_TCELL_IN_TH17_POLARIZING_CONDITIONS_UP	-0.171022	0.00369657	-2.61759	0.0143369	0.0417259	-3.41003
GSE37532_VISCERAL_ADIPOSE_TISSUE_VS_LN_DERIVED_TREG_CD4_TCELL_UP	-0.14049	0.00776177	-2.61601	0.0143897	0.0418548	-3.41337
GSE14415_TCONV_VS_FOXP3_KO_INDUCED_TREG_DN	0.376824	0.015524	2.61493	0.0144259	0.0419349	-3.41564
GSE369_SOCS3_KO_VS_WT_LIVER_DN	-0.169766	0.00111684	-2.61401	0.0144565	0.0419987	-3.41755
GSE5589_IL6_KO_VS_IL10_KO_LPS_AND_IL6_STIM_MACROPHAGE_45MIN_DN	-0.143386	0.000723038	-2.61315	0.0144854	0.0420579	-3.41937
GSE1448_CTRL_VS_ANTI_VBETA5_DP_THYMOCYTE_DN	-0.131709	-0.0104656	-2.60961	0.014605	0.0423798	-3.42681
GSE12392_IFNAR_KO_VS_IFNB_KO_CD8_NEG_SPLEEN_DC_UP	-0.188492	0.0130084	-2.60848	0.0146436	0.0424663	-3.42919
GSE5503_PLN_DC_VS_SPLEEN_DC_ACTIVATED_ALLOGENIC_TCELL_DN	-0.147988	0.00366366	-2.6071	0.0146906	0.0425773	-3.43209
GSE25088_WT_VS_STAT6_KO_MACROPHAGE_DN	0.28543	-0.000114948	2.606	0.0147282	0.0426536	-3.4344
GSE3982_EOSINOPHIL_VS_TH2_DN	0.258877	0.00937002	2.60581	0.0147344	0.0426536	-3.43479
GSE21379_TFH_VS_NON_TFH_SAP_KO_CD4_TCELL_UP	-0.149018	0.00625613	-2.60504	0.014761	0.0427053	-3.43642
GSE43863_TH1_VS_TFH_EFFECTOR_CD4_TCELL_DN	-0.215615	-0.0038887	-2.60415	0.0147915	0.0427397	-3.43829
GSE13485_PRE_VS_POST_YF17D_VACCINATION_PBMC_DN	-0.214561	-0.0117139	-2.604	0.0147965	0.0427397	-3.43859
GSE19941_LPS_VS_LPS_AND_IL10_STIM_IL10_KO_NFKBP50_KO_MACROPHAGE_UP	-0.132068	-0.0170585	-2.60392	0.0147992	0.0427397	-3.43876
GSE21063_CTRL_VS_ANTI_IGM_STIM_BCELL_16H_UP	0.231945	0.00896759	2.59999	0.0149347	0.0431053	-3.447
GSE20366_EX_VIVO_VS_DEC205_CONVERSION_NAIVE_CD4_TCELL_UP	-0.138341	-0.00113571	-2.59923	0.0149612	0.0431562	-3.4486
GSE32164_ALTERNATIVELY_ACT_M2_VS_CMYC_INHIBITED_MACROPHAGE_UP	-0.143386	-0.0116392	-2.59756	0.0150192	0.0432979	-3.4521
GSE2770_UNTREATED_VS_IL4_TREATED_ACT_CD4_TCELL_6H_DN	-0.127604	0.00884354	-2.59583	0.0150796	0.0434464	-3.45573
GSE21063_WT_VS_NFATC1_KO_8H_ANTI_IGM_STIM_BCELL_UP	0.362411	0.0102515	2.59532	0.0150973	0.0434717	-3.45679
GSE3982_BCELL_VS_TH1_UP	-0.164341	0.00149341	-2.59453	0.0151249	0.0435017	-3.45844
GSE16450_IMMATURE_VS_MATURE_NEURON_CELL_LINE_6H_IFNA_STIM_UP	-0.144032	0.00280238	-2.59451	0.0151256	0.0435017	-3.45848
GSE25088_CTRL_VS_IL4_STIM_MACROPHAGE_UP	-0.184439	0.000177844	-2.59288	0.0151828	0.0436406	-3.4619
GSE40277_GATA1_AND_SATB1_TRANSDUCED_VS_CTRL_CD4_TCELL_UP	-0.147794	0.00637325	-2.59084	0.0152548	0.0438133	-3.46617
GSE42021_CD24HI_VS_CD24INT_TCONV_THYMUS_UP	-0.126359	0.00377695	-2.59048	0.0152673	0.0438133	-3.46691
GSE21063_WT_VS_NFATC1_KO_3H_ANTI_IGM_STIM_BCELL_DN	-0.184564	0.00446132	-2.59018	0.0152782	0.0438133	-3.46756
GSE15930_NAIVE_VS_48H_IN_VITRO_STIM_CD8_TCELL_UP	-0.19418	-0.00871549	-2.58991	0.0152876	0.0438133	-3.46811
GSE37605_FOXP3_FUSION_GFP_VS_IRES_GFP_TREG_NOD_DN	-0.15311	0.00451593	-2.5899	0.0152879	0.0438133	-3.46813
GSE3982_DC_VS_CENT_MEMORY_CD4_TCELL_UP	-0.184388	0.000635435	-2.5888	0.0153269	0.0438992	-3.47043
GSE7548_NAIVE_VS_DAY28_PCC_IMMUNIZATION_CD4_TCELL_UP	-0.137112	-0.00287426	-2.58853	0.0153365	0.043901	-3.471
GSE17721_PAM3CSK4_VS_CPG_8H_BMDC_DN	-0.152762	0.00369997	-2.58743	0.0153756	0.0439865	-3.4733
GSE46606_DAY1_VS_DAY3_CD40L_IL2_IL5_STIMULATED_IRF4MID_BCELL_UP	-0.142493	0.00507536	-2.58718	0.0153844	0.0439865	-3.47382
GSE46606_IRF4HIGH_VS_IRF4MID_CD40L_IL2_IL5_DAY1_STIMULATED_BCELL_DN	-0.160346	0.00760108	-2.58624	0.0154181	0.0440569	-3.47579
GSE6259_33D1_POS_VS_DEC205_POS_SPLENIC_DC_DN	-0.170047	0.00399777	-2.58444	0.0154822	0.0442141	-3.47954
GSE15330_MEGAKARYOCYTE_ERYTHROID_VS_GRANULOCYTE_MONOCYTE_PROGENITOR_IKAROS_KO_UP	0.190339	0.00774446	2.58227	0.0155604	0.0444114	-3.48409
GSE21063_3H_VS_16H_ANTI_IGM_STIM_BCELL_UP	-0.119314	0.00668898	-2.58182	0.0155764	0.0444272	-3.48502
GSE27786_LSK_VS_NKCELL_UP	0.121898	0.00153773	2.58161	0.0155842	0.0444272	-3.48547
GSE14000_TRANSLATED_RNA_VS_MRNA_16H_LPS_DC_UP	0.114931	-0.000572756	2.5795	0.0156603	0.0446182	-3.48987
GSE13547_CTRL_VS_ANTI_IGM_STIM_ZFX_KO_BCELL_2H_UP	0.2785	0.00313533	2.57879	0.0156858	0.0446646	-3.49134
GSE8921_UNSTIM_VS_TLR1_2_STIM_MONOCYTE_12H_DN	-0.131509	0.00404667	-2.57853	0.0156951	0.0446652	-3.49188
GSE26928_EFF_MEMORY_VS_CXCR5_POS_CD4_TCELL_DN	-0.15121	-0.00665429	-2.57783	0.0157209	0.0446876	-3.49336
[truncated: 3,159 more rows]

## Sheet: HS5vsHS27A
C7	logFC	AveExpr	t	P.Value	adj.P.Val	B
[truncated: 4,872 more rows]
